# Supplementary material for: Comparative transcriptome analysis of a lowly virulent strain of Erwinia amylovora in shoots of two apple cultivars – susceptible and resistant to fire blight
Source: BMC Genomics. 2017 Nov 13;18:868. doi: 10.1186/s12864-017-4251-z (PMC5683332; doi:10.1186/s12864-017-4251-z)
Supplement: Supplementary file 6 — Differentially expressed genes of E. amylovora 650 between bacterial culture in TY medium(650-bact) and in apple shoots in two time points after inoculation (I-24 h, I-6d, FR-24 h, FR-6d). (XLSX 401 kb) [file 12864_2017_4251_MOESM6_ESM.xlsx]

## Sheet: Table S5
Table S5. Differentially expressed genes of E. amylovora 650 between bacterial culture in TY medium(650-bact) and in apple shoots in two time points after inoculation (I-24h, I-6d, FR-24h, FR-6d).
Table S5a Differentially expressed genes of E. amylovora 650 between bacterial culture in TY medium (650-bact) and 24h after inoculation of Idared shoots (I-24h)
Gene	Locus tag in CFBP1430 Genome	Fold change*	FDR p-value correction	Product	Note	Function
ovoA	EAMY_0003	2.01	1.44E-16	Meiotically up-regulated gene 158 protein	Sulphate-modifying factor-like, Domain of unknownfunction (DUF323)	involved in ovothiol biosynthesis
EAMY_0010	EAMY_0010	-1.53	1.04E-02	Toxin A
ygiW	EAMY_0011	2.27	8.46E-14	Protein ygiW precursor	Conserved hypothetical protein CHP156, Domainunknown function (DUF388), TIGR156: conservedhypothetical protein TIGR156	Uncharacterized conserved protein
alsR	EAMY_0012	3.30	5.78E-88	HTH-type transcriptional regulator alsR	LysR-type transcriptional regulator alsR (Alsoperon transcriptional regulator)	Transcriptional regulator
alsD	EAMY_0013	27.22	1.72E-230	alpha-acetolactate decarboxylase
alsS	EAMY_0014	38.05	6.87E-268	acetolactate synthase large subunit	Acetolactate synthase, catabolic (ALS), Thiaminepyrophosphate enzyme
EAMY_0015	EAMY_0015	4.49	4.17E-02	hypothetical protein predicted byGlimmer Critica
EAMY_0017	EAMY_0017	34.32	3.69E-02	hypothetical protein predicted byGlimmer Critica
rbsD	EAMY_0018	1.61	1.21E-02	High affinity ribose transport protein rbsD	RbsD transport, TC 3.A.1.2.1 High affinity ribosetransport protein
rbsA	EAMY_0019	1.80	6.58E-04	high affinity ribose transport protein	Ribose import ATP-binding protein rbsA 1, TC3.A.1.2.1 Ribose transport ATP-binding protein rbsA	ABC-type sugar transport system, ATPasecomponent
rbsC	EAMY_0020	1.71	4.33E-03	Ribose transport system permease protein rbsC	Ribose transport system permease protein, TC3.A.1.2.1 Ribose transport system permease protein rbsC
yieO	EAMY_0024	1.52	5.98E-04	putative major facilitator superfamilytransporter	Major Facilitator Superfamily, TC 9.B.7.1.1 Innermembrane transport protein	Permeases of the major facilitator superfamily
mobA	EAMY_0025	2.54	2.47E-05	probable molybdopterin-guanine dinucleotidebiosynthesis protein A	Molybdopterin-guanine dinucleotide biosynthesisprotein A, molyb_mobA: molybdopterin-guanine dinucleotidebiosynthesis protein A
yihA	EAMY_0030	-1.54	3.92E-04	probable GTP-binding protein engB	GTP-binding protein, HSR1-related, GTPase ofunknown function	Predicted GTPase
EAMY_0032	EAMY_0032	-1.56	3.47E-02	hypothetical protein predicted byGlimmer Critica
hemN	EAMY_0033	3.69	3.32E-88	O2-independent coproporphyrinogen III oxidase	Oxygen-independent coproporphyrinogen III oxidase(Coproporphyrinogenase) (Coprogen oxidase)
rbn	EAMY_0039	1.83	8.81E-05	tRNA processing exoribonuclease BN	tRNA-processing ribonuclease BN (RNase BN)	Predicted membrane protein
yjbC	EAMY_0042	-1.93	1.29E-11	putative pseudouridylate synthase	Ribosomal large subunit pseudouridine synthase F
recG	EAMY_0047	-1.56	1.65E-07	ATP-dependent DNA helicase RecG	DNA helicase, ATP-dependent, RecG	RecG-like helicase
spoU	EAMY_0048	-1.75	5.69E-06	putative RNA methylase	tRNA guanosine-2'-O-methyltransfera se (tRNA [Gm18]methyltransferase)	rRNA methylases
rcsB1	EAMY_0054	-1.75	2.44E-02	Fimbriae Z protein	CheY-like, Bacterial regulatory proteins, luxRfamily
EAMY_0059	EAMY_0059	-7.47	7.33E-16	putative retron reverse transcriptase	RNA-directed DNA polymerase from retron Mx162-RT(Reverse transcriptase) (Mx162-RT), RNA-directed DNApolymerase (reverse transcriptase)	Retron-type reverse transcriptase
EAMY_0060	EAMY_0060	-6.34	3.34E-18	hypothetical protein
dcm1	EAMY_0063	-1.86	2.36E-11	modification methylase		Site-specific DNA methylase
mcrB	EAMY_0064	-2.81	1.12E-09	ATPase	ATPase associated with various cellular activities,AAA-5	ATP-dependent Lon protease, bacterial type
EAMY_0065	EAMY_0065	-2.10	1.25E-02	hypothetical protein predicted byGlimmer Critica
pyrE	EAMY_0072	-2.36	1.53E-14	Orotate phosphoribosyltransferase	Orotate phosphoribosyltransferase (OPRT) (OPRTase)
ttk	EAMY_0073	-2.09	1.05E-11	HTH-type protein slmA	Tetracycline transcriptional regulator,TetR-related, C-terminal	Transcriptional regulator
dut	EAMY_0074	-1.56	7.13E-06	deoxyuridine 5'-triphosphatenucleotidohydro lase	Deoxyuridine 5'-triphosphate nucleotidohydrolase(dUTP pyrophosphatase)	dUTPase
rpmB	EAMY_0077	-1.75	7.24E-08	50S ribosomal protein L28
kdtB	EAMY_0080	-2.11	7.59E-07	Phosphopantetheine adenylyltransferase	Phosphopantetheine adenylyltransferase(Pantethein e-phosphate adenylyltransferase) (PPAT)(Dephospho-CoA pyrophosphorylase)
kdtX	EAMY_0081	-2.28	1.97E-12	lipopolysaccharide core biosynthesis glycosyltransferase	Lipopolysaccharide core biosynthesisglycosyltransferas e, Glycosyl transferase, family 2
waaQ1	EAMY_0083	-1.61	4.92E-05	Glycosyl transferase, family 9
walW1	EAMY_0084	-2.06	2.06E-10	glycosyl transferase, group 1 family protein	Uncharacterized glycosyltransferase, Glycosyltransferase, group 1	Glycosyltransferase
waaG	EAMY_0085	-2.22	4.69E-14	probable glycosyltransferase	Lipopolysaccharide core biosynthesis protein(Glucosyltransferase I), Glycosyl transferase, group 1	Glycosyltransferase
waaQ3	EAMY_0086	-1.68	7.33E-09	putative heptosyl III transferase WaaQ (Glycosyltransferase, family 9)	Lipopolysaccharide core biosynthesisglycosyltransferas e waaQ, Glycosyltransferase family 9(heptosyltransferase)	ADP-heptose:LPS heptosyltransferase
waaF2	EAMY_0089	-1.71	1.56E-05	Glycosyl transferase, family 9
wabM	EAMY_0090	-3.05	2.72E-19	Predicted glycosyl transferase, family 2	Glycosyl transferase, family 2
waaL	EAMY_0091	-2.84	3.00E-12	O-antigen ligase
wabK	EAMY_0092	-1.96	4.63E-11	Lipopolysaccharide core biosynthesisglycosyltransferas e	Lipopolysaccharide core biosynthesisglycosyltransferas e, Glycosyl transferase, group 1	Glycosyltransferase
yibN	EAMY_0098	-1.72	5.38E-08	UPF176 protein CPS_4798	Rhodanese-like, Rhodanese-like domain	Rhodanese-related sulfurtransferase
cysE	EAMY_0102	-1.72	9.28E-10	Serine acetyltransferase	Serine O-acetyltransferase
yibK	EAMY_0103	-1.98	4.64E-06	putative tRNA rRNA methyltransferase		Predicted rRNA methylase (SpoU class)
cpxP	EAMY_0106	2.37	7.42E-23	Periplasmic protein cpxP precursor
sbp	EAMY_0109	17.08	1.16E-187	Sulfate-binding protein precursor	sulphate-binding protein, TC 3.A.1.6.1Sulfate-binding protein
cdh	EAMY_0110	3.55	9.90E-25	CDP-diacylglycerol phosphotidylhydrolase	CDP-diacylglycerol pyrophosphatase(CDP-diacylglyc erol phosphatidylhydrolase)(CDP-dig lyceride hydrolase)	CDP-diacylglycerol pyrophosphatase
EAMY_0112	EAMY_0112	4.46	4.18E-02	hypothetical protein predicted byGlimmer Critica
pab	EAMY_0113	1.80	7.83E-10	Diaminopimelate epimerase		Predicted epimerase, PhzC PhzF homolog
EAMY_0116	EAMY_0116	2.55	4.18E-03	hypothetical protein predicted byGlimmer Critica
yiiR	EAMY_0120	2.69	8.11E-06	Uncharacterized protein yiiR	Protein of unknown function DUF85, Protein ofunknown function (DUF85)
fpr	EAMY_0121	1.82	3.59E-11	ferredoxin-NADP reductase	Ferredoxin-NAD(+) reductase
EAMY_0126	EAMY_0126	-1.63	9.90E-04	putative transporter	putative transporter, TC 2.A.59.-.-Arsenite effluxpump ACR3 and related permeases	Arsenite efflux pump ACR3 and relatedpermeases
glpF	EAMY_0128	-10.23	3.80E-148	Glycerol uptake facilitator protein	Glycerol uptake facilitator protein(Aquaglyceroporin), Major intrinsic protein, TC 1.A.8.1.1Glycerol uptake facilitator protein
yiiU	EAMY_0129	-1.60	2.35E-03	1-phosphatidylinosit ol-4,5-bisphosphatephosphodies terase beta 2
hslV	EAMY_0132	-1.91	3.93E-12	ATP-dependent protease HslV
EAMY_0140	EAMY_0140	2.56	3.97E-03	hypothetical protein predicted byGlimmer Critica
metF	EAMY_0141	5.59	5.61E-100	5,1-methylenetetrah ydrofolate reductase
argE	EAMY_0143	3.53	6.09E-20	acetylornithine deacetylase	Acetylornithine deacetylase (Acetylornithinase)(AO) (N-acetylornithinase) (NAO)
argB	EAMY_0144	4.59	2.98E-75	Acetylglutamate kinase	Acetylglutamate kinase (NAG kinase) (AGK)(N-acetyl-L-glutamate 5-phosphotransferase)
argG	EAMY_0145	2.46	2.05E-27	Argininosuccinate synthase	Argininosuccinate synthase (Citrulline--aspartateligase)
argH	EAMY_0146	3.63	9.14E-103	Argininosuccinate lyase	Argininosuccinate lyase (Arginosuccinase) (ASAL)
aHP1	EAMY_0147	4.40	5.02E-51	putative peroxiredoxin glutaredoxin familyprotein	Hybrid peroxiredoxin hyPrx5 (Thioredoxinreductase), Thioredoxin fold, Redoxin, GlrX-dom:Glutaredoxin-family domain	Peroxiredoxin
yifB	EAMY_0157	2.41	5.19E-13	Uncharacterized protein yifB	Mg chelatase-related protein, Magnesium chelatase,subunit ChlI, TIGR368: Mg chelatase homolog	Predicted ATPase with chaperone activity
ilvG	EAMY_0158	4.66	5.57E-73	acetolactate synthase large subunit	Acetolactate synthase isozyme III large subunit(AHAS-III) (Acetohydroxy-acid synthase III large subunit)(ALS-III)
ilvM	EAMY_0159	1.57	4.51E-03	acetolactate synthase small subunit	Acetolactate synthase isozyme II small subunit(AHAS-II) (Acetohydroxy-acid synthase II small subunit)(ALS-II)	Acetolactate synthase, small (regulatory)subunit
ilvA	EAMY_0162	1.73	1.01E-09	Threonine dehydratase	threonine dehydratase biosynthetic (threoninedeaminase), Pyridoxal-phosphate dependent enzyme
ilvY	EAMY_0163	1.77	4.35E-02	LysR-family transcriptional regulator	Positive regulator for IlvC (LysR-familytranscriptional regulatory protein)	Transcriptional regulator
ilvC	EAMY_0164	4.07	1.26E-59	Ketol-acid reductoisomerase	Ketol-acid reductoisomerase (Acetohydroxy-acidisomeroreduc tase) (Alpha-keto-beta-hydroxylacilr eductoisomerase)
ppiC	EAMY_0165	-1.87	6.22E-09	peptidyl-prolyl cis-trans isomerase C		Parvulin-like peptidyl-prolyl isomerase
rep	EAMY_0166	-1.78	2.03E-08	ATP-dependent DNA helicase RepA	DNA helicase, ATP-dependent, RepA type	Superfamily I DNA and RNA helicases
wecA	EAMY_0171	-1.69	5.01E-08	UDP-GlcNAc:undecapre nylphosphateGlcNAc-1-phosphate transferase	Undecaprenyl-phosphate alpha-N-acetylglucosaminyl1-ph osphatetransferase
wecD	EAMY_0177	-1.77	1.13E-05	TDP-D-fucosamine acetyltransferase	Lipopolysaccharide biosynthesis protein),TDP-D-fucosamine acetyltransferase WecD
wzx	EAMY_0179	-1.59	5.79E-04	O-antigen translocase in LPS biosynthesis	Polysaccharide biosynthesis protein, Flippase
wecF	EAMY_0180	-1.95	1.84E-06	4-alpha-L-fucosyltra nsferase	4-alpha-L-fucosyltransf erase (TDP-Fuc4NAc:lipid IIFuc4NAc transferase) (Fuc4NAc transferase)
wzy	EAMY_0181	-1.78	8.39E-06	putative ECA polymerase
wecG	EAMY_0182	-2.01	9.83E-08	probable UDP-N-acetyl-D-mannosaminuroni c acidtransferase	probable UDP-N-acetyl-D-mannosaminuroni c acidtransferase (UDP-ManNAcA transferase)	Teichoic acid biosynthesis proteins
EAMY_0183	EAMY_0183	52.12	1.29E-02	hypothetical protein predicted byGlimmer Critica
hemC	EAMY_0187	1.73	4.90E-10	Porphobilinogen deaminase	Tetrapyrrole biosynthesis, hydroxymethylbilanesynthase, Porphobilinogen deaminase, dipyromethanecofactor binding
cyaA	EAMY_0188	1.70	4.11E-10	Adenylate cyclase	Adenylate cyclase (ATP pyrophosphate-lyase)(Adenylyl cyclase)
uvrD	EAMY_0194	-1.56	1.34E-07	DNA helicase II	DNA helicase, ATP-dependent, UvrD type	Superfamily I DNA and RNA helicases
pldA3	EAMY_0197	-1.84	2.65E-13	Outer membrane phospholipase A
yigL	EAMY_0201	-1.51	3.99E-03	putative hydrolase M6_Spy533	Cof protein, haloacid dehalogenase-like hydrolase,Cof-subfamily: Cof-like hydrolase	Predicted hydrolases of the HAD superfamily
metR	EAMY_0207	2.06	1.90E-09	HTH-type transcriptional regulator metR
metE	EAMY_0208	5.18	5.38E-158	5-methyltetrahydropt eroyltriglutamate-homocysteine methyltransferase		Methionine synthase II (cobalamin-independent)
dlhH	EAMY_0209	2.72	3.75E-33	putative dienelactone hydrolase family	putative carboxymethylenebutenolidase (Dienelactonehydrolase) (DLH), Dienelactone hydrolase, Dienelactonehydrolase family	Dienelactone hydrolase and related enzymes
udp	EAMY_0210	-2.18	5.33E-14	Uridine phosphorylase	Purine nucleoside phosphorylase deoD-type (PNP)
tatC	EAMY_0217	1.53	1.92E-04	Sec-independent protein translocase proteintatC	Sec-independent protein translocase protein, TC2.A.64.1.1 Sec-independent protein translocase proteintatC
rfaH	EAMY_0219	-1.51	7.58E-06	Transcriptional activator RfaH
ubiB	EAMY_0221	-1.52	2.11E-07	NAD(P)H-flavin reductase	NAD(P)H-flavin reductase (NAD(P)H:flavinoxidoreductase) , UbiB, 2-polyprenylphenol hydroxylase andrelated flavodoxin oxidoreductases
fadA	EAMY_0222	3.99	9.02E-95	small (beta) subunit of the fatty acid-oxidizingmultienzyme complex	3-ketoacyl-CoA thiolase (Fatty acid oxidationcomplex beta subunit) (Beta-ketothiolase) (Acetyl-CoAacyltransferase)	Acetyl-CoA acetyltransferase
fadB	EAMY_0223	3.83	8.99E-116	Fatty acid oxidation complex subunit alpha FadB		3-hydroxyacyl-CoA dehydrogenase
yigZ	EAMY_0225	1.60	3.15E-04	UPF29 protein yvyE	Protein of unknown function UPF29,Uncharacterized protein family UPF29, TIGR257:conserved hypothetical protein TIGR257	Uncharacterized conserved protein
hemG	EAMY_0227	-1.70	6.18E-05	protoporphyrinogen oxidase
murB	EAMY_0228	-1.92	1.24E-07	UDP-N-acetylenolpyru voylglucosamine reductase	UDP-N-acetylenolpyruvoy lglucosamine reductase(UDP-N-acetylmuramate dehydrogenase)	UDP-N-acetylmuramat e dehydrogenase
birA	EAMY_0229	-1.58	2.07E-03	biotin-protein ligase	Bifunctional protein birA [Includes: Biotin operonrepressor	Biotin-(acetyl-CoA carboxylase) ligase
coaA	EAMY_0230	-1.62	4.27E-06	pantothenate kinase	Pantothenate kinase (Pantothenic acid kinase)	Panthothenate kinase
nusG	EAMY_0234	-1.58	7.33E-09	Transcription antitermination protein nusG	Transcription antitermination protein, NusG	Transcription antiterminator
pefD	EAMY_0244	-2.00	9.36E-03	Chaperone protein clpE precursor	PapD-like, Gram-negative pili assembly chaperone,N-terminal domain	P pilus assembly protein, chaperone PapD
EAMY_0246	EAMY_0246	-6.63	1.83E-19	K88 fimbrial protein AC precursor	K88 fimbrial protein AC precursor (K88 pilin) (K88antigen), Fimbrial, major minor subunit, Fimbrial, majorand minor subunit
ompT1	EAMY_0249	-3.57	5.22E-06	outer membrane protease precursor	Outer membrane protease precursor
thiE	EAMY_0251	14.05	7.25E-73	thiamine-phosphate pyrophosphorylase	Thiamine-phosphate pyrophosphorylase (TMPpyrophosphorylase) (TMP-PPase) (Thiamine-phosphatesynthase)	Thiamine monophosphate synthase
thiC	EAMY_0252	13.73	1.19E-208	Thiamine biosynthesis protein thiC
yjaE	EAMY_0253	1.77	9.51E-12	Regulator of sigma D	Regulator of RNA polymerase sigma(7) subunit,Rsd AlgQ, Regulator of RNA polymerase sigma(7) subunit,Rsd AlgQ
hemE	EAMY_0256	-1.68	1.68E-10	uroporphyrinogen decarboxylase	Uroporphyrinogen decarboxylase (URO-D) (UPD)	Uroporphyrinogen-II I decarboxylase
purH	EAMY_0262	1.53	4.56E-07	phosphoribosylaminoi midazolecarboxamideformyltrans ferase	Bifunctional purine biosynthesis protein purH[Includes: Phosphoribosylaminoimidazoleca rboxamideformyltransferase (AICAR transformylase)
yhdZ	EAMY_0263	5.63	1.05E-23	putative ABC transport system, ATP-bindingcomponent	ABC transporter, ATP-binding component, TC3.A.1.3.-The Polar Amino Acid Uptake Transporter (PAAT)Family
yhdY	EAMY_0264	9.40	1.79E-29	putative ABC transport system, inner membranecomponent	Binding-protein-depende nt transport systems innermembrane component, TC 3.A.1.3.-The Polar Amino AcidUptake Transporter (PAAT) Family
yhdX	EAMY_0265	11.87	1.27E-49	putative ABC transport system, inner membranecomponent	Binding-protein-depende nt transport systems innermembrane component, TC 3.A.1.3.-The Polar Amino AcidUptake Transporter (PAAT) Family
yhdW	EAMY_0266	22.78	1.96E-74	putative ABC transport system, periplasmiccomponent	Bacterial extracellular solute-binding protein,family, TC 3.A.1.3.-The Polar Amino Acid UptakeTransporter (PAAT) Family
EAMY_0268	EAMY_0268	-2.73	6.77E-03	hypothetical protein predicted byGlimmer Critica
yhdT	EAMY_0275	-2.18	6.62E-03	Uncharacterized protein yhdT	Protein of unknown function DUF997, Protein ofunknown function (DUF997)	Predicted membrane protein
yhdH	EAMY_0281	2.00	1.14E-07	Alcohol dehydrogenase III, mitochondrialprecursor
yhdA	EAMY_0282	2.85	4.26E-25	Uncharacterized protein yhdA	EAL, EAL domain, GGDEF: diguanylate cyclase (GGDEF)domain
yhdE	EAMY_0286	-1.65	1.72E-04	putative inhibitor of septum formation	Maf-like protein
cafA	EAMY_0287	-1.57	2.18E-06	ribonuclease G	Ribonuclease G (RNase G)	Ribonucleases G and E
yhcR	EAMY_0291	1.94	1.60E-03	hypothetical protein	Protein of unknown function DUF1656, Protein ofunknown function (DUF1656)
aaeB	EAMY_0293	1.65	3.14E-05	p-hydroxybenzoic acid efflux pump subunit aaeB	p-hydroxybenzoic acid efflux pump subunit aaeB(pHBA efflux pump protein B), TC 2.A.85.1.2p-hydroxybenzoate efflux carrier, AaeB	Predicted membrane protein
yhcN1	EAMY_0294	9.19	2.49E-120	UPF379 protein ybiM	Protein of unknown function DUF1471, Protein ofunknown function (DUF1471)
yhcN3	EAMY_0295	11.04	1.86E-63	UPF379 protein ybiM	Protein of unknown function DUF1471, Protein ofunknown function (DUF1471)
gltB	EAMY_0308	2.08	8.14E-23	glutamate synthase (NADPH)	glutamate synthase	Glutamate synthase domain 2
yrbK	EAMY_0319	-1.56	2.97E-05	LPS export porin complex, LptC subunit	LPS export porin complex, LptC subunit, TC1.B.42.1.2 Uncharacterized protein yrbK	Uncharacterized protein conserved in bacteria
yrbI	EAMY_0320	-1.53	1.21E-05	putative 3-deoxy-D-manno-octulosonate8- phosphate phosphatase	3-deoxy-D-manno-octulos onate 8-phosphatephosphatase (KDO 8-P phosphatase), YrbI family	Low specificity phosphatase (HAD superfamily)
nlp1	EAMY_0330	4.14	2.62E-23	Sugar fermentation stimulation protein B	Sugar fermentation stimulation protein B (Ner-likeprotein)
yhbZ	EAMY_0334	-1.75	1.65E-09	Uncharacterized GTP-binding protein BU389	GTP-binding protein Obg CgtA, GTP1 OBG, Obg_CgtA:GTP-binding protein Obg CgtA	Predicted GTPase
basS	EAMY_0335	1.96	4.17E-09	two-component sensor kinase	Histidine kinase, Histidine kinase-, DNA gyrase B-,and HSP9-like ATPase	Signal transduction histidine kinase
secG	EAMY_0346	-1.63	5.78E-12	Protein-export membrane protein secG	Protein-export membrane protein secG (Preproteintranslocase band 1 subunit) (P12), TC 3.A.5.1.1Protein-export membrane protein secG	Preprotein translocase subunit SecG
yhbC	EAMY_0347	-1.74	2.27E-13	UPF9 protein yhbC	Protein of unknown function DUF15, UncharacterisedBCR, YhbC family COG779	Uncharacterized protein conserved in bacteria
rbfA	EAMY_0350	-2.28	1.29E-13	Ribosome-binding factor A
truB	EAMY_0351	-1.88	2.29E-14	tRNA pseudouridine 50S synthase	tRNA pseudouridine synthase B (tRNA pseudouridine55 synthase) (Psi55 synthase) (tRNA-uridine isomerase)(tRNA pseudouridylate synthase)	Pseudouridine synthase
deaD	EAMY_0355	-1.63	9.44E-07	Cold-shock DEAD box protein A	Cold-shock DEAD box protein A (ATP-dependent RNAhelicase deaD)	Superfamily II DNA and RNA helicases
EAMY_0358	EAMY_0358	2.13	9.02E-04	hypothetical protein predicted byGlimmer Critica
yjfL	EAMY_0359	1.76	1.08E-03	Inner membrane protein yjfL	Protein of unknown function DUF35, Domain ofUnknown Function (DUF35)	Predicted membrane protein
nrdG	EAMY_0360	2.73	2.55E-07	anaerobic ribonucleotide reductase activatingprotein	Anaerobic ribonucleoside-triphosphatered uctase-activating protein (Class III anaerobicribonucleotide reductase small component)	Organic radical activating enzymes
nrdD	EAMY_0361	3.87	2.85E-25	anaerobic ribonucleoside-triphosphate reductase	Anaerobic ribonucleoside-triphosphate reductase
argI	EAMY_0367	8.00	8.88E-113	ornithine carbamoyltransferase 1	Ornithine carbamoyltransferase (OTCase)	Ornithine carbamoyltransferase
yjgD	EAMY_0368	-1.94	1.08E-06	Uncharacterized protein yjgD	Protein of unknown function DUF126, Protein ofunknown function (DUF126)	Uncharacterized protein conserved in bacteria
pepA	EAMY_0376	1.54	2.52E-07	aminopeptidase A I		Leucyl aminopeptidase
ampH1	EAMY_0378	-1.60	4.22E-07	beta-lactamase D-ala nine carboxypeptidase ampH	beta-lactamase D-alanin e carboxypeptidase
yjiN	EAMY_0379	2.27	5.48E-11	Uncharacterized protein yjiN	Protein of unknown function DUF445, transmembrane,Protein of unknown function (DUF445)	Predicted membrane protein
yjgR	EAMY_0380	1.63	7.11E-08	Uncharacterized protein yjgR	Protein of unknown function DUF853, NPT hydrolaseputative, Bacterial protein of unknown function (DUF853)	Predicted ATPase
intB	EAMY_0383	-2.19	2.81E-13	Integrase	DNA breaking-rejoining enzyme, catalytic core,Phage integrase family	Integrase
EAMY_0387	EAMY_0387	-1.50	1.80E-05	hypothetical protein
EAMY_0389	EAMY_0389	-4.63	4.06E-12	hypothetical protein
EAMY_0392	EAMY_0392	-1.74	2.95E-07	hypothetical protein
EAMY_0393	EAMY_0393	29.24	3.66E-02	hypothetical protein
EAMY_0395	EAMY_0395	-4.61	2.15E-02	hypothetical protein predicted byGlimmer Critica
EAMY_0406	EAMY_0406	-1.56	2.52E-07	probable helicase senataxin	probable helicase senataxin (SEN1 homolog)
yecA	EAMY_0407	-1.81	1.93E-10	Uncharacterized protein yecA	YgfB and YecA, ygfB_yecA: yecA family protein
nlpA	EAMY_0408	2.91	1.41E-23	D-methionine-binding lipoprotein metQ precursor	Lipoprotein YaeC, NLPA lipoprotein, TIGR363:lipoprotein, YaeC family
EAMY_0409	EAMY_0409	2.43	6.94E-03	putative transcriptional regulator	Lambda repressor-like, DNA-binding	Predicted transcriptional regulators
ompU	EAMY_0413	-2.74	1.29E-09	outer membrane protein	Porin, Gram-negative type, TC 1.B.1.2 The GeneralBacterial Porin (GBP) Family, OmpU subfamily	Outer membrane protein (porin)
rpsU	EAMY_0417	-1.65	2.67E-04	30S ribosomal protein S21	Ribosomal protein S21
EAMY_0418	EAMY_0418	31.09	3.56E-02	hypothetical protein predicted byGlimmer Critica
bacA	EAMY_0421	2.35	6.80E-15	undecaprenyl-diphosp hatase	Undecaprenyl-diphosphat ase (Undecaprenylpyrophosphate phosphatase) (Bacitracin resistanceprotein)	Uncharacterized bacitracin resistance protein
ygiM	EAMY_0423	2.30	3.13E-15	Uncharacterized protein ygiM precursor	Bacterial SH3-like region	SH3 domain protein
ygiF	EAMY_0424	-1.55	2.43E-06	Uncharacterized protein ygiF (ORFXE)	Adenylate cyclase, CYTH domain	Uncharacterized conserved protein
yqiC	EAMY_0427	1.60	1.61E-04	Uncharacterized protein yqiC	Protein of unknown function DUF526, Protein ofunknown function (DUF526)	Uncharacterized protein conserved in bacteria
EAMY_0428	EAMY_0428	2.69	1.31E-08	hypothetical protein predicted byGlimmer Critica
ygiD	EAMY_0430	3.47	5.96E-07	Uncharacterized protein ygiD	Extradiol aromatic ring-opening dioxygenase, DODAtype, Catalytic LigB subunit of aromatic ring-openingdioxygenase	Uncharacterized conserved protein
ygiC	EAMY_0431	-1.65	7.90E-09	Uncharacterized protein ygiC	Glutathionylspermidine synthase,Glutathionylspermidin e synthase	Glutathionylspermid ine synthase
ygiB	EAMY_0432	-1.72	1.30E-12	UPF441 protein ygiB
parE	EAMY_0438	-1.65	7.49E-11	DNA topoisomerase IV, B subunit	DNA topoisomerase 4 subunit B (Topoisomerase IVsubunit B)
EAMY_0442	EAMY_0442	-1.54	2.71E-02	hypothetical protein, similar to dihydroorotateoxidase
EAMY_0443	EAMY_0443	-7.57	1.06E-13	hypothetical protein
mcyE1	EAMY_0444	-4.14	1.55E-15	probable peptide synthetase protein	5.1.1.12], Pyridoxal phosphate-dependenttransferase , major region, Aminotransferase class-III,hemL: glutamate-1-semialdehyde-2,1-a minomutase	Glutamate-1-semiald ehyde aminotransferase
mcyE3	EAMY_0445	-2.10	3.66E-05	thiotemplate mechanism natural productsynthetase	5.1.1.11], Beta-ketoacyl synthase, Beta-ketoacylsynthase, N-terminal domain	Polyketide synthase modules and relatedproteins
irp1	EAMY_0446	-2.96	1.51E-19	polyketide synthase type I	Beta-ketoacyl synthase, Beta-ketoacyl synthase,N-terminal domain	Polyketide synthase modules and relatedproteins
sypC	EAMY_0447	-3.91	9.19E-27	Gramicidin S synthetase 2	Gramicidin S synthetase 2 (Gramicidin S synthetaseII) [Includes: ATP-dependent proline adenylase (ProA)(Proline activase)
ppsD	EAMY_0448	-4.48	8.68E-49	polyketide synthase		Polyketide synthase modules and relatedproteins
EAMY_0449	EAMY_0449	-2.27	1.00E-15	probable peptide synthetase protein	Fatty acid synthase [Includes:[Acyl-carrier-protei n] S-acetyltransferase	Polyketide synthase modules and relatedproteins
plsC	EAMY_0460	-1.59	1.99E-06	1-acyl-sn-glycerol-3 -phosphate acyltransferase
sufI	EAMY_0462	-1.57	4.02E-07	Protein sufI precursor	Cupredoxin, Multicopper oxidase	Putative multicopper oxidases
yqhE	EAMY_0463	4.33	3.57E-110	putative 2,5-diketo-D-gluconic acid reductase A	2,5-diketo-D-gluconic acid reductase A (2,5-DKGreductase A) (2,5-DKGR A) (25DKGR-A) (AKR5C)
yqhC	EAMY_0464	1.75	2.17E-03	Uncharacterized HTH-type transcriptionalregulator yqhC	AraC-type transcriptional regulator, N-terminal,AraC-type transcriptional regulator N-terminus	AraC-type DNA-binding domain-containingproteins
yghB	EAMY_0467	4.11	6.74E-81	Protein dedA (Protein DSG-1)	SNARE associated Golgi protein	Uncharacterized membrane-associated protein
exbB	EAMY_0469	-4.70	3.26E-72	Biopolymer transport exbB protein	TonB-system energizer ExbB type-1, MotA TolQ ExbBproton channel family, TC 2.C.1.1.1 Biopolymer transportexbB protein	Biopolymer transport proteins
exbD	EAMY_0470	-3.03	1.98E-21	Biopolymer transport protein exbD	Biopolymer transport protein ExbD TolR, TC2.C.1.1.1 Biopolymer transport protein exbD	Biopolymer transport protein
citA	EAMY_0471	4.56	1.29E-104	putative MFS citrate transporter citA	metabolite H+ symporter, major facilitatorsuperfamily, TC 2.A.1.6.1 Citrate-proton symporter(Citrate transporter) (Citrate carrier protein)	Permeases of the major facilitator superfamily
yghA	EAMY_0472	26.30	1.48E-300	putative oxidoreductase	Short-chain dehydrogenase reductase SDR, shortchain dehydrogenase, fabG_rel:3-oxoacyl-(acyl-carri er-protein) reductase, putative
csuE	EAMY_0474	6.67	1.31E-22	hypothetical protein	Adhesion, bacterial, Spore Coat Protein U domain	Uncharacterized secreted protein
csuD	EAMY_0475	14.43	8.76E-87	Outer membrane usher protein fimD precursor	Fimbrial biogenesis outer membrane usher protein	P pilus assembly protein, porin PapC
csuC	EAMY_0476	11.19	6.05E-61	Uncharacterized fimbrial chaperone ybgPprecursor	PapD-like	P pilus assembly protein, chaperone PapD
csuB	EAMY_0477	12.23	1.06E-71	hypothetical protein	Adhesion, bacterial	Uncharacterized secreted protein
csuA	EAMY_0478	23.63	1.66E-155	type I pilus protein CsuA B	Spore coat protein U	Uncharacterized secreted protein
EAMY_0479	EAMY_0479	-3.39	2.43E-02	hypothetical protein predicted byGlimmer Critica
ylaC	EAMY_0481	-2.28	2.83E-10	Inner membrane protein ylaC
EAMY_0482	EAMY_0482	1.57	2.24E-03	hypothetical protein
EAMY_0483	EAMY_0483	-1.65	1.42E-03	hypothetical protein
EAMY_0484	EAMY_0484	-1.77	3.61E-06	probable regulatory protein embR	Winged helix repressor DNA-binding, Transcriptionalregulatory protein, C terminal
EAMY_0485	EAMY_0485	2.10	9.02E-06	Lipid phosphate phosphohydrolase 2		Membrane-associated phospholipid phosphatase
yiuA1	EAMY_0486	-4.69	2.35E-68	Uncharacterized lipoprotein MJ85 precursor	[iron], Periplasmic binding protein
ftnA	EAMY_0487	3.64	4.13E-128	Ferritin heavy chain	Ferritin heavy chain (Ferritin H subunit)	Ferritin-like protein
EAMY_0489	EAMY_0489	50.02	1.57E-02	hypothetical protein predicted byGlimmer Critica
lidJ	EAMY_0491	11.00	1.31E-106	hypothetical protein	Disulphide bond formation protein DsbB
EAMY_0492	EAMY_0492	17.65	1.76E-129	hypothetical protein	Glutathione gamma-glutamylcysteinyltransfe rase 1(Phytochelatin synthase 1) (AtPCS1) (Cadmium toleranceprotein), Phytochelatin synthase
ggt1	EAMY_0493	6.26	6.73E-109	probable gamma-glutamyltranspeptidase	Gamma-glutamyltranspept idase precursor [Contains:Gamma-glutamyltransp eptidase large chain	Gamma-glutamyltrans ferase
bglA	EAMY_0494	2.32	4.78E-20	6-phospho-beta-gluco sidase	6-phospho-beta-galactos idase, Glycoside hydrolase,family 1
bglH	EAMY_0495	2.34	3.57E-17	putative beta-glucosidase	probable beta-glucosidase (Beta-D-glucosideglucohydrolas e), Glycoside hydrolase, family 1
celC	EAMY_0496	2.34	3.35E-05	PTS system, EIIA component	PTS system EIIA component, potentiallycellubiose-specific , TC 4.A.3.2.-The PTSlactose-N,N'-diacetylchitob iose-beta-glucoside (Lac)family
celB	EAMY_0497	2.22	8.99E-14	PTS system, component EIIC	PTS system EIIC component, potentiallycellubiose-specific , TC 4.A.3.2.-The PTSlactose-N,N'-diacetylchitob iose-beta-glucoside (Lac)family
celA1	EAMY_0498	2.05	2.21E-09	PTS system, EIIB component	PTS system EIIB component, potentiallycellubiose-specific , TC 4.A.3.2.-The PTSlactose-N,N'-diacetylchitob iose-beta-glucoside (Lac)family
EAMY_0504	EAMY_0504	-2.05	3.30E-04	hypothetical protein predicted byGlimmer Critica
EAMY_0505	EAMY_0505	-1.67	2.93E-02	Leucine-responsive regulatory protein	Bacterial regulatory proteins, AsnC Lrp, AsnCfamily	Transcriptional regulators
yehU	EAMY_0510	1.66	5.01E-04	putative 2-component sensor protein	Sensor protein lytS (Autolysin sensor kinase), GAF,Histidine kinase	Putative regulator of cell autolysis
ampR	EAMY_0515	1.82	5.08E-04	HTH-type transcriptional activator ampR	lysR-type DNA-binding protein	Transcriptional regulator
virK	EAMY_0518	3.01	1.43E-33	Uncharacterized protein in pinF2 3'region(ORF2)	VirK, VirK protein
hrpK	EAMY_0519	3.15	1.45E-13	Pathogenicity locus protein hrpK
hsvA	EAMY_0520	19.81	8.78E-133	hrp-associated systemic virulence protein HsvA		N-Dimethylarginine dimethylaminohydrolase
hsvB	EAMY_0521	15.18	3.70E-130	hrp-associated systemic virulence protein HsvB	Required for systemic infection in apple shoots,Similar to PSPTO875 of Pseudomonas syringae pv. tomatoDC3	Biotin carboxylase
hsvC	EAMY_0522	8.62	3.91E-119	hrp-associated systemic virulence protein HsvC	Required for systemic infection in apple shoots	Biotin carboxylase
EAMY_0523	EAMY_0523	4.00	2.57E-73	hypothetical protein predicted byGlimmer Critica
EAMY_0524	EAMY_0524	8.75	7.37E-32	Blasticidin S-acetyltransferase	GCN5-related N-acetyltransferase, Acetyltransferase(GNAT) family
hrcU	EAMY_0525	6.80	5.95E-29	Type III secretion protein HrcU	FlhB_rel_III: type III secretion protein, YscU HrpYfamily	Type III secretory pathway, component EscU
hrcT	EAMY_0526	12.85	8.85E-28	Type III secretion protein HrcT	fliR_like_III: type III secretion apparatus proteinSpaR YscT HrcT	Type III secretory pathway, component EscT
hrcS	EAMY_0527	51.65	3.00E-18	Type III secretion protein HrcS	Type III secretion protein HrpO, fliQ_rel_III: typeIII secretion protein, HrpO family
hcrR	EAMY_0528	7.04	1.79E-27	Harpin secretion protein HrcR	yscR: type III secretion apparatus protein,YscR HrcR familyYop virulence translocation protein R,FliP family	Flagellar biosynthesis pathway, component FliP
hrcQ	EAMY_0529	12.02	4.07E-99	Type III secretion protein HrcQa	Type III secretion system apparatus proteinYscQ HrcQ
hrpP	EAMY_0530	13.82	1.75E-52	Type III secretion protein HrpP	probable type III secretion protein
hrpO	EAMY_0531	24.63	1.35E-57	Type III secretion protein HrpO	probable type III secretion protein
hrcN	EAMY_0532	16.17	5.77E-111	ATP synthase in type III secretion system
hrpQ	EAMY_0533	15.75	1.16E-85	type III secretion protein HrpQ	Type III secretion system YscD HrpQ family
hrcV	EAMY_0534	33.47	1.27E-136	Type III secretion inner membrane protein HrcV	Type III secretion inner membrane protein HrcV,FHIPEP family	Flagellar biosynthesis pathway, component FlhA
hrpJ	EAMY_0535	22.22	3.56E-154	Hypersensitivity response secretion proteinHrpJ	Hypersensitivity response secretion protein HrpJ,LcrE: type III secretion regulator YopN LcrE InvE MxiC
hrpL	EAMY_0536	29.30	3.23E-95	RNA polymerase sigma factor HrpL	sigma7-ECF: RNA polymerase sigma factor, sigma-7family
hrpS	EAMY_0539	8.47	5.30E-64	Sigma-54-dependent enhancer-binding proteinHrpS	RNA polymerase sigma factor 54-dependentenhancer-binding protein HrpS
orfU1	EAMY_0540	2.91	2.38E-02	hypothetical protein predicted byGlimmer Critica
hrpA1	EAMY_0542	16.86	4.31E-121	Hrp pili protein HrpA (TTSS pilin HrpA)
hrpB1	EAMY_0543	23.72	1.99E-166	type III secretion protein HrpB	Type III secretion system YscI HrpB, Bacterial typeIII secretion system protein (yscI_hrpB_dom)
hrcJ	EAMY_0544	15.62	5.50E-118	Type III secretion inner-membreane protein HrcJ	Secretory protein of YscJ FliF family, Innermembrane ring	Type III secretory pathway, lipoprotein EscJ
hrpD	EAMY_0545	21.59	1.79E-60	type III secretion protein HrpD	unknown function, homolog to YscK of Yersinia
hrpE	EAMY_0546	10.32	9.96E-30	type III secretion protein HrpE	type III secretion apparatus protein, HrpE YscLfamily, ATPase associated protein
hrpF	EAMY_0547	12.97	3.55E-86	type III secretion protein HrpF	HrpF, HrpF protein
hrpG	EAMY_0548	20.32	5.12E-136	type III secretion protein HrpG
hrcC	EAMY_0549	13.64	1.33E-190	Type III secretion system outer membrane poreHrcC	Bacterial type III secretion system protein, outermembrane pore YscC HrcC	Type II secretory pathway, component PulD
hrpT	EAMY_0550	19.58	1.36E-46	type III secretion lipoprotein HrpT	Hypothetical secreted lipoprotein with signalpeptid
hrpV	EAMY_0551	22.06	1.84E-57	Type III secretion protein HrpV	Probably secreted protein (Signal peptid)
hrpN	EAMY_0552	18.77	1.68E-139	Harpin HrpN (Harpin-Ech)	Harpin protein, secreted
ORFA	EAMY_0553	11.64	9.36E-99	potential ORFB-specific chaperone	Member of the SycH family of chaperones andchaperone-like proteins, Tir chaperone protein (CesT)
ORFB	EAMY_0554	6.47	1.63E-98	Avirulence protein ORFB	Virulence avirulence effector protein homolog, YopJSerine Threonine acetyltransferase
ORFC	EAMY_0555	20.18	8.53E-49	potential HrpW-specific chaperone
hrpW	EAMY_0556	15.59	4.01E-136	harpin HrpW	harpin HrpW, Secreted pectate lyase precursor
dspE	EAMY_0557	16.56	1.53E-276	putative avirulence protein DspE (DspA)	Hrp-secreted pathogenicity avirulence protein	elicit the hypersensitive reaction
dspF	EAMY_0558	5.62	3.17E-102	Hrp secreted pathogenicity-related protein	DspF AvrF protein
rlsA	EAMY_0559	-2.88	3.01E-08	transcriptional regulator of levansucrase	Winged helix repressor DNA-binding, Bacterialregulatory helix-turn-helix protein, lysR family	Transcriptional regulator
EAMY_0563	EAMY_0563	-1.96	6.87E-04	hypothetical protein	Glycoside hydrolase, family 19, catalytic
EAMY_0569	EAMY_0569	-1.96	2.20E-10	hypothetical protein predicted byGlimmer Critica	Excinuclease ABC, C subunit, N-terminal
EAMY_0573	EAMY_0573	2.45	7.49E-03	hypothetical protein	Protein of unknown function DUF1528, C-terminal
EAMY_0575	EAMY_0575	2.59	4.84E-03	Tyrosine recombinase xerD	DNA breaking-rejoining enzyme, catalytic core,Phage integrase family	Site-specific recombinase XerC
EAMY_0576	EAMY_0576	3.24	2.58E-02	hypothetical protein predicted byGlimmer Critica
EAMY_0577	EAMY_0577	3.41	7.34E-05	hypothetical protein predicted byGlimmer Critica
speC	EAMY_0578	-1.86	6.81E-15	ornithine decarboxylase isozyme	Ornithine decarboxylase (ODC)	Arginine lysine orn ithine decarboxylases
EAMY_0580	EAMY_0580	4.08	3.84E-02	hypothetical protein predicted byGlimmer Critica
mltC	EAMY_0581	-1.85	2.78E-13	membrane-bound lytic murein transglycosylase C	Membrane-bound lytic murein transglycosylase Cprecursor (Murein hydrolase C)
yggX	EAMY_0582	-2.47	3.26E-13	probable Fe(2+)-trafficking protein	Fe(II) trafficking protein YggX, Bacterial Fe(2+)trafficking	Fe-S cluster protector protein
yggH	EAMY_0585	-1.63	3.90E-08	tRNA (guanine-N7-)-methyltransferas e	tRNA (guanine-N(7)-)-methyltransfer ase(tRNA(m7G46)-methyltransfer ase)
yggL	EAMY_0586	-2.00	8.50E-12	Uncharacterized protein yggL	Protein of unknown function DUF469, Protein withunknown function (DUF469)	Uncharacterized protein conserved in bacteria
yggW	EAMY_0588	-1.68	1.81E-04	putative oxidase
yggT	EAMY_0590	-1.55	1.02E-03	Uncharacterized protein in proC 3'region (ORF3)	Protein of unknown function YGGT, YGGT family	Predicted integral membrane protein
yggR	EAMY_0592	2.28	1.17E-04	Twitching motility protein	Pilus retraction protein PilT, Type II IV secretionsystem protein, pilT_fam: twitching motility protein
sigD	EAMY_0593	2.70	6.32E-06	probable RNA polymerase ECF-type sigma factor	RNA polymerase sigma factor
dsbD1	EAMY_0594	2.14	9.96E-10	C-type cytochrome biogenesis protein (coppertolerance)		Cytochrome c biogenesis protein
yidB	EAMY_0606	-1.54	1.12E-07	Uncharacterized protein yidB	Protein of unknown function DUF937, bacterial,Bacterial protein of unknown function (DUF937)
EAMY_0611	EAMY_0611	1.51	7.03E-03	hypothetical protein
yggA	EAMY_0621	2.49	9.65E-04	Arginine exporter protein	Arginine exporter protein, TC 2.A.75.1.2 Arginineexporter protein ArgO	Lysine efflux permease
EAMY_0622	EAMY_0622	1.95	9.12E-03	putative acyltransferase	UDP-3-O-[3-hydroxymyris toyl] glucosamineN-acyltransferase
yggE	EAMY_0629	-1.66	1.04E-09	Uncharacterized protein yggE	Protein of unknown function DUF541, Protein ofunknown function (DUF541)	Uncharacterized conserved protein
rpiA	EAMY_0631	-1.87	4.64E-11	ribose 5-phosphate isomerase A	Ribose-5-phosphate isomerase A(Phosphoriboisomerase A) (PRI)	Ribose 5-phosphate isomerase
serA	EAMY_0632	1.56	8.70E-09	D-3-phosphoglycerate dehydrogenase	D-3-phosphoglycerate dehydrogenase (PGDH), D-isomerspecific 2-hydroxyacid dehydrogenase, NAD binding
EAMY_0639	EAMY_0639	2.78	3.08E-02	hypothetical protein predicted byGlimmer Critica
gcvT	EAMY_0640	5.69	9.98E-113	aminomethyltransfera se	Aminomethyltransferase (Glycine cleavage system Tprotein)
gcvH	EAMY_0641	4.69	6.29E-64	glycine cleavage system H protein	Glycine cleavage H-protein	Glycine cleavage system H protein(lipoate-binding)
gcvP	EAMY_0642	5.83	1.04E-144	glycine dehydrogenase	Glycine dehydrogenase [decarboxylating] (Glycinedecarboxylase) (Glycine cleavage system P-protein)
EAMY_0643	EAMY_0643	3.68	8.11E-03	hypothetical protein predicted byGlimmer Critica
ygfF	EAMY_0644	6.15	1.93E-11	putative oxidoreductase
EAMY_0645	EAMY_0645	1.91	7.21E-06	UPF27 protein yfbR
yqfA	EAMY_0646	1.78	4.76E-07	putative channel protein, HlyIII family	Channel protein, hemolysin III family, TC9.B.3.1.-The Hly III Family	Predicted membrane protein, hemolysin IIIhomolog
ygfY	EAMY_0648	-2.40	4.27E-08	UPF35 protein plu3555	Protein of unknown function DUF339, Protein ofunknown function (DUF339)
ytfF	EAMY_0651	2.32	1.78E-03	Inner membrane protein ytfF	Protein of unknown function DUF6, transmembrane
eop2	EAMY_0653	4.76	7.93E-36	type III effector HopAK1	Two-domain harpin with C-terminal enzyme-likedomain, Pectin lyase fold virulence factor
dsbC	EAMY_0655	-1.56	8.86E-09	protein disulfide isomerase II	Disulphide bond isomerase	Protein-disulfide isomerase
EAMY_0662	EAMY_0662	1.70	2.40E-04	putative DHA1 family MFS transporter	Major facilitator superfamily, TC 2.A.1.2.-TheDrug:H+ Antiporter-1 (12 Spanner) (DHA1) Family	Arabinose efflux permease
lysR1	EAMY_0663	1.79	4.68E-03	Transcriptional activator protein lysR
lysA	EAMY_0664	1.95	4.11E-07	Diaminopimelate decarboxylase	Diaminopimelate decarboxylase (DAP decarboxylase),Pyridoxal-depen dent decarboxylase
galR	EAMY_0665	1.60	2.24E-04	HTH-type transcriptional repressor purR		Transcriptional regulators
pagC	EAMY_0669	-2.16	5.80E-04	Virulence membrane protein pagC precursor	Virulence-related outer membrane protein,Enterobacterial Ail Lom protein	Opacity protein and related surface antigens
EAMY_0671	EAMY_0671	3.58	8.61E-03	putative hemolysin
EAMY_0677	EAMY_0677	-9.63	2.43E-12	hypothetical protein
EAMY_0679	EAMY_0679	-4.25	7.15E-13	hypothetical protein predicted byGlimmer Critica
fhaC	EAMY_0681	-5.51	2.74E-100	Hemolysin activator protein precursor		Hemolysin activation secretion protein
mdtC	EAMY_0685	1.91	5.06E-06	Cation multidrug efflux pump mdtC		Cation multidrug efflux pump
EAMY_0687	EAMY_0687	4.60	4.04E-02	hypothetical protein predicted byGlimmer Critica
nodT	EAMY_0688	3.04	3.07E-05	Toluene efflux pump outer membrane protein ttgCprecursor	Outer membrane efflux protein	Outer membrane protein
aas	EAMY_0691	1.64	2.32E-10	Bifunctional protein aas
lplT	EAMY_0692	2.13	1.18E-13	putative MFS lysophospholipid transporter LplT	Major facilitator superfamily MFS-1, TC 2.A.1.42.1The lysophospholipid transporter, LplT (YgeD)	Permeases of the major facilitator superfamily
mutH	EAMY_0697	1.76	2.96E-06	DNA mismatch repair protein mutH	DNA mismatch repair protein mutH (Methyl-directedmismatch repair protein)	DNA mismatch repair protein
EAMY_0698	EAMY_0698	3.05	2.92E-02	hypothetical protein predicted byGlimmer Critica
EAMY_0699	EAMY_0699	32.30	2.77E-02	hypothetical protein predicted byGlimmer Critica
thyA	EAMY_0703	-1.90	5.69E-14	thymidylate synthetase
ppdA	EAMY_0705	88.42	3.11E-04	Prepilin peptidase-dependent protein Aprecursor	Prepilin-type cleavage methylation, N-terminal
ygdB	EAMY_0707	2.24	4.44E-02	Uncharacterized protein ygdB precursor
ptrA	EAMY_0710	-2.01	3.25E-13	protease III precursor	Protease 3 precursor (Protease III) (Pitrilysin)(Protease pi), Metalloenzyme	Predicted Zn-dependent peptidases
yagU	EAMY_0713	3.33	3.78E-108	Inner membrane protein yagU	Protein of unknown function DUF144, Protein ofunknown function (DUF144)	Predicted periplasmic secreted protein
argA	EAMY_0714	5.43	3.86E-84	amino-acid acetyltransferase	Amino-acid acetyltransferase (N-acetylglutamatesynthase) (AGS) (NAGS)	Acetylglutamate kinase
amiC	EAMY_0715	-2.57	2.03E-10	N-acetylmuramoyl-L-a lanine amidase
mltA	EAMY_0716	-1.82	7.99E-10	membrane-bound lytic murein transglycosylase A	Membrane-bound lytic murein transglycosylase Aprecursor (Murein hydrolase A) (Mlt38), MltA, MltAspecific insert domain	Membrane-bound lytic murein transglycosylase
ygdL	EAMY_0717	-1.91	1.03E-06	Uncharacterized protein ygdL	Molybdenum cofactor biosynthesis, ThiF family
ygdI1	EAMY_0720	2.06	5.43E-14	Uncharacterized lipoprotein ygdI precursor	Protein of unknown function DUF93, bacterial,Bacterial protein of unknown function (DUF93)
gcvA	EAMY_0721	2.33	5.25E-12	Carbapenem-hydrolyzi ng beta-lactamasetranscriptional activator	LysR, substrate-binding, LysR substrate bindingdomain, dsdC: D-serine deaminase transcriptionalactivator	Transcriptional regulator
yqcB	EAMY_0730	-1.88	3.81E-07	tRNA pseudouridine synthase C		Pseudouridylate synthases, 23S RNA-specific
yqcA	EAMY_0731	-2.31	2.64E-12	Sulfite reductase	Sulfite reductase [NADPH] flavoproteinalpha-component (SIR-FP), Flavodoxin nitric oxidesynthase, Flavodoxin	Flavodoxins
glxK	EAMY_0732	1.87	1.35E-06	Glycerate kinase
EAMY_0739	EAMY_0739	10.40	5.77E-144	putative O-acetyltransferase SAV974)	Acyltransferase 3, Acyltransferase family	Predicted acyltransferases
ygcF	EAMY_0740	2.22	1.31E-15	Uncharacterized protein ygcF	Radical SAM	Organic radical activating enzymes
EAMY_0742	EAMY_0742	2.14	1.86E-10	putative ABC transport system, ATP-bindingcomponent	ABC transporter, ATP-binding protein, TC3.A.1.3.-The Polar Amino Acid Uptake Transporter (PAAT)Family
EAMY_0743	EAMY_0743	3.76	2.08E-46	putative ABC transport system, inner membranecomponent	Binding-protein-depende nt transport systems innermembrane component, TC 3.A.1.3.-The Polar Amino AcidUptake Transporter (PAAT) Family
HopPtoC	EAMY_0744	2.98	1.20E-09	probable cysteine protease avirulence proteinavrPpiC2	probable cysteine protease avirulence proteinavrPpiC2, Peptidase C58, yopT, yopT_cys_prot: cysteineprotease domain, YopT-type
EAMY_0745	EAMY_0745	4.16	4.22E-02	hypothetical protein predicted byGlimmer Critica
cysJ	EAMY_0747	4.67	1.40E-97	sulfite reductase (NADPH) flavoprotein betasubunit	Sulfite reductase [NADPH] flavoproteinalpha-component (SIR-FP)	Sulfite reductase, alpha subunit(flavoprotein)
cysI3	EAMY_0748	4.50	3.02E-136	sulfite reductase	Sulfite reductase [NADPH] hemoproteinbeta-component (SIR-HP) (SIRHP)	Sulfite reductase, beta subunit (hemoprotein)
cysH	EAMY_0749	4.44	1.40E-91	3'-phosphoadenosine 5'-phosphosulfate (PAPS)reductase
EAMY_0750	EAMY_0750	1.87	8.88E-06	hypothetical protein	Dimeric alpha-beta barrel	Uncharacterized protein conserved in bacteria
EAMY_0751	EAMY_0751	2.85	1.06E-06	hypothetical protein predicted byGlimmer Critica
cysG	EAMY_0752	56.16	6.78E-208	uroporphyrin-III C-methyltransferase precorrin-2 oxidase ferrochelatase	uroporphyrin-III C-methyltransferase precorrin-2oxidase ferrochelatase [includes: uroporphyrin-IIIC-methyltransf erase
cysD	EAMY_0753	80.02	4.87E-181	sulfate adenylyltransferase subunit 2
cysN	EAMY_0754	51.44	9.42E-187	ATP-sulfurylase (ATP:sulfateadenylyltransferas e), subunit 1	Sulfate adenylyltransferase subunit 1 (Sulfateadenylate transferase) (SAT) (ATP-sulfurylase largesubunit)	GTPases - Sulfate adenylate transferase subunit1
cysC	EAMY_0755	43.04	1.05E-58	adenosine 5'-phosphosulfate kinase	Adenylyl-sulfate kinase (APS kinase)(Adenosine-5'-phosphosu lfate kinase) (ATPadenosine-5'-phosphosulfat e 3'-phosphotransferase)	Adenylylsulfate kinase and related kinases
EAMY_0756	EAMY_0756	9.91	2.13E-04	hypothetical protein predicted byGlimmer Critica
ygbE	EAMY_0757	4.13	3.07E-06	Inner membrane protein ygbE
nlpD	EAMY_0764	1.57	5.08E-10	Lipoprotein nlpD lppB homolog precursor	Duplicated hybrid motif, Peptidase family M23	Membrane proteins related tometalloendopeptidases
rpoS	EAMY_0765	2.08	2.69E-24	RNA polymerase sigma factor rpoS	RNA polymerase sigma factor RpoS, proteobacteria,Sigma-7
mutS	EAMY_0767	-1.59	4.89E-08	DNA mismatch repair protein mutS
EAMY_0770	EAMY_0770	-2.32	1.36E-03	hypothetical protein predicted byGlimmer Critica
invF1	EAMY_0776	-2.13	1.66E-03	Type III secretion system transcriptionalregulator invF	Response regulator containing CheY-like receiverdomain and AraC-type DNA-binding domain, Helix-turn-helix
invG1	EAMY_0777	-1.69	9.70E-03	Type III secretory protein InvG	type_III_yscC: type III secretion outer membranepore, YscC HrcC family	Type II secretory pathway, component PulD
invE1	EAMY_0778	-2.11	2.03E-02	Protein mxiC	Salmonella Shigella type invasion protein E, LcrE:type III secretion regulator YopN LcrE InvE MxiC, Possiblesignal petiptide
invA1	EAMY_0779	-3.57	1.35E-07	Type III secretion apparatus protein InvA	type III secretion apparatus InvA, FHIPEP family,HrcV FlhA family	Flagellar biosynthesis pathway, component FlhA
spaK	EAMY_0780	-4.29	2.77E-05	Surface presentation of antigens proteinSpaK InvB	Surface presentation of antigens protein spaK(Invasion protein invB)
spaI1	EAMY_0781	-1.72	1.21E-02	Type III secretion system ATPase SpaI InvC	ATP synthase subunit beta (ATPase subunit beta)(ATP synthase F1 sector subunit beta), Type III secretionsystem ATPase, FliI YscN
spaN1	EAMY_0783	-3.63	1.94E-06	hypothetical protein predicted byGlimmer Critica	Remote match with Salmonella enterica secretoryprotein SpaN (associated with virulence). Gene positioncorresponds
sipB1	EAMY_0790	-1.64	3.57E-03	Cell invasion protein sipB	Cell invasion protein sipB (Effector protein sipB),Salmonella Shigella invasin protein B	ATP-dependent Lon protease, bacterial type
sipC1	EAMY_0791	-2.75	2.66E-14	hypothetical protein predicted byGlimmer Critica
sipD1	EAMY_0792	-2.18	5.24E-05	Cell invasion protein sipD	Cell invasion protein sipD (Salmonella invasionprotein D), Invasion plasmid antigen IpaD
EAMY_0795	EAMY_0795	-2.51	2.27E-06	hypothetical protein predicted byGlimmer Critica
EAMY_0798	EAMY_0798	-1.97	2.17E-08	Protein rcaC	Winged helix repressor DNA-binding
EAMY_0802	EAMY_0802	2.04	2.77E-02	hypothetical protein predicted byGlimmer Critica
ygaD	EAMY_0804	1.94	9.04E-09	CinA-like protein	CinA, C-terminal, Competence-damaged protein,cinA_cterm: competence damage-inducible protein CinAC-terminal domain
rsmA	EAMY_0808	-1.59	1.27E-04	Carbon storage regulator homolog	Global regulator protein family
EAMY_0821	EAMY_0821	2.19	2.67E-03	CTP synthase	CTP synthase (UTP-ammonia ligase) (CTP synthetase),CTP synthase	CTP synthase (UTP-ammonia lyase)
EAMY_0822	EAMY_0822	1.67	3.37E-02	CTP synthase	CTP synthase (UTP-ammonia ligase) (CTP synthetase),CTP synthase	CTP synthase (UTP-ammonia lyase)
tyrA	EAMY_0827	-1.80	1.28E-13	chorismate mutase-T and prephenatedehydrogenase	T-protein [Includes: Chorismate mutase (CM)	Prephenate dehydrogenase
EAMY_0828	EAMY_0828	1.53	3.37E-02	hypothetical protein predicted byGlimmer Critica
yfiA	EAMY_0830	2.60	3.62E-13	Uncharacterized protein SERP419		Ribosome-associated protein Y (PSrp-1)
mltD	EAMY_0840	5.26	3.61E-151	membrane-bound lytic murein transglycosylase Dprecursor
rnhA	EAMY_0843	1.80	2.94E-03	Ribonuclease HI	Polynucleotidyl transferase, Ribonuclease H
pucI	EAMY_0845	27.22	7.30E-72	putative NCS1-family allantoin permease	Permease for allantoin, ncs1: Nucleobase:CationSymporter-1 (NCS1) family, TC 2.A.39.3.4 Allantoinpermease	Cytosine uracil thi amine allantoin permeases
gntR1	EAMY_0846	1.92	3.37E-02	Fatty acid metabolism regulator protein	GntR, C-terminal, Bacterial regulatory proteins,gntR family	Transcriptional regulators
hyuE	EAMY_0847	1.93	3.54E-04	Hydantoin racemase	Asp Glu hydantoin racemase, Asp Glu Hydantoinracemase
EAMY_0848	EAMY_0848	1.64	2.92E-05	hypothetical protein	Glycoside hydrolase deacetylase, beta alpha-barrel	Predicted xylanase chitin deacetylase
mod	EAMY_0851	-2.02	2.75E-14	Type III restriction-modification system StyLTIenzyme mod	Type III restriction-modification system StyLTIenzyme mod (StyLTI methyltransferase) (M.StyLTI), DNAmethylase N-4 N-6, DNA methylase	Adenine specific DNA methylase Mod
EAMY_0852	EAMY_0852	-1.58	4.45E-04	Mrr restriction system protein (EcoKMrr)	Restriction endonuclease, type IV-like, Mrr,Restriction endonuclease	Uncharacterized conserved protein
EAMY_0853	EAMY_0853	2.96	4.25E-05	hypothetical protein
gatA	EAMY_0854	2.51	3.20E-08	probable amidase	Glutamyl-tRNA(Gln) amidotransferase subunit A(Glu-ADT subunit A), Amidase signature enzyme, Amidase,amido_AtzE: amidohydrolase, AtzE family
EAMY_0855	EAMY_0855	2.68	1.47E-03	hypothetical protein
ggt3	EAMY_0856	12.88	1.32E-19	gamma-glutamyltransp eptidase		Gamma-glutamyltrans ferase
EAMY_0858	EAMY_0858	1.59	2.62E-02	Uncharacterized HTH-type transcriptionalregulator ybbH	Sugar isomerase (SIS)	Transcriptional regulators
EAMY_0860	EAMY_0860	38.81	4.11E-36	putative ABC transport system, periplasmiccomponent	Bacterial extracellular solute-binding protein,family 3, TC 3.A.1.3.-The Polar Amino Acid UptakeTransporter (PAAT) Family
EAMY_0861	EAMY_0861	12.58	3.74E-18	putative ABC transport system, inner membranecomponent	Binding-protein-depende nt transport systems innermembrane component, TC 3.A.1.3.-The Polar Amino AcidUptake Transporter (PAAT) Family
EAMY_0862	EAMY_0862	12.81	1.79E-18	putative ABC transport system, inner membranecomponent	Binding-protein-depende nt transport systems innermembrane component, TC 3.A.1.3.-The Polar Amino AcidUptake Transporter (PAAT) Family
EAMY_0863	EAMY_0863	5.50	4.56E-13	putative ABC transport system, ATP-bindingcomponent	putative ABC transport system, ATP-bindingcomponent, TC 3.A.1.3.-The Polar Amino Acid UptakeTransporter (PAAT) Family
pucG	EAMY_0864	5.21	1.40E-26	serine-pyruvate aminotransferase	Serine-glyoxylate aminotransferase (SGAT),Pyridoxal phosphate-dependent transferase, major region
amaB	EAMY_0865	5.26	8.53E-20	putative N-carbamyl-L-amino acid amidohydrolase	Amidase, hydantoinase carbamoylase, Peptidasefamily M2 M25 M4, hydantase: amidase,hydantoinase carbamoyl ase family
EAMY_0866	EAMY_0866	6.43	1.39E-10	Uricase (Urate oxidase)	OHCU decarboxylase	Uncharacterized protein conserved in bacteria
pucM	EAMY_0867	31.26	1.48E-13	Transthyretin-like protein precursor	Transthyretin, HIUase Transthyretin family,hdxy_isourate: hydroxyisourate hydrolase	Transthyretin-like protein
EAMY_0868	EAMY_0868	3.46	5.11E-11	putative NCS2 family transporter	putative NCS2 family transporter, possibly purinetransporter, TC 2.A.4.3.-The Nucleobase:CationSymporter-2 (NCS2) Family	Xanthine uracil permeases
eif	EAMY_0876	1.55	4.09E-04	putative translation initiation factor EIF-2B
mtnK	EAMY_0877	4.63	5.43E-51	5-methylthioribose kinase	Methylthioribose kinase (MTR kinase),5-methylthioribose kinase	Predicted kinase
yafH	EAMY_0878	5.42	1.79E-88	putative acyl-CoA dehydrogenase	Acyl-coenzyme A dehydrogenase (ACDH), Protein ofunknown function DUF1974, Domain of unknown function(DUF1974)	Acyl-CoA dehydrogenases
gmhA	EAMY_0879	-1.95	4.72E-09	Phosphoheptose isomerase	Phosphoheptose isomerase (Sedoheptulose 7-phosphateisomerase)
yafA	EAMY_0885	3.50	6.63E-45	Esterase yafA	Protein of unknown function DUF11,hydrolase-like, Alpha beta hydrolase of unknown function(DUF11)	Hydrolases of the alpha beta superfamily
omp39	EAMY_0888	3.86	5.80E-04	Outer membrane protein 39	Porin, Gram-negative type, TC 1.B.1.1.8 Outermembrane protein 39	Outer membrane protein (porin)
EAMY_0891	EAMY_0891	1.56	9.96E-03	Inner membrane protein ybaN	Protein of unknown function DUF454
EAMY_0893	EAMY_0893	2.90	2.43E-10	hypothetical protein
EAMY_0894	EAMY_0894	3.31	7.56E-05	hypothetical protein predicted byGlimmer Critica
EAMY_0895	EAMY_0895	1.61	1.31E-02	Uncharacterized protein yaiB
EAMY_0896	EAMY_0896	4.00	1.00E-11	hypothetical protein
EAMY_0897	EAMY_0897	4.63	2.53E-03	hypothetical protein predicted byGlimmer Critica
EAMY_0898	EAMY_0898	6.98	1.48E-37	putative methyltransferase	Methyltransferase type 12
EAMY_0899	EAMY_0899	5.95	8.71E-13	hypothetical protein predicted byGlimmer Critica
dppE	EAMY_0903	2.86	6.57E-10	putative ABC transport system, ATP-bindingcomponent	putative ABC transporter, ATP-binding protein, TC3.A.1.5.-The Peptide Opine Nickel Uptake Transporter(PepT) Family
dppD1	EAMY_0904	2.81	1.04E-10	putative ABC transport system, ATP-bindingcomponent	putative ABC transport system, ATP-bindingcomponent, TC 3.A.1.5.-The Peptide Opine Nickel UptakeTransporter (PepT) Family
dppC1	EAMY_0905	2.89	2.48E-10	putative ABC transport system, inner membranecomponent	Binding-protein-depende nt transport systems innermembrane component, TC 3.A.1.5.-The Peptide Opine NickelUptake Transporter (PepT) Family
dppB1	EAMY_0906	4.33	1.44E-28	putative ABC transport system, inner membranecomponent	Binding-protein-depende nt transport systems innermembrane component, TC 3.A.1.5.-The Peptide Opine NickelUptake Transporter (PepT) Family
lacZ1	EAMY_0907	2.12	1.23E-20	Beta-galactosidase b eta-glucuronidase	Beta-galactosidase beta -glucuronidase, Glycosidehydrolase family 2
EAMY_0910	EAMY_0910	2.52	2.04E-09	hypothetical protein predicted byGlimmer Critica
EAMY_0913	EAMY_0913	82.91	4.79E-04	hypothetical protein predicted byGlimmer Critica
psiF	EAMY_0914	3.04	8.01E-16	Phosphate starvation-inducible protein psiFprecursor	PsiF, psiF repeat
aspH	EAMY_0915	3.89	3.85E-24	putative membrane-bound beta-hydroxylase	Aspartate beta-hydroxylase domain-containingprotein 2, Aspartyl Asparaginyl beta-hydroxylase,Aspartyl Aspa raginyl beta-hydroxylase
aroL	EAMY_0919	1.66	2.30E-02	shikimate kinase II	Shikimate kinase, Shikimate kinase	Shikimate kinase
yaiA	EAMY_0920	3.41	8.97E-08	Uncharacterized protein yaiA
iclR	EAMY_0921	12.48	4.58E-101	Transcriptional regulator kdgR	Transcriptional regulator IclR, C-terminal, IclRhelix-turn-helix domain	Transcriptional regulator
EAMY_0922	EAMY_0922	3.50	6.38E-14	hypothetical protein	Oligopeptide transporter OPT superfamily
EAMY_0923	EAMY_0923	2.77	1.77E-07	hypothetical protein	Protein of unknown function DUF1177, Protein ofunknown function (DUF1177)
aroM	EAMY_0924	2.41	5.30E-15	Protein aroM	AroM, AroM protein
yaiE	EAMY_0925	1.80	5.20E-06	UPF345 protein H16_A362	Protein of unknown function DUF1255, Protein ofunknown function (DUF1255)	Uncharacterized protein conserved in bacteria
EAMY_0926	EAMY_0926	5.25	1.45E-03	hypothetical protein predicted byGlimmer Critica
eutP	EAMY_0928	7.83	6.11E-31	putative ethanolamine permease	Ethanolamine permease, AminoAcid-Polyamine-Organocati on (APC) Superfamily, TC2.A.3.5.1 Ethanolamine permease	Amino acid transporters
EAMY_0929	EAMY_0929	17.22	2.84E-41	hypothetical protein	Aminoglycoside phosphotransferase,Phosphotran sferase enzyme family
EAMY_0930	EAMY_0930	10.32	1.93E-32	Ornithine utilization regulator	Helix-turn-helix, AraC type, Bacterial regulatoryhelix-turn-helix proteins, AraC family	AraC-type DNA-binding domain-containingproteins
EAMY_0931	EAMY_0931	5.01	1.25E-08	hypothetical protein predicted byGlimmer Critica
csgG	EAMY_0933	-18.21	9.27E-151	production assembly transport component CsgG,Curli production assembly transport component CsgG	Curli production assembly transport component CsgG,Curli production assembly transport component CsgG
EAMY_0934	EAMY_0934	-26.69	5.86E-65	putative lipoprotein	Uncharacterised conserved protein with TPR-likerepeats
EAMY_0935	EAMY_0935	-13.69	2.07E-111	putative lipoprotein	Protein of unknown function DUF799, putativebacterial lipoprotein (DUF799)
sbcC	EAMY_0936	-1.54	1.46E-04	Nuclease sbcCD subunit C	Exonuclease SbcC, sbcc: exonuclease SbcC	ATPase involved in DNA repair
phoR	EAMY_0939	2.70	6.91E-09	Phosphate regulon histidine kinase	Phosphate regulon sensor kinase protein phoR	Signal transduction histidine kinase
pstS1	EAMY_0940	1.85	1.13E-03	putative phosphate binding protein	Phosphate binding protein
yxjG	EAMY_0941	6.80	9.09E-102	5-methyltetrahydropt eroyltriglutamate-homocysteine methyltransferase		Methionine synthase II (cobalamin-independent)
proY	EAMY_0943	-1.70	4.30E-08	Proline-specific permease proY	Amino Acid-Polyamine-Organocation (APC)Superfamily, TC 2.A.3.1.6 Proline-specific permease proY	Gamma-aminobutyrate permease and relatedpermeases
yajB	EAMY_0948	1.68	2.21E-02	Acyl carrier protein phosphodiesterase	Acyl carrier protein phosphodiesterase (ACPphosphodiesterase), Protein of unknown function DUF479,Protein of unknown function, DUF479	Uncharacterized protein conserved in bacteria
queA	EAMY_0949	-1.66	1.46E-08	S-adenosylmethionine :tRNAribosyltransferase-isomer ase	S-adenosylmethionine:tR NAribosyltransferase-isomerase (Queuosine biosynthesisprotein queA), Queuosine biosynthesis protein
EAMY_0950	EAMY_0950	-3.86	5.48E-24	hypothetical protein predicted byGlimmer Critica
gtrB1	EAMY_0951	-4.42	2.25E-28	bactoprenol glucosyl transferase	Glycosyl transferase, family 2, Glycosyltransferase family 2
yajC	EAMY_0953	-1.79	3.30E-14	UPF92 membrane protein yajC	preprotein translocase, YajC subunit, TC 3.A.5.1.1UPF92 membrane protein yajC	Preprotein translocase subunit YajC
EAMY_0956	EAMY_0956	2.68	3.26E-32	Uncharacterized lipoprotein yajI precursor
ygaU	EAMY_0957	2.59	1.85E-33	Uncharacterized protein ygaU	Transport-associated, LysM domain	Uncharacterized protein containing LysM domain
ribD	EAMY_0959	1.57	2.37E-07	diaminohydroxyphosph oribosylaminopyrimidinedeamina se 5-amino-6-(5-phosphoribosylami no)uracilreductase	Riboflavin biosynthesis protein ribD [Includes:Diaminohydroxyphosph oribosylaminopyrimidine deaminase(Riboflavin-specific deaminase)	Pyrimidine deaminase
nusB	EAMY_0961	-1.71	1.32E-07	transcription antitermination protein NusB	N utilization substance protein B homolog (ProteinnusB), transcription antitermination protein	Transcription termination factor
ispA	EAMY_0965	1.70	9.04E-09	geranyltranstransfer ase	Geranylgeranyl pyrophosphate synthetase 1 precursor(GGPP synthetase 1) (GGPS1) [Includes:Dimethylallyltranstr ansferase	Geranylgeranyl pyrophosphate synthase
thiI	EAMY_0967	-1.59	1.11E-07	Thiamine biosynthesis protein thiI	Thiamine biosynthesis protein	Thiamine biosynthesis ATP pyrophosphatase
yajQ	EAMY_0970	-1.50	1.98E-06	UPF234 protein MS1759	Protein of unknown function DUF52, Protein ofunknown function (DUF52)
cyoE	EAMY_0972	-1.65	2.38E-07	protoheme IX farnesyltransferase	Protoheme IX farnesyltransferase (Heme O synthase)
cyoD	EAMY_0973	-1.69	1.80E-11	Cytochrome o ubiquinol oxidase protein cyoD	Cytochrome o ubiquinol oxidase protein cyoD(Ubiquinol oxidase chain D)	Heme copper-type cytochrome quinol oxidase,subunit 4
cyoC	EAMY_0974	-1.89	2.64E-13	cytochrome o ubiquinol oxidase subunit III	Cytochrome c oxidase subunit 3 (Cytochrome coxidase polypeptide III)	Heme copper-type cytochrome quinol oxidase,subunit 3
cyoB	EAMY_0975	-1.88	2.92E-14	cytochrome-c oxidase
cyoA	EAMY_0976	-1.78	1.51E-13	cytochrome o ubiquinol oxidase subunit II
clpX	EAMY_0982	-1.68	1.68E-12	ATP-dependent Clp protease ATP-binding subunitclpX	ClpX, ATPase regulatory subunit, ATPase familyassociated with various cellular activities (AAA)	ATP-dependent protease Clp, ATPase subunit
ybaV	EAMY_0988	-2.99	7.03E-08	Uncharacterized protein HI568	Competence protein ComEA helix-hairpin-helixregion, TIGR426: competence protein ComEAhelix-hairpin-helix repeat region	DNA uptake protein and related DNA-bindingproteins
ybaW	EAMY_0989	2.50	2.16E-03	putative acyl-CoA thioester hydrolase ybaW		Predicted thioesterase
pagO	EAMY_0991	2.83	7.15E-08	Protein pagO	Protein of unknown function DUF6, transmembrane,Integral membrane protein DUF6
glnK	EAMY_0995	3.91	1.72E-17	Nitrogen regulatory protein P-II	Nitrogen regulatory PII-like, alpha beta	Nitrogen regulatory protein PII
amtB	EAMY_0996	3.72	9.79E-30	Ammonia channel (Ammonia transporter)	Ammonium transporter, TC 1.A.11.1.1 Ammoniachannel	Ammonia permease
tesB	EAMY_0997	2.13	3.09E-08	acyl-CoA thioesterase II	Acyl-CoA thioesterase 2) (TEII), Acyl-CoAthioesterase, Acyl-CoA thioesterase, tesB: acyl-CoAthioesterase II	Acyl-CoA thioesterase
EAMY_0998	EAMY_0998	3.10	2.80E-02	hypothetical protein predicted byGlimmer Critica
ybaY	EAMY_0999	2.82	1.11E-32	Uncharacterized lipoprotein ybaY precursor
ybaZ	EAMY_1000	3.78	2.15E-13	Methylated-DNA-prote in-cysteinemethyltransferase		Methylated DNA-protein cysteinemethyltransferase
hha	EAMY_1001	1.51	2.34E-04	Hemolysin expression-modulating protein	Haemolysin expression modulating, Haemolysinexpression modulating protein
ybaJ	EAMY_1002	2.00	3.39E-16	Uncharacterized protein ybaJ
EAMY_1003	EAMY_1003	2.18	3.58E-18	hypothetical protein
EAMY_1004	EAMY_1004	7.52	1.06E-09	hypothetical protein predicted byGlimmer Critica
EAMY_1005	EAMY_1005	7.91	2.70E-05	hypothetical protein predicted byGlimmer Critica
rpmJ2	EAMY_1006	2.60	2.56E-05	putative 50S ribosomal protein L36	Ribosomal protein L36B
rpmE2	EAMY_1007	4.12	1.14E-10	50S ribosomal protein L31 type B
acrR	EAMY_1010	3.26	4.86E-47	HTH-type transcriptional regulator acrR	HTH-type transcriptional regulator acrR (PotentialacrAB operon repressor)	Transcriptional regulator
EAMY_1011	EAMY_1011	2.58	1.83E-03	Uncharacterized protein ybaM
ymgE	EAMY_1012	1.66	7.56E-03	UPF41 protein ymge	UPF41 protein ymge (Transglycosylase-associatedge ne protein)
priC	EAMY_1013	1.85	1.64E-03	primosomal replication protein N''	Primosomal replication protein priC
ybaB	EAMY_1017	-1.88	2.83E-14	UPF133 protein ybaB	Conserved hypothetical protein CHP13,Uncharacterised BCR, YbaB family COG718, TIGR13:conserved hypothetical protein TIGR13	Uncharacterized protein conserved in bacteria
recR	EAMY_1018	-1.51	4.69E-06	Recombination protein recR
EAMY_1021	EAMY_1021	4.42	1.06E-121	hypothetical protein predicted byGlimmer Critica
EAMY_1022	EAMY_1022	5.40	2.17E-56	NADH pyrophosphatase	NUDIX
EAMY_1023	EAMY_1023	7.18	6.89E-96	hypothetical protein predicted byGlimmer Critica
EAMY_1024	EAMY_1024	7.52	3.69E-105	membrane protein	Protein of unknown function DUF6, transmembrane
hemH	EAMY_1026	-1.60	2.82E-09	ferrochelatase	Ferrochelatase (Protoheme ferro-lyase) (Hemesynthetase)	Protoheme ferro-lyase (ferrochelatase)
gsk	EAMY_1027	-1.73	1.73E-09	inosine-guanosine kinase	Carbohydrate purine kinase, pfkB familycarbohydrate kinase	Sugar kinases, ribokinase family
EAMY_1028	EAMY_1028	7.40	5.60E-06	hypothetical protein predicted byGlimmer Critica
ybaL	EAMY_1029	2.52	2.23E-13	Monovalent cation:proton antiporter (CPA2)family protein	Kef-type K+ transport system, TC 2.A.37.1.-TheMonovalent Cation:Proton Antiporter-2 (CPA2) Family	Kef-type K+ transport systems, membranecomponents
EAMY_1033	EAMY_1033	2.85	3.15E-09	hypothetical protein	Transmembrane pair, bacterial, BacterialTransmembrane Pair family	Predicted membrane protein
EAMY_1034	EAMY_1034	2.54	2.02E-10	Uncharacterized HTH-type transcriptionalregulator ywbI	LysR, substrate-binding, LysR substrate bindingdomain	Transcriptional regulator
ybaK	EAMY_1035	1.93	5.70E-06	Prolyl-tRNA synthetase		Uncharacterized conserved protein
ybaP	EAMY_1036	3.94	6.84E-31	Uncharacterized protein ybaP	GumN	Uncharacterized protein conserved in bacteria
ybaR	EAMY_1037	7.91	1.50E-92	putative copper-transporting ATPase	copper-translocating P-type ATPase, TC 3.A.3.5.5probable copper-transporting ATPase	Cation transport ATPase
ybbI	EAMY_1038	2.59	3.08E-09	Cu(I)-responsive transcriptional regulator	HTH-type Cu(I)-responsive transcriptional regulatorcueR (Copper efflux regulator) (Copper export regulator)	Predicted transcriptional regulators
ybbJ	EAMY_1039	2.52	3.34E-13	Inner membrane protein ybbJ	Nodulation efficiency, NfeD, NfeD-like
ybbO	EAMY_1042	1.55	1.99E-04	putative oxidoreductase
EAMY_1044	EAMY_1044	47.02	2.39E-02	Colicin-A	Channel forming colicin, C-terminal cytotoxic,Colicin pore forming domain
tesA	EAMY_1046	3.38	8.22E-24	acyl-CoA thioesterase I		Lysophospholipase L1 and related esterases
ybbA	EAMY_1047	4.46	1.03E-21	putative ABC transport system, ATP-bindingcomponent	putative ABC transporter ATP-binding protein YbbA,TC 3.A.1.-.-The ATP-binding Cassette (ABC) Superfamily
ybbP	EAMY_1048	5.61	9.60E-64	Uncharacterized ABC transporter permease ybbP	Protein of unknown function DUF214, permasepredicted, Predicted permease
purK	EAMY_1049	2.00	2.83E-11	phosphoribosylaminoi midazole carboxylase ATPasesubunit	Phosphoribosylaminoimid azole carboxylase ATPasesubunit (AIR carboxylase) (AIRC)
purE	EAMY_1050	1.61	7.65E-04	phosphoribosylaminoi midazole carboxylasecatalytic subunit	Phosphoribosylaminoimid azole carboxylase (AIRcarboxylase) (AIRC)	Phosphoribosylcarbo xyaminoimidazole (NCAIR)mutase
adhP	EAMY_1054	8.51	6.40E-176	alcohol dehydrogenase	Alcohol dehydrogenase superfamily, zinc-containing,Zinc-binding dehydrogenase, adh_fam_2: zinc-bindingalcohol dehydrogenase family protein
ybcJ	EAMY_1055	-2.27	6.22E-09	Uncharacterized protein ybcJ	RNA-binding S4
folD	EAMY_1056	-1.90	8.71E-15	Tetrahydrofolate dehydrogenase cyclohydrolase	Bifunctional protein folD [Includes:Methylenetetrahydrof olate dehydrogenase
EAMY_1062	EAMY_1062	2.43	3.49E-04	hypothetical protein predicted byGlimmer Critica
EAMY_1063	EAMY_1063	2.17	3.31E-07	hypothetical protein predicted byGlimmer Critica
EAMY_1065	EAMY_1065	-1.51	1.37E-02	hypothetical protein predicted byGlimmer Critica
EAMY_1067	EAMY_1067	10.50	6.33E-05	hypothetical protein predicted byGlimmer Critica
osmC	EAMY_1068	7.78	3.10E-162	Peroxiredoxin osmC	Peroxiredoxin osmC (Osmotically-inducible proteinC), K homology-like, alpha beta, OsmC-like protein
EAMY_1069	EAMY_1069	20.77	4.21E-153	Uncharacterized protein yohN precursor
EAMY_1071	EAMY_1071	-1.73	1.01E-10	homocysteine S-methyltransferase family protein
yncD	EAMY_1080	1.79	2.77E-04	probable tonB-dependent receptor yncD precursor	TonB-dependent siderophore receptor, TC1.B.14.-.-The Outer Membrane Receptor (OMR) Family	Outer membrane receptor proteins, mostly Fetransport
EAMY_1083	EAMY_1083	6.74	7.92E-09	hypothetical protein predicted byGlimmer Critica
yfbE	EAMY_1084	12.19	8.26E-62	UDP-4-amino-4-deoxy- L-arabinose-oxoglutarateaminot ransferase
yfbG	EAMY_1085	4.19	2.23E-27	Bifunctional polymyxin resistance protein arnA		Methionyl-tRNA formyltransferase
yfbH	EAMY_1086	5.44	4.83E-16	Uncharacterized protein yfbH	Glycoside hydrolase deacetylase, beta alpha-barrel	Predicted xylanase chitin deacetylase
yfbI	EAMY_1087	5.45	2.58E-22	4-amino-4-deoxy-L-ar abinose transferase
yfbW	EAMY_1088	5.98	2.40E-12	Inner membrane protein yfbW	Protein of unknown function DUF6, transmembrane	Membrane transporters of cations and cationicdrugs
yfbJ	EAMY_1089	5.57	7.42E-23	UPF188 membrane protein YPO2416 y1923 YP_223
EAMY_1090	EAMY_1090	4.64	8.88E-104	hypothetical protein predicted byGlimmer Critica
EAMY_1091	EAMY_1091	3.29	1.15E-03	hypothetical protein predicted byGlimmer Critica
cydB	EAMY_1092	3.43	5.32E-39	probable terminal oxidase subunit II		Cytochrome bd-type quinol oxidase, subunit 2
cydA	EAMY_1093	3.40	6.63E-47	cytochrome bd ubiquinol oxidase, subunit I	Cytochrome d ubiquinol oxidase subunit 1(Cytochrome d ubiquinol oxidase subunit I) (Cytochromebd-I oxidase subunit I)	Cytochrome bd-type quinol oxidase, subunit 1
EAMY_1094	EAMY_1094	5.92	1.38E-02	hypothetical protein predicted byGlimmer Critica
ygbJ	EAMY_1099	2.89	5.85E-09	3-hydroxyisobutyrate dehydrogenase	3-hydroxyacid dehydrogenase reductase
ygbK	EAMY_1100	2.88	4.45E-07	conserved hypothetical protein	Protein of unknown function, DUF1537
EAMY_1107	EAMY_1107	3.44	2.61E-04	hypothetical protein predicted byGlimmer Critica
ybeM	EAMY_1110	1.73	9.25E-10	Aliphatic amidase		Predicted amidohydrolase
lipA	EAMY_1112	-1.54	4.76E-08	lipoate synthesis protein LipA	Lipoyl synthase (Lipoic acid synthase)(Lipoyl-acyl-carrier- protein synthase) (Sulfur insertionprotein lipA) (Lip-syn)	Lipoate synthase
ybeD	EAMY_1114	-2.40	7.90E-14	UPF25 protein plu1293	Protein of unknown function DUF493, Protein ofunknown function (DUF493)
rlpA	EAMY_1116	-1.75	8.23E-12	Rare lipoprotein A precursor	Rare lipoprotein A	Lipoproteins
ybeL	EAMY_1125	1.71	1.55E-06	Uncharacterized protein ybeL	Protein of unknown function DUF1451, Protein ofunknown function (DUF1451)
gltL	EAMY_1126	1.84	4.22E-06	putative glutamate aspartate ABC transportsystem, ATP-binding component	putative glutamate aspartate ABC transport system,ATP-binding component, TC 3.A.1.3.4 Glutamate aspartatetransport ATP-binding protein gltL
gltK	EAMY_1127	2.31	1.01E-04	putative glutamate aspartate ABC transportsystem, inner membrane component	Binding-protein-depende nt transport systems innermembrane component, TC 3.A.1.3.4 Glutamate aspartatetransport system permease protein gltK
gltJ	EAMY_1128	3.43	1.34E-10	putative glutamate aspartate ABC transportsystem, inner membrane component	Binding-protein-depende nt transport systems innermembrane component, TC 3.A.1.3.4 Glutamate aspartatetransport system permease protein gltJ
miaB	EAMY_1135	-1.80	9.62E-15	UPF4 protein PA398	Protein of unknown function UPF4,Uncharacterized protein family UPF4, miaB-methiolase:tRNA-i(6)A37 thiotransferase enzyme MiaB	2-methylthioadenine synthetase
nagE	EAMY_1144	-1.52	2.69E-08	PTS system, N-acetylglucosamine-specific enzymeIIABC
kdpE	EAMY_1154	1.73	2.43E-04	Transcriptional regulatory protein kdpE	Response regulator receiver domain, two-componentresponse regulator of kdp operon
ybfA	EAMY_1155	1.79	2.29E-05	Uncharacterized protein ybfA precursor
ybgA	EAMY_1156	3.74	1.30E-95	Uncharacterized protein ybgA (TKP) (ORF169)	Protein of unknown function DUF523, Protein ofunknown function (DUF1722)
ybgI	EAMY_1157	2.64	2.48E-12	UPF135 protein ybgI	NGG1p interacting factor 3, NIF3, NIF3 (NGG1pinteracting factor 3), TIGR486: conserved hypotheticalprotein TIGR486	Uncharacterized conserved protein
ybgJ	EAMY_1158	2.80	2.73E-13	Uncharacterized protein ybgJ	Conserved hypothetical protein CHP37,Allophanate hydrolase subunit 1, TIGR37: conservedhypothetical protein TIGR37	Allophanate hydrolase subunit 1
ybgK	EAMY_1159	4.40	2.17E-18	Uncharacterized protein ybgK	Allophanate hydrolase subunit 2, Allophanatehydrolase subunit 2, urea_amlyse_rel: biotin-dependentcarboxylase uncharacterized domain	Allophanate hydrolase subunit 2
ybgL	EAMY_1160	3.34	1.81E-04	UPF271 protein PYRAB993	LamB YcsF, LamB YcsF family
pcp	EAMY_1161	3.37	1.89E-06	putative pyrrolidone-carboxylate peptidase
tolR	EAMY_1174	-2.12	8.74E-12	Protein tolR	Biopolymer transport protein ExbD TolR, TC2.C.1.2.1 Protein tolR	Biopolymer transport protein
tolA	EAMY_1175	-1.77	2.63E-07	Protein tolA	Tol-Pal system, TolA, TC 2.C.1.2.1 TolA protein	Membrane protein involved in colicin uptake
ybgF	EAMY_1178	-1.51	8.28E-06	Hypothetical protein ybgF precursor	tol_pal_ybgF: tol-pal system protein YbgF, TC2.C.1.2.1 Hypothetical protein ybgF precursor	Uncharacterized protein conserved in bacteria
EAMY_1197	EAMY_1197	4.46	5.81E-03	hypothetical protein predicted byGlimmer Critica
modA	EAMY_1198	-2.10	3.03E-07	molybdate ABC transport system, periplasmicprotein precursor
ybhE	EAMY_1202	-1.76	1.04E-13	putative 6-phosphogluconolactonase	6-phosphogluconolactona se (6-P-gluconolactonase)	3-carboxymuconate cyclase
ybhB	EAMY_1203	1.56	7.53E-08	UPF98 protein ybhB	PEBP, TIGR481: conserved hypothetical proteinTIGR481	Phospholipid-bindin g protein
yncB	EAMY_1204	3.22	2.46E-84	putative oxidoreductase		Putative NADP-dependent oxidoreductases
bioA	EAMY_1205	10.15	1.19E-23	Adenosylmethionine-8 -amino-7-oxononanoateaminotran sferase	Adenosylmethionine-8-am ino-7-oxononanoateaminotransfe rase (7,8-diamino-pelargonic acidaminotransferase) (DAPA aminotransferase)
bioB	EAMY_1206	36.53	4.20E-74	biotin synthetase	Biotin synthase	Biotin synthase and related enzymes
bioF	EAMY_1207	19.36	7.93E-48	8-amino-7-oxononanoa te synthase
bioC	EAMY_1208	17.79	2.56E-17	Biotin synthesis protein bioC	Biotin biosynthesis protein BioC	SAM-dependent methyltransferases
bioD	EAMY_1209	19.69	1.87E-21	Dethiobiotin synthetase	dethiobiotin synthetase 1 (Dethiobiotin synthase 1)(DTB synthetase 1) (DTBS 1)
EAMY_1210	EAMY_1210	31.23	1.82E-39	putative ABC transport system, ATP-bindingcomponent	putative ABC transport system, ATP-bindingcomponent, TC 3.A.1.-.-The ATP-binding Cassette (ABC)Superfamily
moaB	EAMY_1214	-1.52	3.72E-03	Molybdenum cofactor biosynthesis protein B
moaC	EAMY_1215	-2.08	1.52E-06	Molybdenum cofactor biosynthesis protein C	Molybdopterin cofactor biosynthesis MoaC	Molybdenum cofactor biosynthesis enzyme
moaD	EAMY_1216	-1.56	2.23E-02	Molybdopterin-conver ting factor subunit 1		Molybdopterin converting factor, small subunit
moaE	EAMY_1217	-1.50	2.03E-02	Molybdopterin-conver ting factor subunit 2		Molybdopterin converting factor, large subunit
yaiW	EAMY_1218	-2.21	7.61E-10	Uncharacterized protein yaiW	Protein of unknown function DUF1615, Protein ofunknown function (DUF1615)
EAMY_1219	EAMY_1219	-3.34	2.50E-03	hypothetical protein predicted byGlimmer Critica
EAMY_1221	EAMY_1221	2.67	2.50E-02	hypothetical protein predicted byGlimmer Critica
ybhQ	EAMY_1222	2.68	3.15E-23	Inner membrane protein ybhQ
rhlE	EAMY_1224	-1.58	4.16E-07	putative ATP-dependent RNA helicase rhlE	putative ATP-dependent RNA helicase rhlE, DEAD-likehelicase, N-terminal, DEAD DEAH box helicase	Superfamily II DNA and RNA helicases
yohI	EAMY_1225	-1.68	2.20E-03	putative regulator protein	Dihydrouridine synthase, DuS, Dihydrouridinesynthase (Dus), nifR3_yhdG: putative TIM-barrel protein,nifR3 family	tRNA-dihydrouridine synthase
EAMY_1227	EAMY_1227	2.79	1.71E-22	Uncharacterized protein C4H3.3c	Six-hairpin glycosidase-like, Glycosyl hydrolasesfamily 15	Glucoamylase and related glycosyl hydrolases
yohD	EAMY_1228	3.42	1.72E-10	Inner membrane protein yohD	SNARE associated Golgi protein	Uncharacterized membrane-associated protein
yohC	EAMY_1230	35.08	8.24E-179	Inner membrane protein yohC	Protein of unknown function DUF1282, Protein ofunknown function (DUF1282)
pbpG	EAMY_1231	1.57	6.31E-05	penicillin-binding protein 7		D-alanyl-D-alanine carboxypeptidase
EAMY_1234	EAMY_1234	2.87	9.06E-03	hypothetical protein predicted byGlimmer Critica
dld	EAMY_1235	1.87	1.91E-13	D-lactate dehydrogenase	D-lactate dehydrogenase (Respiratory D-lactatedehydrogenase), membrane binding	FAD FMN-containing dehydrogenases
EAMY_1237	EAMY_1237	8.72	2.30E-27	hypothetical protein
EAMY_1239	EAMY_1239	2.74	8.79E-19	hypothetical protein predicted byGlimmer Critica
EAMY_1240	EAMY_1240	3.70	2.01E-06	hypothetical protein predicted byGlimmer Critica
EAMY_1241	EAMY_1241	1.58	8.79E-03	lipoprotein, putative
cfa1	EAMY_1242	2.57	3.22E-18	cyclopropane-fatty-a cyl-phospholipid synthase	Cyclopropane-fatty-acyl -phospholipid synthase(Cyclopropane fatty acid synthase) (CFA synthase)
EAMY_1243	EAMY_1243	2.51	5.06E-10	hypothetical protein	Protein of unknown function DUF1365, Protein ofunknown function (DUF1365)	Uncharacterized conserved protein
EAMY_1244	EAMY_1244	2.95	2.78E-21	hypothetical protein	Amine oxidase	Protoporphyrinogen oxidase
EAMY_1245	EAMY_1245	2.80	1.15E-13	Short-chain dehydrogenase reductase SDR	3-oxoacyl-[acyl-carrier -protein] reductase(3-ketoacyl-acyl carrier protein reductase)
EAMY_1246	EAMY_1246	2.29	1.61E-12	hypothetical protein
yehV	EAMY_1247	1.88	3.90E-12	HTH-type transcriptional regulator mlrA	HTH-type transcriptional regulator mlrA (MerR-likeregulator A), putative DNA binding, MerR family regulatoryprotein	Predicted transcriptional regulators
EAMY_1248	EAMY_1248	76.15	2.06E-03	hypothetical protein predicted byGlimmer Critica
EAMY_1250	EAMY_1250	3.69	7.89E-04	Acetyltransferase	Acetyltransferase (Tabtoxin resistance protein),GCN5-related N-acetyltransferase
ybiB	EAMY_1252	1.69	3.59E-04	Anthranilate phosphoribosyltransferase	Anthranilate phosphoribosyltransferase, Glycosyltransferase, family 3, Glycosyl transferase family,helical bundle domain
hipO	EAMY_1253	2.25	3.17E-15	putative hydrolase	IAA-amino acid hydrolase ILR1-like 1 precursor,Peptidase M2D, amidohydrolase, Peptidase familyM2 M25 M4, amidohydrolases: amidohydrolase
hutU	EAMY_1254	6.37	3.46E-58	Urocanate hydratase	Urocanate hydratase (Urocanase)(Imidazolonepropion ate hydrolase)
hutH	EAMY_1255	6.08	2.40E-27	Histidine ammonia-lyase
ydjR	EAMY_1257	4.02	2.81E-08	Uncharacterized protein ydjR	Protein of unknown function DUF886, bacterial,Bacterial protein of unknown function (DUF886)
hutF	EAMY_1258	4.57	1.35E-18	Formiminoglutamate deiminase
hutI	EAMY_1259	10.67	4.11E-14	imidazolonepropionas e	Imidazolonepropionase (Imidazolone-5-propionatehydro lase)	Imidazolonepropiona se and relatedamidohydrolases
hutG	EAMY_1260	4.05	6.50E-13	putative N-formylglutamate amidohydrolase
EAMY_1262	EAMY_1262	1.67	4.03E-05	Uncharacterized protein ywrF	FMN-binding split barrel, related
EAMY_1266	EAMY_1266	-6.55	2.68E-02	hypothetical protein predicted byGlimmer Critica
ybiO	EAMY_1268	2.52	1.83E-11	putative mscS family transporter	MscS Mechanosensitive ion channel, TC 1.A.23.-.-TheSmall Conductance Mechanosensitive Ion Channel (MscS)Family	Small-conductance mechanosensitive channel
glnQ	EAMY_1271	1.90	4.39E-09	glutamine ABC transport system, ATP-bindingcomponent	Glutamine transport ATP-binding protein glnQ, TC3.A.1.3.2 Glutamine transport ATP-binding protein glnQ
glnP	EAMY_1272	3.13	8.55E-19	glutamine ABC transport system, inner membranecomponent	Binding-protein-depende nt transport systems innermembrane component, TC 3.A.1.3.2 Glutamine transportsystem permease protein glnP
ybiI	EAMY_1274	5.51	2.78E-69	Uncharacterized protein ybiI		DnaK suppressor protein
dps	EAMY_1275	2.56	1.51E-33	DNA protection during starvation protein	DNA protection during starvation protein,Ferritin ribonucleotid e reductase-like
ybiF	EAMY_1276	1.73	6.81E-03	putative DME family transport protein		Predicted permease, DMT superfamily
emrB1	EAMY_1280	-2.24	3.64E-11	putative DHA2 family MFS transporter	Major facilitator superfamily, TC 2.A.1.3.-TheDrug:H+ Antiporter-2 (14 Spanner) (DHA2) Family	Permeases of the major facilitator superfamily
EAMY_1281	EAMY_1281	-2.01	1.51E-09	Outer membrane efflux protein precursor		Outer membrane protein
iolT	EAMY_1284	20.87	2.47E-132	putative MFS sugar transporter	Major Facilitator Superfamily protein, TC2.A.1.1.-The Sugar Porter (SP) Family	Permeases of the major facilitator superfamily
moeB	EAMY_1286	1.58	1.23E-04	Molybdopterin biosynthesis protein moeB	Molybdenum cofactor biosynthesis, molybdopterinsynthase sulfurylase MoeB
ybiK	EAMY_1288	5.01	4.39E-97	putative asparaginase	L-asparaginase precursor (L-asparagineamidohydrolase) [Contains: L-asparaginase subunit alpha	Asparaginase
yliA	EAMY_1289	4.23	2.00E-113	putative ABC transport system, ATP-bindingcomponent
yliB	EAMY_1290	3.31	3.46E-120	putative ABC transport system, periplasmiccomponent
yliC	EAMY_1291	4.74	1.54E-87	putative ABC transport system, inner membranecomponent
yliD	EAMY_1292	3.28	1.12E-20	putative ABC transport system, inner membranecomponent
dacC	EAMY_1295	2.02	5.06E-06	D-alanyl-D-alanine carboxypeptidase
EAMY_1298	EAMY_1298	3.39	1.96E-04	hypothetical protein	Phosphatidic acid phosphatase type 2-like	PAP2 (acid phosphatase) superfamily protein
grxA	EAMY_1301	3.56	5.42E-17	Glutaredoxin-1	Glutaredoxin, GrxA	Glutaredoxin and related proteins
EAMY_1302	EAMY_1302	2.13	2.96E-07	Uncharacterized protein ybjC
ybjN	EAMY_1304	1.86	3.38E-09	Uncharacterized protein ybjN
potF	EAMY_1305	3.95	4.56E-105	putrescine ABC transport system, periplasmiccomponent		Spermidine putresci ne-binding periplasmicprotein
potG	EAMY_1306	3.06	1.14E-28	putrescine ABC transport system, ATP-bindingcomponent	Putrescine import ATP-binding protein potG, TC3.A.1.11.2 Putrescine transport ATP-binding protein potG	ABC-type sugar transport systems, ATPasecomponents
potH	EAMY_1307	2.77	1.35E-09	putrescine ABC transport system, inner membranecomponent
potI	EAMY_1308	3.46	2.81E-13	putrescine ABC transport system, inner membranecomponent		ABC-type sulfate transport system, permeasecomponent
ybjO	EAMY_1310	4.55	6.31E-12	Inner membrane protein ybjO
artJ	EAMY_1311	1.97	3.85E-03	Arginine ABC transport system, periplasmiccomponent	Bacterial extracellular solute-binding proteins,family 3, TC 3.A.1.3.3 Arginine-binding periplasmicprotein 2 precursor
artM	EAMY_1312	2.34	3.42E-06	Arginine ABC transport system, inner membranecomponent	Binding-protein-depende nt transport systems innermembrane component, TC 3.A.1.3.3 Arginine transport systempermease protein artM
artQ	EAMY_1313	2.51	5.29E-09	Arginine ABC transport system, inner membranecomponent	Binding-protein-depende nt transport systems innermembrane component, TC 3.A.1.3.3 Arginine transport systempermease protein artQ
artP	EAMY_1315	1.97	9.44E-07	arginine ABC transport system, ATP-bindingcomponent	Arginine import ATP-binding protein, TC 3.A.1.3.3Arginine transport ATP-binding protein artP	ABC-type arginine transport system, ATPasecomponent
ybjP	EAMY_1316	3.48	2.87E-48	Uncharacterized lipoprotein ybjP precursor
ybjR1	EAMY_1318	2.46	1.26E-08	N-acetylmuramoyl-L-a lanine amidase	N-acetylmuramoyl-L-alan ine amidase amiD precursor,N-acetylmuramoyl-L-a lanine amidase, family 2,N-acetylmuramoyl-L-alanine amidase	Negative regulator of beta-lactamaseexpression
EAMY_1319	EAMY_1319	3.54	7.85E-06	hypothetical protein predicted byGlimmer Critica
ltaA	EAMY_1320	2.88	5.40E-11	L-allo-threonine aldolase	L-allo-threonine aldolase, Pyridoxalphosphate-dependent transferase, Beta-eliminating lyase	Threonine aldolase
poxB	EAMY_1321	1.70	1.55E-06	pyruvate oxidase	Pyruvate oxidase, Thiamine pyrophosphate enzyme
ybjD	EAMY_1322	2.55	8.28E-20	Uncharacterized protein ybjD
clpS	EAMY_1325	1.74	6.48E-04	ATP-dependent Clp protease adaptor protein ClpS
clpA	EAMY_1326	1.96	1.94E-18	Chaperone protein clpA	ATP-dependent Clp protease ATP-binding subunitclpA	ATPases with chaperone activity, ATP-bindingsubunit
trxB	EAMY_1331	-1.74	5.41E-13	Thioredoxin reductase	Thioredoxin reductase, Pyridinenucleotide-disulphide oxidoreductase
lolA	EAMY_1336	-1.60	9.59E-10	Outer-membrane lipoprotein carrier proteinprecursor	Outer membrane lipoprotein carrier protein LolA, TC1.B.46.1.1 Outer-membrane lipoprotein carrier proteinprecursor (P2)	Outer membrane lipoprotein-sorting protein
serS	EAMY_1338	-1.87	9.62E-15	Seryl-tRNA synthetase	Seryl-tRNA synthetase (Seryl-tRNA(Ser Sec)synthetase ) (Serine-tRNA ligase) (SerRS)
EAMY_1340	EAMY_1340	-2.94	2.70E-02	hypothetical protein predicted byGlimmer Critica
EAMY_1342	EAMY_1342	-3.05	3.30E-02	hypothetical protein predicted byGlimmer Critica
ycaI	EAMY_1349	1.97	2.72E-03	Recombination protein 2	DNA internalization-related competence proteinComEC Rec2, Competence protein, TC 3.A.11.2.2Recombination protein 2	Predicted membrane metal-binding protein
msbA	EAMY_1350	-2.02	1.00E-15	Lipid A export ATP-binding permease proteinmsbA	Lipid A export ATP-binding permease protein msbA,TC 3.A.1.16.1 Lipid A export ATP-binding permease proteinmsbA
mukE	EAMY_1358	-1.77	9.79E-10	Chromosome partition protein mukE	Prokaryotic chromosome segregation and condensationprotein MukE
ycbK	EAMY_1361	2.19	3.20E-16	Uncharacterized protein ycbK	Protein of unknown function DUF882, bacterial,Bacterial protein of unknown function (DUF882)
ycbL	EAMY_1362	1.82	9.10E-09	Uncharacterized protein M6_Spy554	Beta-lactamase-like, Metallo-beta-lactamasesuperfam ily	Zn-dependent hydrolases, including glyoxylases
aspC	EAMY_1363	-1.75	1.18E-12	aspartate aminotransferase	Aspartate aminotransferase, chloroplast precursor(Transaminase A), Pyridoxal phosphate-dependenttransferase	Aspartate tyrosine aromatic aminotransferase
pncB	EAMY_1366	-1.96	1.44E-14	nicotinate phosphoribosyltransferase	Nicotinate phosphoribosyltransferase (NAPRTase)	Nicotinic acid phosphoribosyltransferase
EAMY_1367	EAMY_1367	3.35	4.00E-02	hypothetical protein predicted byGlimmer Critica
ssuB	EAMY_1369	44.58	2.93E-252	Aliphatic sulfonate ABC transporter, ATP-bindingprotein	Aliphatic sulfonate ABC transporter, ATP-bindingprotein, TC 3.A.1.17.2 ABC transporter ATP-bindingsubunit
ssuC	EAMY_1370	101.23	7.86E-235	Aliphatic sulfonate ABC transporter, permeaseprotein	Binding-protein-depende nt transport systems innermembrane component, TC 3.A.1.17.2 ABC transporter membranesubunit precursor
ssuA	EAMY_1372	78.20	4.15E-297	Aliphatic sulfonate ABC transporter,substrate-binding protein precursor	Aliphatic sulfonate ABC transporter,substrate-binding protein precursor, TC 3.A.1.17.2putative sulfonate binding protein precursor
ssuE	EAMY_1373	203.22	7.57E-302	NAD(P)H-dependent FMN reductase	NADPH-dependent FMN reductase	Multimeric flavodoxin WrbA
ycbX	EAMY_1376	1.51	5.20E-05	Uncharacterized protein ycbX	Pyruvate kinase, beta-barrel-like, MOSC N-terminalbeta barrel domain	Uncharacterized Fe-S protein
ymbA	EAMY_1381	-2.16	1.00E-15	Uncharacterized lipoprotein ymbA precursor	Protein of unknown function DUF33, Protein ofunknown function (DUF33)	Uncharacterized protein conserved in bacteria
rmf3	EAMY_1382	12.56	2.66E-39	Ribosome modulation factor (Protein E)	Ribosome modulation factor, Ribosome modulationfactor
ycbG	EAMY_1385	1.64	1.95E-05	UPF268 protein ycbG	Protein of unknown function DUF147, Protein ofunknown function (DUF147)
sulA	EAMY_1387	2.02	2.83E-06	Cell division inhibitor	Cell division inhibitor SulA
yccR	EAMY_1388	2.14	5.66E-03	Uncharacterized protein yccR	TfoX, N-terminal, TfoX C-terminal domain	Regulator of competence-specific genes
EAMY_1394	EAMY_1394	2.92	1.04E-03	hypothetical protein predicted byGlimmer Critica
EAMY_1395	EAMY_1395	64.84	3.46E-03	hypothetical protein predicted byGlimmer Critica
EAMY_1401	EAMY_1401	94.40	6.44E-04	hypothetical protein predicted byGlimmer Critica
gabD	EAMY_1404	3.20	3.09E-55	putative NAD-dependent aldehyde dehydrogenase
yccJ	EAMY_1405	2.69	1.06E-20	Uncharacterized protein yccJ
ycdC	EAMY_1408	-1.67	8.12E-04	HTH-type transcriptional regulator rutR		Transcriptional regulator
cycA	EAMY_1410	1.71	2.51E-09	D-serine D-alanine g lycine transporter	D-serine D-alanine glyc ine transporter, Amino AcidTransporter (AAT) Family, TC 2.A.3.1.7D-serine D-alanine gl ycine transporter	Gamma-aminobutyrate permease and relatedpermeases
expR	EAMY_1411	2.31	1.23E-06	Transcriptional activator protein ExpR	Bacterial regulatory protein, luxR family,C-terminal (transduction) domain	DNA-binding HTH domain-containing proteins
expI	EAMY_1412	1.81	4.11E-05	Autoinducer synthesis protein expI	putative autoinducer synthesis protein, showssimilarity with phzI of Pseudomonas chlororaphis	N-acyl-L-homoserine lactone synthetase
ydgC	EAMY_1413	1.57	3.26E-04	Inner membrane protein ydgC	GlpM, GlpM protein
marR	EAMY_1420	2.43	5.72E-10	Transcriptional regulator slyA	Transcriptional regulator slyA (Regulator ofantibiotic and pigment protein), Bacterial regulatoryprotein, MarR, MarR family	Transcriptional regulators
rmrB	EAMY_1421	1.80	2.31E-04	putative DHA2 family MFS transporter	Major facilitator superfamily MFS-1, TC 2.A.1.3.The Drug:H+ Antiporter-2 (14 Spanner) (DHA2) Family	Permeases of the major facilitator superfamily
EAMY_1422	EAMY_1422	-1.68	4.33E-04	putative RND efflux system, membrane fusionprotein	HlyD family secretion protein, TC 8.A.1.-.-TheMembrane Fusion Protein (MFP) Family	EmrA, Multidrug resistance efflux pump
EAMY_1426	EAMY_1426	3.86	5.31E-06	hypothetical protein predicted byGlimmer Critica
ymdC	EAMY_1427	2.14	1.98E-06	Uncharacterized protein jhp_176	Phospholipase D Transphosphatidylase
mdoG	EAMY_1429	-1.69	6.31E-12	Glucans biosynthesis protein G precursor	Glucan biosynthesis, periplasmic, MdoG, Periplasmicglucan biosynthesis protein, MdoG	Periplasmic glucans biosynthesis protein
mdoH	EAMY_1430	-1.68	2.38E-12	Glucans biosynthesis glucosyltransferase H	Glucans biosynthesis glucosyltransferase H,Glycosyl transferase, family 2	Membrane glycosyltransferase
yceA	EAMY_1434	-1.65	9.54E-11	UPF176 protein ECA1781	Rhodanese-like, Rhodanese-like domain	Predicted sulfurtransferase
yceI	EAMY_1435	5.18	4.16E-99	Protein yceI precursor	Lipid polyisoprenoid-bi nding, YceI-like, YceI-likedomain	Uncharacterized conserved protein
yceJ	EAMY_1436	6.50	3.02E-39	Cytochrome b561 homolog 2	Cytochrome B561, bacterial, Cytochrome b561 family	Cytochrome B561
yceP	EAMY_1440	5.36	1.22E-42	Biofilm regulator bssS
EAMY_1441	EAMY_1441	8.48	4.57E-11	hypothetical protein predicted byGlimmer Critica
yceB	EAMY_1444	2.08	1.10E-08	Uncharacterized lipoprotein yceB precursor	Protein of unknown function DUF1439, Protein ofunknown function (DUF1439)
grxB	EAMY_1445	2.40	5.70E-27	Glutaredoxin-2 (Grx2)	Glutaredoxin, GrxB family	Glutaredoxin 2
rimJ	EAMY_1446	2.53	8.67E-13	Ribosomal-protein-al anine acetyltransferase
EAMY_1447	EAMY_1447	4.08	2.90E-06	hypothetical protein predicted byGlimmer Critica
EAMY_1448	EAMY_1448	8.90	7.96E-04	hypothetical protein predicted byGlimmer Critica
flgA1	EAMY_1452	-2.77	3.51E-15	Flagella basal body P-ring formation proteinflgA precursor
flgB1	EAMY_1453	-4.29	2.64E-32	Flagellar basal-body rod protein flgB
flgC1	EAMY_1454	-3.07	1.16E-12	Flagellar basal-body rod protein flgC
flgH1	EAMY_1459	-2.69	2.58E-08	Flagellar L-ring protein precursor	Flagellar L-ring protein precursor (Basal bodyL-ring protein)
flgI1	EAMY_1460	-3.91	5.64E-17	Flagellar P-ring protein precursor	Flagellar P-ring protein precursor (Basal bodyP-ring protein)	Flagellar basal-body P-ring protein
flgJ1	EAMY_1461	-3.59	6.90E-17	flagellar protein FlgJ	Peptidoglycan hydrolase flgJ (Muramidase flgJ),Flagellar protein FlgJ type-2, flagell_FlgJ: flagellar rodassembly protein muramidase FlgJ	Rod binding protein
flgL1	EAMY_1463	-10.13	5.51E-139	Flagellar hook-associated protein 3	flagell_flgL: flagellar hook-associated protein 3	Flagellin and related hook-associated proteins
acpP	EAMY_1475	-2.36	1.05E-11	Acyl carrier protein (ACP)	Acyl carrier protein
pabC	EAMY_1477	-1.59	9.26E-03	4-amino-4-deoxychori smate lyase	putative branched-chain-amino-acid aminotransferase(Transaminase B) (BCAT), Aminotransferase, class IV,Aminotransferase class IV
tmk	EAMY_1479	-1.77	1.39E-04	Thymidylate kinase
holB	EAMY_1480	-1.75	5.58E-06	DNA polymerase III, delta' subunit	DNA polymerase III, delta' subunit, ATPase involvedin DNA replication	DNA polymerase III, gamma tau subunits
ycfH	EAMY_1481	-2.22	2.83E-10	putative deoxyribonuclease	Uncharacterized deoxyribonuclease ycfH,Deoxyribonuclease, TatD Mg-dependent, TatD related DNase,TIGR1: hydrolase, TatD family	Mg-dependent DNase
ycfL	EAMY_1484	-1.53	4.75E-06	Uncharacterized protein ycfL	Protein of unknown function DUF1425, Protein ofunknown function (DUF1425)
ybhH	EAMY_1489	3.46	8.68E-11	Uncharacterized protein ybhH	Protein of unknown function DUF453, Protein ofunknown function (DUF453)
ndh	EAMY_1491	-1.78	3.63E-10	NADH dehydrogenase		NADH dehydrogenase, FAD-containing subunit
ycfJ	EAMY_1492	7.72	9.05E-108	Uncharacterized protein ycfJ	Rickettsia 17 kDa surface antigen, Rickettsia 17kDa surface antigen	Predicted outer membrane lipoprotein
wcaA	EAMY_1494	4.81	4.75E-83	hypothetical protein
yedP	EAMY_1495	5.10	1.54E-91	mannosyl-3-phosphogl ycerate phosphatase		Predicted hydrolases of the HAD superfamily
EAMY_1496	EAMY_1496	2.46	7.89E-04	L-alanyl-D-glutamate peptidase
rcsA	EAMY_1498	11.88	4.28E-169	Colanic acid capsular biosynthesis activationprotein A	Erwinia amylovora positive activator ofextracellular polysaccharide (amylovorin) biosynthesisgene	DNA-binding HTH domain-containing proteins
fliR1	EAMY_1499	4.14	3.05E-22	Flagellar biosynthetic protein FliR	Type III secretion system inner membrane R protein	Flagellar biosynthesis pathway, component FliR
fliN1	EAMY_1503	-3.56	1.65E-13	Flagellar motor switch protein FliN	fliN: flagellar motor switch protein FliN
fliL1	EAMY_1505	-3.26	9.26E-15	Flagellar FliL protein	Flagellar basal body-associated protein FliL
fliJ1	EAMY_1507	-3.23	4.66E-11	Flagellar FliJ protein	flagell_FliJ: flagellar export protein FliJ	Flagellar biosynthesis chaperone
fliI1	EAMY_1508	-2.63	1.04E-09	flagellum-specific ATP synthase	Type III secretion system ATPase, FliI YscN family
fliH1	EAMY_1509	-2.90	2.12E-10	Flagellar assembly protein FliH
fliG1	EAMY_1510	-3.39	3.86E-13	Flagellar motor switch protein FliG	fliG: flagellar motor switch protein FliG	Flagellar motor switch protein
fliE1	EAMY_1512	-4.43	1.88E-23	Flagellar hook-basal body complex protein FliE	fliE: flagellar hook-basal body complex protein	Flagellar hook-basal body protein
EAMY_1514	EAMY_1514	11.89	1.61E-57	hypothetical protein predicted byGlimmer Critica	putative orphan signal peptide
cheV	EAMY_1515	-4.94	6.56E-72	putative chemotaxis signal transduction protein	putative chemotaxis signal transduction protein,CheW-like domain	Chemotaxis signal transduction protein
yneF	EAMY_1520	4.10	5.94E-12	Uncharacterized protein yneF	GGDEF, GGDEF domain, GGDEF: diguanylate cyclase(GGDEF) domain	Predicted integral membrane sensor domain
EAMY_1521	EAMY_1521	141.31	9.96E-06	hypothetical protein predicted byGlimmer Critica
ycfV	EAMY_1523	-1.74	1.87E-09	Lipoprotein-releasin g system ATP-bindingprotein	Lipoprotein-releasing system ATP-binding protein,TC 3.A.1.125.1 Lipoprotein releasing system ATP-bindingprotein lolD	ABC-type sugar transport systems, ATPasecomponents
ydcO	EAMY_1527	1.67	1.87E-03	putative BenE-family transporter	putative benzoate membrane transport protein,Benzoate:H+ Symporter (BenE) Family, TC 2.A.46.1.1benzoate membrane transport protein
ydcN	EAMY_1528	2.41	6.92E-06	Uncharacterized HTH-type transcriptionalregulator ydcN	Cupin, RmlC-type, Helix-turn-helix	Predicted transcriptional regulators
purB	EAMY_1532	-1.74	1.22E-13	Adenylosuccinate lyase	Adenylosuccinate lyase (Adenylosuccinase) (ASL)
ycfB	EAMY_1534	-1.60	2.41E-07	tRNA(5-methylaminome thyl-2-thiouridylate)-methyltr ansferase
EAMY_1540	EAMY_1540	-2.86	1.09E-11	hypothetical protein	Mig-14, Mig-14	Protein involved in cellulose biosynthesis(CelD)
EAMY_1546	EAMY_1546	1.90	3.07E-04	hypothetical protein
ycgQ	EAMY_1547	1.70	3.67E-05	muramoyltetrapeptide carboxypeptidase	Muramoyltetrapeptide carboxypeptidase(LD-carboxypep tidase A), Peptidase S66,LD-carboxypeptidase A, LD-carboxypeptidase
mltE	EAMY_1548	9.95	1.66E-138	membrane-bound lytic murein transglycosylase E
EAMY_1549	EAMY_1549	3.30	1.22E-05	hypothetical protein predicted byGlimmer Critica
EAMY_1550	EAMY_1550	7.89	5.71E-16	hypothetical protein predicted byGlimmer Critica
yeaQ	EAMY_1551	1.72	9.65E-04	UPF41 protein ymge	UPF41 protein ymge (Transglycosylase-associatedge ne protein), Transglycosylase-associated protein,Transglycosylase associated protein
treA	EAMY_1552	2.85	1.98E-55	trehalase, periplasmic	Periplasmic trehalase precursor(Alpha,alpha-trehalas e) (Alpha,alpha-trehaloseglucohyd rolase), Glycoside hydrolase, family 37,Trehalase	Neutral trehalase
argC	EAMY_1553	4.82	3.14E-104	N-acetyl-gamma-gluta myl-phosphate reductase	N-acetyl-gamma-glutamyl -phosphate reductase (AGPR)(N-acetyl-glutamate semialdehyde dehydrogenase) (NAGSAdehydrogenase)	Acetylglutamate semialdehyde dehydrogenase
EAMY_1554	EAMY_1554	3.37	3.81E-02	hypothetical protein predicted byGlimmer Critica
EAMY_1555	EAMY_1555	7.05	9.12E-08	hypothetical protein
EAMY_1556	EAMY_1556	5.40	5.45E-15	hypothetical protein
EAMY_1557	EAMY_1557	3.06	3.66E-02	hypothetical protein predicted byGlimmer Critica
EAMY_1559	EAMY_1559	8.30	1.94E-15	hypothetical protein predicted byGlimmer Critica
ygjE	EAMY_1560	8.04	6.74E-49	putative tartrate carrier		Di- and tricarboxylate transporters
frdC	EAMY_1562	7.95	1.09E-157	fumarate reductase flavoprotein subunit
apbE	EAMY_1563	4.52	2.86E-20	Thiamine biosynthesis lipoprotein apbEprecursor	ApbE-like lipoprotein, ApbE family
yjdG	EAMY_1564	2.32	1.05E-09	Transcriptional regulatory protein citT	CheY-like, Response regulator receiver domain	Response regulator of citrate malatemetabolism
yjdH	EAMY_1565	2.40	9.54E-18	putative 2-component sensor protein	Sensor protein malK (Malate kinase sensor),ATP-binding region, ATPase-like, Histidine kinase-, DNAgyrase B-, and HSP9-like ATPase
ygdI3	EAMY_1566	2.71	6.35E-27	Uncharacterized lipoprotein ygdI precursor	Protein of unknown function DUF93, bacterial,Bacterial protein of unknown function (DUF93)
ygdR3	EAMY_1567	2.89	7.16E-25	Uncharacterized lipoprotein ygdI precursor	Protein of unknown function DUF93, bacterial,Bacterial protein of unknown function (DUF93)
EAMY_1568	EAMY_1568	2.89	1.73E-09	hypothetical protein predicted byGlimmer Critica
ycgZ	EAMY_1569	2.04	3.42E-13	Uncharacterized protein ycgZ
prgK3	EAMY_1574	2.18	2.06E-02	Lipoprotein PrgK precursor		Type III secretory pathway, lipoprotein EscJ
spaT3	EAMY_1590	-3.79	1.62E-03	Type III secretion chaperone SpaT	Chaperone protein sicA (Salmonella invasinchaperone). Type III secretion low calcium responsechaperone LcrH SycD	FOG: TPR repeat
sipB3	EAMY_1591	-2.13	1.71E-04	Cell invasion protein SipB	Salmonella Shigella like cell invasion protein sipB(Effector protein sipB)	Methyl-accepting chemotaxis protein
sipC3	EAMY_1592	-4.27	5.64E-11	hypothetical protein predicted byGlimmer Critica	Similar to cell invasion protein sipC (Effectorprotein sipC) of Salmonella enterica. Gene positioncorresponds to related operon
sipD3	EAMY_1593	-3.30	2.33E-04	Cell invasion protein SipD	Cell invasion protein sipD (Salmonella invasionprotein D), Invasion plasmid antigen IpaD
EAMY_1594	EAMY_1594	-1.71	2.43E-02	hypothetical protein predicted byGlimmer Critica
EAMY_1599	EAMY_1599	3.12	3.15E-02	hypothetical protein predicted byGlimmer Critica
rtn2	EAMY_1600	2.29	3.11E-06	Uncharacterized protein yhjH
prsA	EAMY_1603	-1.81	3.69E-11	Phosphoribosylpyroph osphate synthetase	Ribose-phosphate pyrophosphokinase (RPPK)(Phosphoribosyl pyrophosphate synthetase) (P-Rib-PPsynthetase) (PRPP synthetase)
EAMY_1609	EAMY_1609	-2.06	1.38E-04	Protein sirB2	Invasion gene expression up-regulator, SirB
ychA	EAMY_1610	-2.42	3.53E-12	UPF162 protein BU173
scrB	EAMY_1615	3.05	2.33E-34	sucrose-6-phosphate hydrolase	Sucrose-6-phosphate hydrolase (Sucrase)(Invertase)	Beta-fructosidases (levanase invertase)
scrA	EAMY_1616	3.24	6.60E-54	PTS system, sucrose-specific IIBC component
scrY	EAMY_1617	4.85	6.51E-84	Sucrose porin precursor	Porin, LamB type, TC 1.B.3.1.2 sucrose porinprecursor
scrK	EAMY_1618	2.78	1.19E-23	Fructokinase	pfkB family carbohydrate kinase	Sugar kinases, ribokinase family
chaC	EAMY_1619	3.35	1.54E-30	Cation transport protein chaC	ChaC-like protein, ChaC-like protein	Uncharacterized protein involved in cationtransport
EAMY_1620	EAMY_1620	1.74	1.35E-02	COG3456: putative type VI secretion system, coreprotein
EAMY_1621	EAMY_1621	1.87	1.96E-02	putative type VI secretion system-associatedhypothetical protein	Hypothetical protein, Uncharacterized proteinconserved in bacteria (DUF294)	Uncharacterized protein conserved in bacteria
EAMY_1623	EAMY_1623	1.64	2.07E-06	putative type VI secretion system, core protein	Uncharacterized protein conserved in bacteria(DUF277), TC 9.A.34.-.-The putative Type VISymbiosis Virulence Secretory Pathway (VISP) Family	Uncharacterized protein conserved in bacteria
EAMY_1624	EAMY_1624	1.73	7.98E-03	hypothetical protein predicted byGlimmer Critica
ychP	EAMY_1625	2.15	6.47E-09	putative invasin
ompF	EAMY_1626	-1.56	3.38E-06	Outer membrane protein F precursor	Porin, Gram-negative type, TC 1.B.1.1.1 outermembrane protein F precursor (porin OmpF) (Outer membraneprotein 1A, IA, OR B)	Outer membrane protein (porin)
astC	EAMY_1628	4.77	9.12E-74	succinylornithine transaminase	Succinylornithine transaminase (Succinylornithineaminotransfe rase), Pyridoxal phosphate-dependenttransferase	Ornithine acetylorn ithine aminotransferase
astA	EAMY_1629	4.62	8.00E-21	arginine N-succinyltransferase	Arginine N-succinyltransferase (AST) (AOST)	Arginine ornithine N-succinyltransferase betasubunit
astD	EAMY_1630	5.58	2.76E-24	succinylglutamic semialdehyde dehydrogenase	succinylglutamic semialdehyde dehydrogenase,Aldehyde dehydrogenase	NAD-dependent aldehyde dehydrogenases
astB	EAMY_1631	6.29	4.97E-61	Succinylarginine dihydrolase
astE	EAMY_1632	5.31	4.01E-38	Succinylglutamate desuccinylase	Succinylglutamate desuccinylase aspartoacylase
cho	EAMY_1634	2.20	4.07E-08	putative excinuclease cho	Excinuclease cho (Endonuclease cho) (UvrC homologprotein), nucleotide excision repair endonuclease	Nuclease subunit of the excinuclease complex
tcaB	EAMY_1636	-1.51	1.33E-03	putative DHA1 family transporter	Major facilitator superfamily, TC 2.A.1.2.-TheDrug:H+ Antiporter-1 (12 Spanner) (DHA1) Family	Permeases of the major facilitator superfamily
osmE	EAMY_1637	2.32	3.35E-12	Osmotically-inducibl e lipoprotein E precursor	Osmotically-inducible lipoprotein E precursor(Activator of ntr-like gene), SmpA OmlA	Small protein A (tmRNA-binding)
EAMY_1638	EAMY_1638	1.96	2.21E-05	hypothetical protein predicted byGlimmer Critica
ydjN	EAMY_1639	1.79	1.33E-07	putative DAACS family transporter		Predicted Na+ dicarboxylate symporter
EAMY_1642	EAMY_1642	40.43	4.92E-02	hypothetical protein predicted byGlimmer Critica
yniB	EAMY_1643	3.27	5.27E-10	Uncharacterized protein yniB
yniA	EAMY_1644	6.28	8.11E-142	Uncharacterized protein VP1481	Fructosamine kinase, Fructosamine kinase	Fructosamine-3-kina se
ydiZ	EAMY_1645	11.34	9.65E-21	Uncharacterized protein ydiZ
ydiY	EAMY_1646	-1.75	3.92E-12	Uncharacterized protein ydiY precursor	Protein of unknown function DUF481, Protein ofunknown function, DUF481	Putative salt-induced outer membrane protein
infC	EAMY_1649	-1.72	1.25E-14	Translation initiation factor IF-3
rpmI	EAMY_1650	-2.41	4.04E-14	50S ribosomal protein L35	Ribosomal protein L35
rplT	EAMY_1651	-1.83	1.47E-09	50S ribosomal protein L2
pheS	EAMY_1652	-1.98	4.61E-09	phenylalanine tRNA synthetase, alpha-subunit	Phenylalanyl-tRNA synthetase alpha chain(Phenylalanine-tRNA ligase alpha chain) (PheRS)	Phenylalanyl-tRNA synthetase alpha subunit
btuE	EAMY_1656	1.70	2.12E-03	probable glutathione peroxidase	probable glutathione peroxidase (	Glutathione peroxidase
hmuU	EAMY_1664	-3.15	1.35E-09	putative iron chelate ABC transport system,inner membrane component	Bacterial transport system permease protein, TC3.A.1.14.-The Iron Chelate Uptake Transporter (FeCT)Family
hmuT	EAMY_1665	-5.34	4.70E-21	putative iron chelate ABC transport system,periplasmic component	Periplasmic binding protein, TC 3.A.1.14.-The IronChelate Uptake Transporter (FeCT) Family
hmuS	EAMY_1666	-7.10	1.49E-50	Iron chelate transport protein	Iron chelate transport protein, hemin-degradingfamily protein	Putative heme degradation protein
EAMY_1667	EAMY_1667	82.86	1.26E-03	hypothetical protein predicted byGlimmer Critica
ydiA	EAMY_1669	4.69	4.37E-89	UPF85 protein ydiA	Protein of unknown function DUF299, Domain ofunknown function (DUF299)	Uncharacterized protein conserved in bacteria
ppsA	EAMY_1670	12.77	1.35E-231	phosphoenolpyruvate synthase	Phosphoenolpyruvate synthase (Pyruvate, waterdikinase) (PEP synthase)
ydiK	EAMY_1671	-1.53	5.57E-05	UPF118 inner membrane protein ydiK	Protein of unknown function UPF118, Domain ofunknown function DUF2	Predicted permease
sufA	EAMY_1675	-1.57	1.98E-06	FeS assembly scaffold SufA	SUF system FeS cluster assembly, SufA scaffold	Uncharacterized conserved protein
sufB	EAMY_1676	-1.72	4.06E-13	FeS assembly protein SufB	SUF system FeS cluster assembly, SufB
sufC	EAMY_1677	-2.00	1.98E-15	FeS assembly ATPase SufC	sufC: FeS assembly ATPase SufC
sufS	EAMY_1679	-1.94	9.62E-15	cysteine desulfurase SufS	Cysteine desulfurase, SufS subfamily,selenocysteine lyase, Pyridoxal phosphate-dependenttransferase	Selenocysteine lyase
sufE	EAMY_1680	-2.27	5.66E-10	Cysteine desulfuration protein sufE	Fe-S metabolism associated SufE
lpp	EAMY_1681	-1.87	2.75E-09	Major outer membrane lipoprotein precursor	Major outer membrane lipoprotein precursor(Murein-lipoprotein), LPP motif	Murein lipoprotein
cfa	EAMY_1686	3.23	2.02E-34	cyclopropane fatty acyl phospholipid synthase	Cyclopropane-fatty-acyl -phospholipid synthase(Cyclopropane fatty acid synthase) (CFA synthase)
ydhC	EAMY_1687	-1.63	4.15E-03	putative DHA1 family MFS transporter	Major facilitator superfamily, TC 2.A.1.2.-TheDrug:H+ Antiporter-1 (12 Spanner) (DHA1) Family	Permeases of the major facilitator superfamily
ydhB	EAMY_1688	1.92	3.39E-04	Uncharacterized HTH-type transcriptionalregulator ydhB	LysR, substrate-binding, LysR substrate bindingdomain	Transcriptional regulator
ydhD	EAMY_1691	-1.74	1.75E-11	Glutaredoxin-4 (Grx4) (Monothiol glutaredoxin)	Monothiol glutaredoxin, Glutaredoxin, TIGR365:glutaredoxin homolog	Glutaredoxin-relate d protein
ydhM	EAMY_1695	2.47	6.35E-11	Uncharacterized HTH-type transcriptionalregulator ydhM	Tetracycline transcriptional regulator,TetR-related, C-terminal	Transcriptional regulator
EAMY_1697	EAMY_1697	2.18	1.37E-02	hypothetical protein predicted byGlimmer Critica
EAMY_1698	EAMY_1698	4.36	8.03E-04	hypothetical protein predicted byGlimmer Critica
ydhL	EAMY_1699	2.90	2.61E-07	Uncharacterized protein ydhL precursor	Protein of unknown function DUF1289, Protein ofunknown function (DUF1289)	Predicted Fe-S protein
EAMY_1700	EAMY_1700	-1.69	3.01E-03	putative protein p47
tyrS	EAMY_1707	-1.60	1.10E-09	Tyrosyl-tRNA synthetase	Tyrosyl-tRNA synthetase 1 (Tyrosine-tRNA ligase 1)(TyrRS 1)
pdxY3	EAMY_1709	2.60	7.61E-10	pyridoxal kinase 2 pyridoxine kinase
gst	EAMY_1710	2.25	7.11E-20	Glutathione S-transferase	Glutathione S-transferase (GST-III) (GSTclass-phi)
ydgR	EAMY_1712	-2.11	1.69E-12	putative tripeptide transporter permease	Amino acid peptide transporter, TC 2.A.17.1.2Tripeptide permease tppB	Dipeptide tripeptid e permease
betI	EAMY_1713	3.32	6.63E-18	HTH-type transcriptional regulator betI	Bacterial regulatory proteins, tetR family	Transcriptional regulator
betB	EAMY_1714	1.51	3.05E-06	betaine aldehyde dehydrogenase	Betaine aldehyde dehydrogenase, Aldehydedehydrogenase family	NAD-dependent aldehyde dehydrogenases
betA	EAMY_1715	1.89	2.12E-11	choline dehydrogenase	choline oxidoreductase, GMC family oxidoreductase	Choline dehydrogenase and relatedflavoproteins
nth	EAMY_1716	-1.63	4.59E-05	endonuclease III	Endonuclease III (DNA-(apurinic or apyrimidinicsite) lyase), HhH-GPD superfamily base excision DNA repairprotein	Predicted EndoIII-related endonuclease
rnfE	EAMY_1717	-1.82	2.08E-11	Predicted NADH:ubiquinone oxidoreductase,subunit RnfE
rfnG	EAMY_1718	-2.05	2.46E-11	Electron transport complex protein rnfG
rnfD	EAMY_1719	-1.50	1.31E-03	electron transport complex protein rnfD
rnfC	EAMY_1720	-1.58	8.48E-08	Electron transport complex protein rnfC
rnfB	EAMY_1721	1.84	3.29E-04	Electron transport complex protein rnfB
rnfA	EAMY_1722	1.58	2.07E-05	Electron transport complex protein rnfA
araA	EAMY_1725	1.87	4.85E-02	L-arabinose isomerase
araB	EAMY_1726	2.95	7.01E-03	L-ribulokinase
araF	EAMY_1727	2.06	2.80E-04	ABC transport system, D-galactose-bindingperiplasmic protein precursor
araG	EAMY_1728	2.20	4.86E-06	ABC L-arabinose transport system, ATPasecomponent	Arabinose import ATP-binding protein araG, TC3.A.1.2.2 Arabinose import ATP-binding protein araG	ABC-type sugar transport system, ATPasecomponent
araH	EAMY_1729	3.20	6.17E-07	L-arabinose transport system permease proteinaraH	Bacterial inner-membrane translocator, TC 3.A.1.2.2L-arabinose transport system permease protein araH
araC	EAMY_1730	1.74	9.26E-03	Arabinose operon regulatory protein	AraC protein, arabinose-binding dimerisation	AraC-type DNA-binding domain-containingproteins
yhhX	EAMY_1731	2.10	1.62E-12	Uncharacterized oxidoreductase ydgJ)	Oxidoreductase, N-terminal, Oxidoreductase family,NAD-binding Rossmann fold	Predicted dehydrogenases and related proteins
fumC	EAMY_1735	-1.85	1.88E-12	fumarate hydratase class II	Fumarate hydratase class II (Fumarase C),L-Aspartase-like	Fumarase
tus	EAMY_1736	1.51	1.28E-05	DNA replication terminus site-binding protein	DNA replication terminus site-binding protein(Ter-binding protein)
EAMY_1737	EAMY_1737	-2.32	5.09E-03	hypothetical protein	Protein of unknown function DUF146, Protein ofunknown function (DUF146)
ynfM	EAMY_1738	3.15	1.90E-09	putative MFS transporter ynfM	Major facilitator superfamily, TheAcriflavin-sensitivity Family, TC 2.A.1.36.1 Hypotheticaltransport protein ynfM	Permeases of the major facilitator superfamily
ynfL	EAMY_1739	1.64	7.23E-03	Uncharacterized HTH-type transcriptionalregulator ynfL	LysR, substrate-binding, LysR substrate bindingdomain	Transcriptional regulator
ynfK	EAMY_1742	35.21	5.13E-180	putative dethiobiotin synthetase		Dethiobiotin synthetase
EAMY_1743	EAMY_1743	1.98	8.17E-09	putative DHA2 family MFS transporter	Major facilitator superfamily, TC 2.A.1.3.-TheDrug:H+ Antiporter-2 (14 Spanner) (DHA2) Family	Permeases of the major facilitator superfamily
ynfB	EAMY_1745	-1.63	4.97E-07	Uncharacterized protein ynfB precursor	Protein of unknown function DUF1283, Protein ofunknown function (DUF1283)
EAMY_1750	EAMY_1750	23.24	1.51E-57	putative flavoprotein monooxygenase	putative flavoprotein monooxygenase, Monooxygenase,FAD-binding
EAMY_1751	EAMY_1751	44.74	1.44E-02	hypothetical protein predicted byGlimmer Critica
EAMY_1752	EAMY_1752	2.33	2.63E-05	hypothetical protein	Asp Glu racemase
yeaL	EAMY_1753	1.93	2.30E-05	Uncharacterized protein yeaL	Protein of unknown function DUF441, transmembrame,Protein of unknown function (DUF441)
EAMY_1759	EAMY_1759	-2.84	2.22E-05	hypothetical protein
EAMY_1762	EAMY_1762	2.62	2.06E-05	selenoprotein W-related protein	Selenoprotein W-related, Selenoprotein W-relatedfamily, CXXU_selWTH: selT selW selH selenoprotein domain	Uncharacterized protein conserved in bacteria
tetR	EAMY_1764	1.63	3.94E-03	Uncharacterized HTH-type transcriptionalregulator yezE	Homeodomain-like, Bacterial regulatory proteins,tetR family	Transcriptional regulator
EAMY_1765	EAMY_1765	10.12	1.31E-44	hypothetical protein
EAMY_1767	EAMY_1767	1.83	1.72E-02	hypothetical protein predicted byGlimmer Critica
EAMY_1768	EAMY_1768	14.43	3.31E-52	hypothetical protein predicted byGlimmer Critica
yafP	EAMY_1769	5.28	1.68E-24	Uncharacterized acetyltransferase yjaB	Uncharacterized acetyltransferase yjaB,GCN5-related N-acetyltransferase
EAMY_1770	EAMY_1770	1.97	1.70E-13	Lipoprotein E precursor		Predicted secreted acid phosphatase
cynT	EAMY_1778	1.91	7.25E-15	Carbonate dehydratase	Carbonic anhydrase 1 (Carbonate dehydratase 1)	Carbonic anhydrase
EAMY_1782	EAMY_1782	1.89	4.82E-07	hypothetical protein predicted byGlimmer Critica
srfA	EAMY_1783	-1.90	2.61E-06	Myosin light chain kinase, smooth muscle	Myosin light chain kinase, smooth muscle (MLCK)(Telokin)
srfC	EAMY_1785	-2.16	1.98E-15	putative virulence factor
EAMY_1793	EAMY_1793	-1.53	5.44E-05	UPF118 membrane protein MTH_1211
EAMY_1794	EAMY_1794	1.64	5.08E-05	HTH-type transcriptional regulator iscR	Transcriptional regulator, Rrf2, Transcriptionalregulator	Predicted transcriptional regulator
rob1	EAMY_1795	3.12	1.88E-28	Regulatory protein pocR	Helix-turn-helix, AraC type, Bacterial regulatoryhelix-turn-helix proteins, AraC family	AraC-type DNA-binding domain-containingproteins
yneH	EAMY_1796	1.52	1.54E-03	putative glutaminase	Glutaminase
EAMY_1798	EAMY_1798	7.37	1.07E-110	acyl-CoA dehydrogenase family protein
EAMY_1799	EAMY_1799	4.58	1.54E-11	putative sugar transport protein	Major facilitator superfamily
EAMY_1800	EAMY_1800	19.12	6.21E-80	hypothetical protein	Bacterial luciferase-like
EAMY_1801	EAMY_1801	71.42	9.87E-113	hypothetical protein	FAD dependent oxidoreductase	Uncharacterized protein conserved in bacteria
EAMY_1802	EAMY_1802	64.80	1.45E-130	alkanesulfonate monooxygenase	Alkanesulfonate monooxygenase (FMNH2-dependentaliphatic sulfonate monooxygenase), Bacterialluciferase-like
msuD	EAMY_1803	56.18	3.23E-120	alkanesulfonate monooxygenase	Alkanesulfonate monooxygenase (FMNH2-dependentaliphatic sulfonate monooxygenase), Bacterialluciferase-like
EAMY_1804	EAMY_1804	15.33	3.53E-141	Nif-specific regulatory protein
dppA1	EAMY_1805	4.26	1.10E-109	putative ABC transport system, periplasmiccomponent	Bacterial extracellular solute-binding protein,family 5, TC 3.A.1.5.-The Peptide Opine Nickel UptakeTransporter (PepT) Family
EAMY_1806	EAMY_1806	9.19	5.53E-08	hypothetical protein predicted byGlimmer Critica
EAMY_1807	EAMY_1807	-2.00	3.45E-02	hypothetical protein predicted byGlimmer Critica
pepT	EAMY_1808	-1.57	1.67E-07	peptidase T, putative	Peptidase T (Tripeptide aminopeptidase)(Aminotripeptid ase) (Tripeptidase)	Di- and tripeptidases
EAMY_1809	EAMY_1809	-2.27	7.93E-07	hypothetical protein predicted byGlimmer Critica
tar1	EAMY_1810	-9.62	3.28E-174	Methyl-accepting chemotaxis protein II		Methyl-accepting chemotaxis protein
EAMY_1813	EAMY_1813	-4.34	2.20E-03	hypothetical protein predicted byGlimmer Critica
EAMY_1814	EAMY_1814	-7.46	5.97E-38	hypothetical protein	Acyltransferase 3
EAMY_1815	EAMY_1815	4.15	1.04E-02	hypothetical protein predicted byGlimmer Critica
fnr	EAMY_1818	1.68	2.23E-09	Fumarate and nitrate reduction regulatoryprotein	RmlC-like jelly roll fold, Cyclicnucleotide-binding domain
ydaA	EAMY_1819	1.82	1.60E-10	Universal stress protein E	Rossmann-like alpha beta alpha sandwich fold,Universal stress protein family
EAMY_1820	EAMY_1820	1.64	2.91E-02	hypothetical protein predicted byGlimmer Critica
ynaJ	EAMY_1822	-2.64	1.05E-16	Uncharacterized protein ynaJ
EAMY_1823	EAMY_1823	-4.63	7.53E-25	hypothetical protein
EAMY_1828	EAMY_1828	-1.94	3.57E-05	hypothetical protein	YcfA-like, YcfA-like protein	Predicted periplasmic or secreted lipoprotein
EAMY_1829	EAMY_1829	-1.67	3.53E-02	Uncharacterized 14.9 kDa protein in rep-holintergenic region
exoZ	EAMY_1830	-2.81	6.28E-07	O-acetyltransferase oatA	Acyltransferase 3, Acyltransferase family	Predicted acyltransferases
EAMY_1835	EAMY_1835	1.81	9.12E-03	Long tail fiber protein p37	Long tail fiber protein p37 (Protein Gp37)(Receptor-recognizing protein), Phage tail fiber repeat
EAMY_1841	EAMY_1841	4.93	2.81E-11	hypothetical protein predicted byGlimmer Critica	Acid shock
hrpA3	EAMY_1845	-1.53	3.31E-07	ATP-dependent helicase HrpA	RNA helicase, ATP-dependent DEAH box, HrpA type,Helicase associated domain (HA2)	HrpA-like helicases
acpD	EAMY_1846	1.59	6.59E-04	Acyl carrier protein phosphodiesterase
EAMY_1847	EAMY_1847	2.51	1.03E-08	putative short-chain dehydrogenase reductase	Short-chain dehydrogenase reductase SDR, shortchain dehydrogenase
ynbE	EAMY_1849	-1.54	9.03E-03	Uncharacterized protein ynbE
ydbH	EAMY_1850	-1.51	3.74E-05	Uncharacterized protein ydbH
ldhA	EAMY_1851	1.72	9.20E-08	fermentative D-lactate dehydrogenase,NAD-dependent	D-lactate dehydrogenase (D-LDH) (D-specificD-2-hydroxyacid dehydrogenase), D-isomer specific2-hydroxyacid dehydrogenase	Lactate dehydrogenase and relateddehydrogenases
EAMY_1853	EAMY_1853	1.95	2.30E-04	EF-hand calcium-binding protein 2	EF-hand calcium-binding protein 2 (Neuronalcalcium-binding protein 2), Dimeric alpha-beta barrel,Antibiotic biosynthesis monooxygenase
dbpA	EAMY_1854	-1.73	1.93E-08	ATP-dependent RNA helicase dbpA	DEAD-like helicase, N-terminal, DEAD DEAH boxhelicase	Superfamily II DNA and RNA helicases
EAMY_1855	EAMY_1855	5.04	2.09E-11	hypothetical protein predicted byGlimmer Critica
ydaO	EAMY_1857	-2.02	2.73E-13	UPF21 protein HI1371.1	PP-loop ATPase, YdaO-related
malL	EAMY_1858	4.06	2.43E-28	oligo-1,6-glucosidas e		Glycosidases
yhcF	EAMY_1861	-2.23	2.88E-03	Protein gltF precursor	Protein of unknown function DUF112, Protein ofunknown function (DUF112)
yhcD	EAMY_1863	2.86	4.48E-07	Outer membrane usher protein fimD precursor	Fimbrial biogenesis outer membrane usher protein,Fimbrial Usher protein	P pilus assembly protein, porin PapC
EAMY_1864	EAMY_1864	2.74	1.36E-06	hypothetical protein predicted byGlimmer Critica
mppA	EAMY_1868	1.58	7.44E-06	Periplasmic murein peptide-binding proteinprecursor	Bacterial extracellular solute-binding protein,family 5, TC 3.A.1.5.1 Periplasmic murein peptide-bindingprotein precursor
ycjG	EAMY_1869	1.99	1.64E-10	putative muconate cycloisomerase I
tpx	EAMY_1870	1.53	4.92E-08	thiol peroxidase	Thioredoxin fold, Redoxin	Peroxiredoxin
pspC	EAMY_1875	1.90	9.04E-06	Phage shock protein C
pspB	EAMY_1876	1.61	8.18E-03	Phage shock protein B
pspA	EAMY_1877	1.77	9.25E-09	Phage shock protein A
EAMY_1879	EAMY_1879	5.37	1.80E-02	hypothetical protein predicted byGlimmer Critica
yciW	EAMY_1886	28.02	3.43E-150	Uncharacterized protein yciW
EAMY_1887	EAMY_1887	5.83	2.60E-13	probable RuBisCO transcriptional regulator	LysR, substrate-binding, LysR substrate bindingdomain	Transcriptional regulator
EAMY_1888	EAMY_1888	-2.95	3.65E-08	hypothetical protein
EAMY_1889	EAMY_1889	-2.08	1.59E-02	putative lipoprotein
EAMY_1890	EAMY_1890	-2.19	5.34E-03	putative lipoprotein
EAMY_1891	EAMY_1891	-2.13	4.94E-02	putative lipoprotein
araD	EAMY_1894	1.69	3.73E-02	L-ribulose-5-phospha te 4-epimerase	L-ribulose-5-phosphate 4-epimerase (Phosphoribuloseisomerase)
EAMY_1895	EAMY_1895	3.26	1.27E-08	Osmotically-inducibl e lipoprotein B precursor
EAMY_1897	EAMY_1897	1.79	1.90E-02	hypothetical protein predicted byGlimmer Critica
yciH	EAMY_1899	-2.97	4.54E-09	Uncharacterized protein yciH	Archaeal bacterial translation initiation factorSUI1, Translation initiation factor SUI1, SUI1_rel:translation initation factor SUI1, putative
acnA	EAMY_1905	6.64	6.60E-167	aconitate hydratase	Aconitate hydratase 1 (Citrate hydro-lyase 1)(Aconitase 1), Aconitase Iron regulatory protein2 2-methylisocitrate dehydratase	Aconitase A
yciK	EAMY_1910	2.05	1.06E-10	putaitve short chain dehydrogenase	Short-chain dehydrogenase reductase SDR
yciV	EAMY_1913	2.04	2.28E-08	Protein trpH	PHP, C-terminal, PHP domain
EAMY_1914	EAMY_1914	3.79	1.06E-04	hypothetical protein predicted byGlimmer Critica
trpE	EAMY_1915	4.22	4.01E-72	anthranilate synthase component I	Anthranilate synthase component 1
trpG	EAMY_1916	3.73	1.71E-15	Glutamine amidotransferase of anthranilatesynthase	Anthranilate synthase component II (Glutamineamido-transferase), Glutamine amidotransferase ofanthranilate synthase
trpD	EAMY_1917	3.61	1.71E-22	anthranilate phosphoribosyltransferase anthranilate synthase component II	Anthranilate phosphoribosyltransferase, trpD:anthranilate phosphoribosyltransferase	Anthranilate phosphoribosyltransferase
trpC	EAMY_1918	2.48	3.62E-19	bifunctional indole-3-glycerol phosphatesynthase phosphoribos ylanthranilate isomerase	Tryptophan biosynthesis protein trpCF [Includes:Indole-3-glycerol phosphate synthase (IGPS)	Indole-3-glycerol phosphate synthase
trpB	EAMY_1919	1.64	1.11E-08	Tryptophan synthase beta chain	Tryptophan synthase, beta chain,Pyridoxal-phosphate dependent enzyme
trpA	EAMY_1920	2.00	3.66E-13	Tryptophan synthase alpha chain
EAMY_1922	EAMY_1922	-1.62	2.90E-04	Uncharacterized protein HI1658 precursor	Transport-associated, putative phospholipid-bindingdomain	Predicted periplasmic or secreted lipoprotein
ompW	EAMY_1923	12.40	2.05E-155	Outer membrane protein W precursor	Outer membrane protein, OmpW, The Bacterial Porin,OmpW Family, TC 1.B.39.1.1 Outer membrane protein Wprecursor	Outer membrane protein W
yciB	EAMY_1925	-2.23	2.10E-10	probable intracellular septation protein	Intracellular septation protein A, Intracellularseptation protein A, ispZ: intracellular septation proteinA	Intracellular septation protein A
yciA	EAMY_1926	-2.95	1.08E-09	putative acyl-CoA thioester hydrolase	Acyl-CoA thioester hydrolase yciA (Protein P14),Thioesterase superfamily, Thioesterase superfamily	Acyl-CoA hydrolase
tonB	EAMY_1927	-2.05	3.55E-08	Protein tonB	Gram-negative bacterial tonB protein, TC 2.C.1.1.1TonB protein
oppC1	EAMY_1935	-2.40	1.00E-15	Oligopeptide ABC transport system, innermembrane component oppC	Binding-protein-depende nt transport systems innermembrane component, TC 3.A.1.5.1 Oligopeptide transportsystem permease protein oppC
oppB1	EAMY_1936	-1.72	4.96E-07	Oligopeptide ABC transport system, innermembrane component oppB	Binding-protein-depende nt transport systems innermembrane component, TC 3.A.1.5.1 Oligopeptide transportsystem permease protein OppB
oppA3	EAMY_1938	-1.56	3.61E-07	Oligopeptide ABC transport system, periplasmicprotein precursor oppA	Bacterial extracellular solute-binding protein,family 5, TC 3.A.1.5.1 Periplasmic oligopeptide-bindingprotein precursor
adhE1	EAMY_1941	33.13	7.66E-201	CoA-linked acetaldehyde dehydrogenase andiron-dependent alcohol dehydrogenase	Aldehyde-alcohol dehydrogenase [Includes: Alcoholdehydrogenase (ADH)	NAD-dependent aldehyde dehydrogenases
adhE3	EAMY_1942	24.40	1.58E-172	alcohol dehydrogenase acetaldehydedehydrogenase	1.2.1.1] [KO:K1 K472], Aldehyde-alcoholdehydrogenase [Includes: Alcohol dehydrogenase (ADH)	NAD-dependent aldehyde dehydrogenases
pcaK3	EAMY_1943	14.01	1.48E-175	putative 4-hydroxybenzoate MFS transporter	Major facilitator superfamily, TC 2.A.1.15.14-hydroxybenzoate transporter	Permeases of the major facilitator superfamily
pcaH	EAMY_1944	13.23	7.44E-247	protocatechuate 3,4-dioxygenase beta chain	Protocatechuate 4,5-dioxygenase beta chain(4,5-PCD), Extradiol ring-cleavage dioxygenase, class IIIenzyme, subunit B	Uncharacterized conserved protein
pdc1	EAMY_1945	10.86	3.61E-181	putative 2-pyrone-4,6-dicarboxylic acid (PDC)hydrolase	amidohydrolase 2, putative2-pyrone-4,6-dicarboxy lic acid hydrolase
aroQ3	EAMY_1946	9.42	6.87E-142	3-dehydroquinate dehydratase	3-dehydroquinate dehydratase (3-dehydroquinase)(Type II DHQase)	3-dehydroquinate dehydratase II
pcaQ	EAMY_1947	4.13	3.79E-31	LysR family transcriptional regulator	probable pca operon transcription factor PcaQ	Transcriptional regulator
fldX	EAMY_1952	1996.83	3.50E-227	probable dehydrogenase
glcG	EAMY_1953	57.76	4.35E-148	Uncharacterized 15. kDa protein in dhaT-dhaSintergenic region	Uncharacterized 15. kDa protein in dhaT-dhaSintergenic region (ORFY), Protein of unknown functionDUF336, Domain of unknown function (DUF336)
EAMY_1954	EAMY_1954	54.45	5.67E-61	hypothetical protein predicted byGlimmer Critica	Twin-arginine translocation pathway signal
sldL	EAMY_1955	17.26	5.39E-107	glucose-methanol-cho line oxidoreductase	FAD dependent oxidoreductase	Choline dehydrogenase and relatedflavoproteins
sldC	EAMY_1956	15.09	4.22E-67	cytochrome c, class I		Cytochrome c, mono- and diheme variants
topB1	EAMY_1960	2.21	3.62E-19	DNA topoisomerase III	DNA topoisomerase 3	Topoisomerase IA
galU	EAMY_1962	1.79	1.47E-15	glucose-1-phosphate uridylyltransferase		UDP-glucose pyrophosphorylase
hnr	EAMY_1963	2.29	2.67E-14	Protein hnr	CheY-like, Response regulator receiver domain
xthA	EAMY_1966	-2.15	2.95E-15	Exonuclease III
ynjH	EAMY_1967	-2.01	3.23E-05	Uncharacterized protein ynjH precursor	Protein of unknown function DUF1496, Protein ofunknown function (DUF1496)
ansA	EAMY_1972	-2.57	2.75E-17	L-asparaginase I	L-asparaginase, type I
ydjB	EAMY_1973	-1.61	1.38E-03	pyrazinamidase nicotinamidase	Pyrazinamidase nicotina midase (PZAase) (Nicotinedeamidase) (NAMase)	Amidases related to nicotinamidase
yeaC	EAMY_1974	1.74	1.16E-04	Uncharacterized protein yeaC	Protein of unknown function DUF1315, Protein ofunknown function (DUF1315)	Uncharacterized protein conserved in bacteria
yeaE	EAMY_1978	1.70	3.35E-06	Aldo-keto reductase family 1 member C1 homolog
EAMY_1980	EAMY_1980	2.04	1.45E-02	hypothetical protein predicted byGlimmer Critica
prkA	EAMY_1981	9.08	6.25E-223	serine protein kinase	PrkA AAA	ATP-dependent Lon protease, bacterial type
yeaH	EAMY_1982	8.06	1.93E-182	UPF229 protein yeaH	Protein of unknown function DUF444, Protein ofunknown function (DUF444), spore_yhbH: sporulation proteinYhbH	Uncharacterized conserved protein
EAMY_1983	EAMY_1983	69.56	1.97E-02	hypothetical protein predicted byGlimmer Critica
rfbP	EAMY_1987	15.68	3.93E-202	undecaprenyl-phospha tegalactosephosphotransferase
EAMY_1988	EAMY_1988	1.71	4.28E-04	putative DHA1 family MFS transporter	Major facilitator superfamily, TC 2.A.1.2.-TheDrug:H+ Antiporter-1 (12 Spanner) (DHA1) Family	Permeases of the major facilitator superfamily
EAMY_1992	EAMY_1992	3.81	1.09E-135	Uncharacterized protein ycgB	Sporulation stage V, protein R, SpoVR like protein	Uncharacterized conserved protein
fadR	EAMY_1993	1.68	2.21E-08	fatty acid metabolism regulatory protein	Fatty acid response transcription factor FadR	Transcriptional regulators
dsbB	EAMY_1994	-1.51	1.10E-03	disulfide bond formation protein B	Disulfide bond formation protein DsbB, TC 5.A.2.1.1Disulfide bond formation protein B	Disulfide bond formation protein DsbB
minE	EAMY_2002	-1.87	6.82E-13	cell division topological specificity factor	Septum formation topological specificity factorMinE
cspC	EAMY_2016	-2.06	2.54E-12	Cold shock-like protein cspC (CSP-C)	Cold-shock' DNA-binding domain	Cold shock proteins
EAMY_2021	EAMY_2021	3.99	3.92E-25	Uncharacterized protein yobH precursor
htpX	EAMY_2022	-1.81	1.09E-12	putative heat shock protein	Peptidase M48, Ste24p, HtpX N-terminus	Zn-dependent protease with chaperone function
yebR	EAMY_2025	1.51	1.86E-03	UPF67 protein yebR	GAF	GAF domain-containing protein
yebS	EAMY_2026	1.56	5.97E-05	Inner membrane protein yebS	Conserved hypothetical protein CHP155,Paraquat-inducible protein A, pqiA_fam: integral membraneprotein, PqiA family	Uncharacterized paraquat-inducible protein A
EAMY_2031	EAMY_2031	-1.90	2.62E-10	putative AI-2E family transporter	Protein of unknown function UPF118 DUF2, TC2.A.86.1.-The Autoinducer-2 Exporter (AI-2E) Family(formerly the PerM Family, TC #9.B.22)	Predicted permease
EAMY_2033	EAMY_2033	1.64	1.86E-06	hypothetical protein
EAMY_2037	EAMY_2037	1.76	2.07E-02	hypothetical protein predicted byGlimmer Critica
EAMY_2038	EAMY_2038	2.67	2.17E-02	hypothetical protein predicted byGlimmer Critica
EAMY_2039	EAMY_2039	2.25	4.03E-04	hypothetical protein predicted byGlimmer Critica
EAMY_2042	EAMY_2042	2.07	1.04E-03	hypothetical protein predicted byGlimmer Critica
EAMY_2044	EAMY_2044	-2.21	1.25E-02	hypothetical protein predicted byGlimmer Critica
exoX	EAMY_2045	-1.56	3.74E-04	exodeoxyribonuclease X	Exodeoxyribonuclease 1 (Exonuclease X) (Exo X)
EAMY_2050	EAMY_2050	1.82	4.97E-09	4-hydroxyphenylpyruv ate dioxygenase	3-dehydroshikimate dehydratase (DHS dehydratase)(DHSase), Xylose isomerase-like, TIM barrel, Xyloseisomerase-like TIM barrel	Sugar phosphate isomerases epimerases
yebG	EAMY_2051	1.55	2.63E-02	Uncharacterized protein yebG	YebG, YebG protein	Uncharacterized protein conserved in bacteria
purT	EAMY_2052	2.62	3.47E-19	phosphoribosylglycin amide formyltransferase 2
mdfA	EAMY_2056	-2.37	2.66E-14	putative DHA1 family MFS transporter	Major facilitator superfamily, Drug:H+ Antiporter-1(12 Spanner) (DHA1) Family, TC 2.A.1.2.19 Multidrugtranslocase mdfA	Permeases of the major facilitator superfamily
msbB	EAMY_2057	-1.60	4.36E-06	lipid A biosynthesis (KDO)2-(lauroyl)-lipid IVAacyltransferase	Lipid A biosynthesis (KDO)2-(lauroyl)-lipid IVAacyltransferase	Lauroyl myristoyl acyltransferase
yebA	EAMY_2059	1.79	1.60E-12	Uncharacterized metalloprotease yebA precursor	Uncharacterized metalloprotease yebA precursor,Duplicated hybrid motif, Peptidase family M23	Membrane proteins related tometalloendopeptidases
ruvC	EAMY_2065	-1.65	4.96E-07	Holliday junction nuclease	Crossover junction endodeoxyribonuclease ruvC(Holliday junction nuclease ruvC) (Holliday junctionresolvase ruvC)	Holliday junction resolvasome, endonucleasesubunit
EAMY_2071	EAMY_2071	62.86	4.35E-03	hypothetical protein predicted byGlimmer Critica
yecN	EAMY_2073	1.89	2.70E-03	Inner membrane protein yecN
yecP	EAMY_2075	-1.93	1.17E-08	Uncharacterized protein HI1351	Methyltransferase, putative, Protein of unknownfunction (DUF1698), TIGR452: methyltransferase,putative	SAM-dependent methyltransferases
yecM	EAMY_2080	-1.55	2.15E-04	Protein yecM	Protein of unknown function DUF991, YecM protein	Uncharacterized protein conserved in bacteria
argS	EAMY_2082	-1.61	9.09E-10	Arginyl-tRNA synthetase	Arginyl-tRNA synthetase (Arginine-tRNA ligase)(ArgRS)
flhE1	EAMY_2083	-1.86	2.13E-03	Flagellar protein FlhE precursor	Flagellar protein FlhE
flhA1	EAMY_2084	-2.50	3.22E-12	Flagellar biosynthesis protein FlhA	Flagellar biosynthesis protein FlhA, FHIPEP family	Flagellar biosynthesis pathway, component FlhA
cheZ1	EAMY_2086	-7.30	1.20E-125	Chemotaxis protein CheZ	Chemotaxis phosphatase, CheZ	Chemotaxis protein
cheY1	EAMY_2087	-9.51	2.45E-149	Chemotaxis regulator CheY	CheY-like receiver domain, Chemotaxis regulatortransmits chemoreceptor signals to flagelllar motorcomponents
cheB1	EAMY_2088	-5.42	1.38E-69	protein-glutamate methylesterase CheB	Chemotaxis response regulator protein-glutamatemethylesteras e 1, CheB type
cheR1	EAMY_2089	-3.68	3.76E-22	chemotaxis protein methyltransferase CheR	Chemotaxis protein MCP methyltransferase,CheR-type	Methylase of chemotaxis methyl-acceptingproteins
tap3	EAMY_2090	-3.56	4.05E-30	Methyl-accepting chemotaxis protein I		Methyl-accepting chemotaxis protein
EAMY_2091	EAMY_2091	-3.94	4.19E-18	hypothetical protein predicted byGlimmer Critica
EAMY_2092	EAMY_2092	2.81	8.45E-03	hypothetical protein predicted byGlimmer Critica
tsr3	EAMY_2093	-9.54	4.43E-122	Methyl-accepting chemotaxis protein
cheW1	EAMY_2094	-9.23	2.44E-114	Chemotaxis protein cheW	Purine-binding chemotaxis protein, CheW-likeprotein	Chemotaxis signal transduction protein
motB1	EAMY_2096	-7.99	4.03E-111	Chemotaxis protein MotB (Motility protein B)	Flagellar motor protein MotB	Flagellar motor protein
motA1	EAMY_2097	-7.65	2.95E-88	Chemotaxis protein MotA (Motility protein A)	Flagellar motor protein MotA	Flagellar motor component
EAMY_2098	EAMY_2098	-5.59	3.44E-12	hypothetical protein predicted byGlimmer Critica
otsA1	EAMY_2102	7.11	2.97E-155	Trehalose-6-phosphat e synthase	Alpha,alpha-trehalose-p hosphate synthase[UDP-forming] 1 (UDP-glucose-glucosephosphateg lucosyltransferase), Glycosyl transferase, family 2
otsB	EAMY_2103	14.17	1.33E-152	trehalose-6-phosphat e phophatase, biosynthetic	probable trehalose-phosphatase (Trehalose6-phosphate phosphatase) (TPP)	Trehalose-6-phospha tase
hemB	EAMY_2107	2.00	5.87E-07	Delta-aminolevulinic acid dehydratase	Delta-aminolevulinic acid dehydratase(Porphobilinogen synthase) (ALAD) (ALADH), Tetrapyrrolebiosynthesis
yieF	EAMY_2108	3.15	1.18E-12	FMN-dependent NADPH-azoreductase		Predicted flavoprotein
EAMY_2109	EAMY_2109	3.25	2.21E-14	putative CPA1 family transporter	putative CPA1 family transporter, TC 2.A.36.-.-TheMonovalent Cation:Proton Antiporter-1 (CPA1) Family	NhaP-type Na+ H+ and K+ H+ antiporters
rfbX	EAMY_2110	6.33	3.34E-24	putative PST family transporter	Polysaccharide biosynthesis protein, TC2.A.66.2.-The Polysaccharide Transport (PST) Family
yibD	EAMY_2111	6.79	7.10E-04	Uncharacterized glycosyltransferase yibD	Uncharacterized glycosyltransferase yibD, Glycosyltransferase, family 2, Glycosyl transferase family 2
EAMY_2113	EAMY_2113	10.04	4.46E-21	putative NCS1 family transporter	putative permease for cytosine purines, uracil,thiamine, allantoin, TC 2.A.39.-.-The Nucleobase:CationSymporter-1 (NCS1) Family	Purine-cytosine permease and related proteins
aldB	EAMY_2114	7.17	6.56E-107	putative aldehyde dehydrogenase	Aldehyde dehydrogenase family	NAD-dependent aldehyde dehydrogenases
phoA	EAMY_2120	3.12	5.03E-10	Alkaline phosphatase	Alkaline phosphatase precursor (APase)
EAMY_2123	EAMY_2123	3.08	7.51E-04	Iodotyrosine dehalogenase 1 precursor	Iodotyrosine dehalogenase 1 precursor) (IYD-1),Nitroreductase	Nitroreductase
EAMY_2124	EAMY_2124	6.02	1.03E-06	NADPH-dependent oxidoreductase	Nitroreductase
EAMY_2125	EAMY_2125	8.03	5.52E-15	hypothetical protein predicted byGlimmer Critica
phoH	EAMY_2126	8.21	4.68E-217	Protein phoH	Protein phoH (Phosphate starvation-inducibleprotein psiH), PhoH-like protein, PhoH-like protein
ycdB	EAMY_2127	-7.61	2.77E-115	Peroxidase ycdB precursor	Tat-translocated enzyme, Dyp-type peroxidasefamily, tat_substr_1: Tat-translocated enzyme	Predicted iron-dependent peroxidase
efeU	EAMY_2129	-4.51	1.97E-34	Ferrous iron permease efeU	Ferrous iron permease efeU (Ferrous iron uptakeprotein), TC 9.A.1.2.3 Ferrous iron permease efeU	High-affinity Fe2+ Pb2+ permease
EAMY_2132	EAMY_2132	4.14	2.12E-05	hypothetical protein predicted byGlimmer Critica
ycfT	EAMY_2133	6.46	1.01E-28	Inner membrane protein ycfT	Acyltransferase 3, Acyltransferase family
EAMY_2135	EAMY_2135	-2.74	1.23E-02	D-cysteine desulfhydrase
fliZ	EAMY_2138	-4.80	4.56E-36	Protein FliZ	putative alternative sigma factor regulatoryprotein
fliA1	EAMY_2139	-3.79	1.12E-25	RNA polymerase sigma factor FliA RpoD	FliA_WhiG: RNA polymerase sigma-7 factor,FliA WhiG family	DNA-directed RNA polymerase specialized sigmasubunit
EAMY_2140	EAMY_2140	-7.64	3.47E-63	hypothetical protein predicted byGlimmer Critica
fliS1	EAMY_2143	-5.72	6.56E-75	Flagellar protein FliS	fliS: flagellar protein FliS	Flagellin-specific chaperone FliS
fliT1	EAMY_2144	-4.09	5.70E-26	Flagellar protein fliT	Flagellar export chaperone, Flagellar protein FliT
yedD	EAMY_2147	-1.72	1.77E-07	Uncharacterized lipoprotein yedD precursor
EAMY_2148	EAMY_2148	-1.55	2.56E-02	hypothetical protein predicted byGlimmer Critica
EAMY_2151	EAMY_2151	1.96	3.11E-03	hypothetical protein
vsr	EAMY_2152	2.08	8.22E-06	patch repair protein	Very short patch repair protein (DNA mismatchendonuclease) (Vsr mismatch endonuclease) (V.EcoKDcm)	DNA G:T-mismatch repair endonuclease
katG	EAMY_2158	8.47	2.22E-72	catalase	Peroxidase catalase (Catalase-peroxidase)	Catalase (peroxidase I)
sitA	EAMY_2160	-8.08	2.75E-100	Iron ABC transport system, periplasmiccomponent
sitB	EAMY_2161	-5.21	6.16E-42	Iron ABC transport system, ATP-bindingcomponent	ABC transporter, ATP-binding protein, TC 3.A.1.15.7SitB (Salmonella iron transporter: fur regulated)	ABC-type Mn Zn transport systems, ATPasecomponent
sitC	EAMY_2162	-4.48	1.07E-20	iron ABC transport system, inner membranecomponent	ABC transport system, inner membrane component,3.A.1.15.7 SitC (Salmonella iron transporter: furregulated)
sitD	EAMY_2163	-4.03	9.16E-14	iron ABC transport system, inner membranecomponent	ABC transport system, inner membrane component, TC3.A.1.15.7 SitD (Salmonella iron transporter: furregulated)
EAMY_2167	EAMY_2167	-1.75	1.04E-05	putative FAD-dependent monooxygenase	Monooxygenase, FAD-binding
oppC3	EAMY_2170	3.02	2.09E-03	putative ABC transport system, inner membranecomponent	Binding-protein-depende nt transport systems innermembrane component, TC 3.A.1.5.-The Peptide Opine NickelUptake Transporter (PepT) Family
oppB3	EAMY_2171	6.00	1.99E-06	putative ABC transport system, inner membranecomponent	Binding-protein-depende nt transport systems innermembrane component, TC 3.A.1.5.-The Peptide Opine NickelUptake Transporter (PepT) Family
oppA5	EAMY_2172	4.80	1.92E-13	putative ABC transport system, periplasmiccomponent	Bacterial extracellular solute-binding protein,family 5, TC 3.A.1.5.-The Peptide Opine Nickel UptakeTransporter (PepT) Family
EAMY_2173	EAMY_2173	2.86	1.22E-11	hypothetical protein predicted byGlimmer Critica
EAMY_2175	EAMY_2175	8.13	8.97E-04	hypothetical protein predicted byGlimmer Critica
sqdD	EAMY_2176	4.17	7.42E-23	Uncharacterized protein C5H1.12c	Glycosyl transferase, family 8, Glycosyltransferase family 8	Alpha-N-acetylgluco samine transferase
EAMY_2177	EAMY_2177	42.60	4.95E-02	hypothetical protein predicted byGlimmer Critica
pglA	EAMY_2178	10.54	1.00E-66	polygalacturonase	endo-polygalacturonase, Glycosyl hydrolases family28	Endopolygalacturona se
EAMY_2179	EAMY_2179	3.09	3.44E-02	hypothetical protein predicted byGlimmer Critica
EAMY_2180	EAMY_2180	2.83	5.02E-06	hypothetical protein predicted byGlimmer Critica
rhtB1	EAMY_2184	3.41	9.09E-10	putative RhtB family transporter	putative RhtB family transporter, TC 2.A.76.-.-TheResistance to Homoserine Threonine Family	Putative threonine efflux protein
cbl	EAMY_2185	117.34	3.78E-143	HTH-type transcriptional regulator cysB	HTH-type transcriptional regulator cysB (Cysregulon transcriptional activator), LysR,substrate-binding, LysR substrate binding domain	Transcriptional regulator
nac	EAMY_2186	73.08	1.24E-24	probable RuBisCO transcriptional regulator	LysR, substrate-binding, LysR substrate bindingdomain	Transcriptional regulator
EAMY_2188	EAMY_2188	-1.71	5.22E-03	Protein ea31
ea59	EAMY_2190	-2.82	1.48E-20	Protein ea59
EAMY_2191	EAMY_2191	1.80	2.54E-03	hypothetical protein predicted byGlimmer Critica
yviA	EAMY_2194	-1.93	6.01E-10	Uncharacterized protein ykjA (ORF3)	Protein of unknown function DUF421, Protein ofunknown function (DUF421)	Predicted membrane protein
amn	EAMY_2195	2.36	9.51E-17	AMP nucleosidase
adhB	EAMY_2196	4.68	4.57E-139	alcohol dehydrogenase, zinc-containing	Alcohol dehydrogenase 1 (Alcohol dehydrogenasealpha subunit) (ADH3), Alcohol dehydrogenase superfamily,zinc-containing
acoR	EAMY_2197	2.35	1.80E-17	Signal-transduction and transcriptional-controlprotein	RNA polymerase sigma factor 54, interaction,Sigma-54 interaction domain, ntrC: nitrogen regulationprotein NR(I)
EAMY_2200	EAMY_2200	4.43	1.31E-20	Leucine-responsive regulatory protein	Bacterial regulatory proteins, AsnC Lrp, AsnCfamily	Transcriptional regulators
EAMY_2201	EAMY_2201	6.06	2.47E-80	Uncharacterized protein SCO436	Dimeric alpha-beta barrel, Stress responsive A BBarrel Domain
EAMY_2202	EAMY_2202	8.16	2.96E-64	hypothetical protein
paaK	EAMY_2203	5.39	5.16E-101	coenzyme F39 synthetase II
ilvE3	EAMY_2204	4.86	7.72E-40	branched-chain amino acid aminotransferase
EAMY_2205	EAMY_2205	3.83	2.34E-12	Bacilysin biosynthesis protein bacA
mip	EAMY_2206	4.81	6.82E-17	hypothetical protein
Crym	EAMY_2207	3.09	9.41E-14	crystallin, mu	Ornithine cyclodeaminase mu-crystallin, Ornithinecyclodeaminase mu-cry stallin family, ala_DH_arch: alaninedehydrogenase
EAMY_2208	EAMY_2208	3.77	2.04E-05	putative RhtB family transporter	TC 2.A.76.-.-The Resistance to Homoserine Threonine(RhtB) Family	Putative threonine efflux protein
EAMY_2210	EAMY_2210	3.44	8.81E-03	hypothetical protein predicted byGlimmer Critica
yeeO	EAMY_2212	5.98	4.92E-23	putative MATE family transporter	MatE-family transporter, TC 2.A.66.1.-The MultiAntimicrobial Extrusion (MATE) Family	Na+-driven multidrug efflux pump
yeeA	EAMY_2215	1.90	3.05E-05	Inner membrane protein yeeA
sbcB	EAMY_2217	-1.79	5.12E-11	exodeoxyribonuclease I	Exodeoxyribonuclease I (DNAdeoxyribophosphodiesterase ) (dRPase)	Exonuclease I
hisG	EAMY_2220	2.59	5.11E-27	ATP phosphoribosyltransferase	ATP phosphoribosyltransferase (ATP-PRTase)(ATP-PRT), Histidine biosynthesis HisG: ATPphosphoribosyltransferase
hisD	EAMY_2221	2.64	7.86E-22	Histidinol dehydrogenase
hisC	EAMY_2222	2.37	9.92E-17	histidinol-phosphate aminotransferase	Histidinol-phosphate aminotransferase (Imidazoleacetol-phosphate transaminase) (HspAT) (HPAT), Pyridoxalphosphate-dependent transferase
hisB	EAMY_2223	1.52	5.24E-06	histidinol-phosphata se imidazoleglycerol-phosphate dehydratase	Histidine biosynthesis bifunctional protein hisB[Includes: Histidinol-phosphatase	Imidazoleglycerol-p hosphate dehydratase
hisA	EAMY_2225	1.78	5.90E-09	N-(5'-phospho-L-ribo syl-formimino)-5-amino-1-(5'-p hosphoribosyl)-4-imidazolecarb oxamide isomerase
yeaK	EAMY_2228	1.59	2.93E-03	Prolyl-tRNA synthetase		Uncharacterized conserved protein
rfbA1	EAMY_2236	-2.03	1.11E-07	O-antigen export system permease protein rfbA	putative O-antigen permease proten, TC 3.A.1.13.1O-antigen export system permease protein RfbA
galE2	EAMY_2237	-2.48	8.71E-15	NAD-dependent epimerase dehydratase familyprotein
rfbB3	EAMY_2239	-1.81	8.30E-13	dTDP-glucose 4,6-dehydratase	dTDP-glucose 4,6-dehydratase, NAD dependentepimerase dehydratase family	dTDP-D-glucose 4,6-dehydratase
galE	EAMY_2240	1.95	7.06E-14	UDP-glucose 4-epimerase	UDP-glucose 4-epimerase (Galactowaldenase)(UDP-galacto se 4-epimerase)
galF	EAMY_2241	3.49	2.61E-104	UTP-glucose-1-phosph ate uridylyltransferase		UDP-glucose pyrophosphorylase
amsL	EAMY_2242	10.71	1.81E-150	Flippase	Polysaccharide biosynthesis protein, Amylovoranbiosynthesis protein AmsL
amsK	EAMY_2243	10.95	1.18E-200	Exopolysaccharide biosynthesis glycosyltransferase	Glycosyl transferases group 1, Amylovoranbiosynthesis protein AmsK	Glycosyltransferase
amsJ	EAMY_2244	14.26	2.75E-205	Exopolysaccharide biosynthesis protein amsJ	Amylovoran biosynthesis protein AmsJ	Uncharacterized conserved protein
amsF	EAMY_2245	19.86	9.41E-280	Amylovoran biosynthesis protein amsF precursor	putative EPS depolymerase, Amylovoran biosynthesisprotein AmsF precursor
amsE	EAMY_2246	16.40	4.55E-178	putative glycosyltransferase	Glycosyl transferase family 2, Amylovoranbiosynthesis protein AmsE
amsD	EAMY_2247	23.91	1.24E-158	glycosyltransferase amsD	Glycosyl transferase, group 1, Amylovoranbiosynthesis protein AmsD	Glycosyltransferase
amsC	EAMY_2248	14.11	1.70E-153	Exopolysaccharide biosynthesis protein	Exopolysaccharide biosynthesis protein, Amylovoranbiosynthesis protein AmsC
amsB	EAMY_2249	9.64	1.35E-171	glycosyltransferase amsB	Glycosyl transferase, family 2, Amylovoranbiosynthesis protein AmsB
amsA	EAMY_2250	6.04	6.94E-74	putative tyrosine-protein kinase	putative tyrosine-protein kinase, Chain lengthdeterminant protein, Amylovoran biosynthesis protein AmsA
amsI	EAMY_2251	8.51	9.22E-139	probable protein-tyrosine-phosphatase	Low molecular weight protein-tyrosine-phosphatasewz b, Amylovoran biosynthesis protein amsI	Protein-tyrosine-ph osphatase
amsH	EAMY_2252	6.48	4.42E-167	Amylovoran export outer membrane protein amsHprecursor	Polysaccharide export protein, Amylovoranbiosynthesis protein amsH	Periplasmic protein involved in polysaccharideexport
amsG	EAMY_2253	16.80	4.19E-156	undecaprenyl-phospha tegalactosephosphotransferase	UDP-galactose-lipid carrier transferase),Amylovoran biosynthesis protein AmsG
yegH	EAMY_2254	2.08	1.44E-08	putative HCC family transporter	TC 9.A.4.-.-The HlyC CorC (HCC) Family of putativeTransporters
dcd	EAMY_2256	-1.62	1.20E-05	deoxycytidine triphosphate deaminase	Deoxycytidine triphosphate deaminase (dCTPdeaminase)	Deoxycytidine deaminase
EAMY_2258	EAMY_2258	3.79	4.18E-11	Uncharacterized 22.5 kDa protein in cps region	Uncharacterized 22.5 kDa protein in cps region(ORF2), Phosphatidic acid phosphatase type 2-like
mocA	EAMY_2261	-1.73	3.66E-13	oxidoreductase
yegN	EAMY_2263	1.81	2.11E-03	Multidrug resistance protein	Multidrug resistance protein (Multidrugtransporter), TC 2.A.6.2.12 Hypothetical protein yegN	Cation multidrug efflux pump
yegO	EAMY_2264	1.76	4.91E-03	Multidrug resistance protein		Cation multidrug efflux pump
baeS	EAMY_2265	2.41	1.24E-05	putative two-component system sensor kinase		Signal transduction histidine kinase
EAMY_2267	EAMY_2267	2.64	2.76E-02	Uncharacterized protease yegQ	Peptidase U32	Collagenase and related proteases
EAMY_2269	EAMY_2269	9.10	6.86E-62	hypothetical protein predicted byGlimmer Critica
EAMY_2270	EAMY_2270	8.37	7.75E-59	hypothetical protein
thiD	EAMY_2272	4.45	2.96E-15	phosphomethylpyrimid ine kinase	Phosphomethylpyrimidine kinase (HMP-phosphatekinase) (HMP-P kinase)
thiM	EAMY_2273	8.07	9.95E-25	hydoxyethylthiazole kinase	Hydroxyethylthiazole kinase(4-methyl-5-beta-hydroxy ethylthiazole kinase) (Thz kinase)(TH kinase)	Hydroxyethylthiazol e kinase, sugar kinasefamily
EAMY_2274	EAMY_2274	2.65	4.21E-23	hypothetical protein predicted byGlimmer Critica
metG	EAMY_2279	-1.53	5.50E-08	Methionyl-tRNA synthetase	Methionyl-tRNA synthetase (Methionine--tRNA ligase)(MetRS)
cdd	EAMY_2283	-1.63	1.37E-05	cytidine deoxycytidi ne deaminase	Cytidine deaminase (Cytidine aminohydrolase) (CDA)	Cytidine deaminase
mglC	EAMY_2286	-1.86	1.31E-07	Galactoside ABC transport system, permeaseprotein mglC	Bacterial inner-membrane translocator, TC 3.A.1.2.3Galactoside transport system permease protein mglC
mglA	EAMY_2287	-1.76	5.71E-09	galactoside ABC transport system, ATPasecomponent mglA	Galactose methyl galactoside import ATP-bindingprotein mglA, TC 3.A.1.2.3 Galactose methyl galactosideimport ATP-binding protein mglA	ABC-type sugar transport system, ATPasecomponent
folE	EAMY_2292	-1.57	9.95E-07	GTP cyclohydrolase I
yneJ	EAMY_2293	1.85	3.61E-05	HTH-type transcriptional regulator gltR	LysR, substrate-binding, LysR substrate bindingdomain	Transcriptional regulator
yiuC	EAMY_2297	-2.39	4.71E-07	putative siderophore ABC transporter,ATP-binding subunit	Siderophore-import ATP-binding protein, TC3.A.1.14.-The Iron Chelate Uptake Transporter (FeCT)Family
yiuB	EAMY_2298	-2.48	2.13E-14	putative siderophore ABC transport systempermease protein	Bacterial transport system permease protein, TC3.A.1.14.-The Iron Chelate Uptake Transporter (FeCT)Family
lysP*	EAMY_2299	-2.92	4.11E-18	Lysine-specific permease, C-terminallytruncated	Lysine-specific permease, C-terminally truncated,Amino acid polyamine transporter	Amino acid transporters
yeiH	EAMY_2301	5.44	2.07E-13	putative PSE family transporter	Conserved hypothetical protein 698, The 1 TMSputative Sulfate Exporter (PSE) Family, TC 9.B.63.1.3Hypothetical UPF324 membrane protein yeiH	Predicted membrane protein
spr	EAMY_2309	1.75	1.52E-06	Lipoprotein spr precursor	NLP P6, NlpC P6 family
EAMY_2323	EAMY_2323	-1.63	3.68E-02	hypothetical protein predicted byGlimmer Critica
EAMY_2327	EAMY_2327	-5.13	5.34E-19	hypothetical protein	Restriction endonuclease, type IV-like, Mrr,Restriction endonuclease
EAMY_2328	EAMY_2328	-1.62	1.86E-03	putative O-acetyltransferase SAV974)	Acyltransferase 3	Predicted acyltransferases
yojI1	EAMY_2333	-1.85	1.14E-02	Spermidine putrescin e import ATP-binding proteinpotA	Spermidine putrescine import ATP-binding proteinpotA, ABC transporter related	ABC-type sugar transport systems, ATPasecomponents
yojL	EAMY_2336	-1.73	3.95E-05	Thiamine biosynthesis lipoprotein apbEprecursor	ApbE-like lipoprotein, ApbE family
EAMY_2337	EAMY_2337	2.14	1.69E-02	hypothetical protein predicted byGlimmer Critica
EAMY_2338	EAMY_2338	7.83	8.50E-04	hypothetical protein predicted byGlimmer Critica
ompC	EAMY_2339	1.61	4.18E-02	Outer membrane protein 1B precursor	Porin, Gram-negative type, TC 1.B.1.1.3 outermembrane protein C precursor (porin ompC)(outer membraneprotein 1B)	Outer membrane protein (porin)
EAMY_2340	EAMY_2340	6.70	7.66E-87	Uncharacterized MFS-type transporterYPO1221 y2967 YP_9 17
yfaE	EAMY_2349	-1.98	1.37E-04	Ferredoxin-1 precursor	Ferredoxin-1 precursor (Ferredoxin I)	Ferredoxin
EAMY_2351	EAMY_2351	-3.43	3.62E-15	hypothetical protein	Endonuclease exonucleas e phosphatase	Uncharacterized protein conserved in bacteria
otsA3	EAMY_2352	-1.63	4.89E-03	putative alpha,alpha-trehalose-phosphat esynthase	Alpha,alpha-trehalose-p hosphate synthase[UDP-forming] (UDP-glucose-glucosephosphateg lucosyltransferase), Glycosyl transferase, family 2	Trehalose-6-phospha te synthase
EAMY_2353	EAMY_2353	-1.94	3.63E-02	hypothetical protein predicted byGlimmer Critica
elaB	EAMY_2355	4.28	2.38E-46	Uncharacterized protein yqjD	Protein of unknown function DUF883, ElaB, Bacterialprotein of unknown function (DUF883)
EAMY_2358	EAMY_2358	1.96	4.92E-02	membrane protein, putative	Major facilitator superfamily MFS-1	Permeases of the major facilitator superfamily
EAMY_2359	EAMY_2359	3.33	1.11E-02	hypothetical protein	Peptidase, trypsin-like serine and cysteine
nuoN	EAMY_2360	-1.72	1.35E-10	NADH dehydrogenase I chain N		NADH:ubiquinone oxidoreductase subunit 2 (chainN)
nuoM	EAMY_2361	-1.55	3.43E-07	NADH dehydrogenase I chain M
nuoI	EAMY_2365	-1.81	3.78E-12	NADH dehydrogenase I chain I	NADH-quinone oxidoreductase subunit I (NADHdehydrogenase I subunit I) (NDH-1 subunit I)
nuoH	EAMY_2366	-1.55	3.13E-08	NADH dehydrogenase I chain H	Respiratory-chain NADH dehydrogenase, subunit 1	NADH:ubiquinone oxidoreductase subunit 1 (chainH)
nuoF	EAMY_2368	-1.85	3.48E-14	NADH dehydrogenase I chain F	NADH-quinone oxidoreductase subunit F (NADHdehydrogenase I subunit F) (NDH-1 subunit F)
nuoE	EAMY_2369	-1.58	2.10E-07	NADH dehydrogenase I chain E	NADH-quinone oxidoreductase subunit E (NADHdehydrogenase I subunit E) (NDH-1 subunit E)	NADH:ubiquinone oxidoreductase 24 kD subunit
nuoCD	EAMY_2370	-1.51	3.50E-08	NADH dehydrogenase I chain C D	NADH-quinone oxidoreductase subunit C D (NADHdehydrogenase I subunit C D) (NDH-1 subunit C D)	NADH:ubiquinone oxidoreductase 49 kD subunit 7
yfbR	EAMY_2377	-1.92	2.52E-04	UPF27 protein yfbR	Metal-dependent phosphohydrolase, HD region, HDdomain	Predicted hydrolases of HD superfamily
yfbV	EAMY_2383	1.70	8.89E-06	UPF28 membrane protein yfbV	Protein of unknown function DUF412, Protein ofunknown function, DUF412	Uncharacterized protein conserved in bacteria
ackA	EAMY_2385	-1.53	8.47E-08	Acetate kinase
EAMY_2388	EAMY_2388	3.19	8.54E-24	putative ABC transport system, ATP-bindingcomponent	ABC transporter, ATP-binding protein, TC3.A.1.11.-The Polyamine Opine Phosphonate UptakeTransporter (POPT) Family
EAMY_2390	EAMY_2390	92.64	8.83E-04	hypothetical protein predicted byGlimmer Critica
goaG	EAMY_2391	10.34	3.02E-23	putative 4-aminobutyrate aminotransferase	putative 4-aminobutyrate transaminase
EAMY_2392	EAMY_2392	6.28	8.28E-18	putative ABC transport system, periplasmiccomponent	Bacterial extracellular solute-binding protein,family 1, TC 3.A.1.11.-The Polyamine Opine PhosphonateUpt ake Transporter (POPT) Family	Spermidine putresci ne-binding periplasmicprotein
EAMY_2393	EAMY_2393	6.97	1.55E-13	putative ABC transport system, inner membranecomponent
yfcD	EAMY_2395	-1.96	2.41E-08	hypothetical protein	NUDIX hydrolase
hisM	EAMY_2400	2.20	7.26E-07	Histidine ABC transport system, inner membranecomponent	Binding-protein-depende nt transport systems innermembrane component, TC 3.A.1.3.1 Histidine transportsystem permease protein hisM
hisQ	EAMY_2401	1.71	7.22E-05	Histidine ABC transport system, inner membranecomponent	Binding-protein-depende nt transport systems innermembrane component, TC 3.A.1.3.1 Histidine transportsystem permease protein hisQ
accD	EAMY_2408	-1.73	1.82E-13	Acetyl-CoA carboxylase beta subunit	Acetyl-coenzyme A carboxylase carboxyl transferasesubunit beta
truA	EAMY_2411	2.04	1.22E-15	pseudouridylate synthase I	tRNA pseudouridine synthase A (tRNA-uridineisomerase I) (tRNA pseudouridylate synthase I)	Pseudouridylate synthase
usg	EAMY_2412	2.18	3.10E-18	Aspartate-semialdehy de dehydrogenase	Aspartate-semialdehyde dehydrogenase (ASAdehydrogenase) (ASADH)
EAMY_2414	EAMY_2414	2.02	1.47E-03	Uncharacterized HTH-type transcriptionalregulator yeaM	Helix-turn-helix, AraC type	AraC-type DNA-binding domain-containingproteins
EAMY_2421	EAMY_2421	5.60	2.43E-03	hypothetical protein predicted byGlimmer Critica	Pyridoxal phosphate-dependent transferase, majorregion
yfcB	EAMY_2430	-1.89	1.00E-15	putative adenine-specific methylase	Uncharacterized adenine-specific methylase HI121,Modification methylase HemK, hemK_fam: methyltransferase,HemK family	Methylase of polypeptide chain release factors
yfcN	EAMY_2431	1.60	2.64E-05	UPF115 protein yfcN	Smr protein MutS2 C-terminal, Smr domain	Uncharacterized protein conserved in bacteria
fadJ	EAMY_2433	2.02	7.00E-09	Fatty acid oxidation complex subunit alpha	Fatty acid oxidation complex subunit alpha[Includes: Enoyl-CoA hydratase 3-hydroxybutyryl-CoA epimerase	3-hydroxyacyl-CoA dehydrogenase
fadI	EAMY_2434	1.80	2.46E-09	Fatty acid oxidation complex subunit beta	3-ketoacyl-CoA thiolase (Beta-ketothiolase)(Acetyl-CoA acyltransferase) (Acyl-CoA ligase) (ACSs)	Acetyl-CoA acetyltransferase
EAMY_2436	EAMY_2436	-3.01	1.10E-05	hypothetical protein predicted byGlimmer Critica
ccmI	EAMY_2439	1.73	1.44E-07	Cytochrome c-type biogenesis protein ccmI
ccmD	EAMY_2444	3.31	3.80E-03	Heme exporter protein D	Heme exporter protein D (Cytochrome c-typebiogenesis protein ccmD), TC 3.A.1.17.3 Heme exporterprotein D
EAMY_2448	EAMY_2448	-1.86	2.42E-04	hypothetical protein	CheY-like
EAMY_2449	EAMY_2449	-2.70	2.78E-06	acetyltransferase, GNAT family	GCN5-related N-acetyltransferase, Acetyltransferase(GNAT) family	Acetyltransferases
EAMY_2450	EAMY_2450	-1.91	2.58E-03	hypothetical protein	Oxidoreductase, molybdopterin binding	Uncharacterized protein conserved in bacteria
rcsC3	EAMY_2451	-2.27	1.24E-03	Sensor protein ciaH	Histidine kinase, Histidine kinase-, DNA gyrase B-,and HSP9-like ATPase	Signal transduction histidine kinase
EAMY_2454	EAMY_2454	46.47	2.07E-02	hypothetical protein predicted byGlimmer Critica
EAMY_2455	EAMY_2455	-2.11	7.94E-04	hypothetical protein predicted byGlimmer Critica
yhjX	EAMY_2457	2.42	1.42E-02	Inner membrane protein yhjX
yvrE	EAMY_2458	1.74	1.57E-06	Regucalcin	Regucalcin (RC) (Senescence marker protein 3)(SMP-3), SMP-3 Gluconolaconase LRE-lik e region,SMP-3 Gluconolaconase LRE-like region	Gluconolactonase
EAMY_2460	EAMY_2460	3.97	1.84E-02	hypothetical protein predicted byGlimmer Critica
EAMY_2461	EAMY_2461	2.11	2.30E-07	hypothetical protein predicted byGlimmer Critica
EAMY_2462	EAMY_2462	6.32	2.35E-28	hypothetical protein predicted byGlimmer Critica
EAMY_2463	EAMY_2463	4.63	3.10E-43	putative universal stress protein SERP1273	UspA, Universal stress protein family
EAMY_2466	EAMY_2466	2.14	2.57E-02	hypothetical protein predicted byGlimmer Critica
pdc3	EAMY_2469	10.30	4.92E-87	putative decarboxylase	Pyruvate decarboxylase indolepyruvatede carboxylase, Thiamine pyrophosphate enzyme
tas3	EAMY_2470	1.77	1.15E-07	Uncharacterized protein yghZ	Aldo keto reductase, Aldo keto reductase family,Kv_beta: voltage-dependent potassium channel beta subunit
yrhG	EAMY_2474	-2.61	4.44E-08	putative FNT family transporter	putative formate nitrite family transporter, TC2.A.44.-.-The Formate-Nitrite Transporter (FNT) Family	Formate nitrite family of transporters
yfeC	EAMY_2475	-2.54	1.58E-14	Uncharacterized protein yfeC	Protein of unknown function DUF1323, Protein ofunknown function (DUF1323)
gltX	EAMY_2476	-1.81	9.98E-14	glutamyl-tRNA synthetase	Glutamyl-tRNA synthetase (Glutamate-tRNA ligase)(GluRS)	Glutamyl- and glutaminyl-tRNA synthetases
EAMY_2477	EAMY_2477	-5.02	7.55E-30	hypothetical protein predicted byGlimmer Critica
yfeH	EAMY_2479	-1.64	8.70E-08	putative BART superfamily transporter	The Unknown BART Superfamily-1 (UBS1) Family, TC2.A.93.1.4 Uncharacterized protein yfeH	Predicted Na+-dependent transporter
ypeB	EAMY_2480	-1.95	2.10E-04	Uncharacterized protein ypeB
lig	EAMY_2481	-1.65	2.70E-08	DNA ligase	DNA ligase (Polydeoxyribonucleotide synthase[NAD+]), NAD-dependent DNA ligase
cysK	EAMY_2484	4.30	2.52E-83	cysteine synthase A	Cysteine synthase A, O-acetylserine sulfhydrolase Asubunit, Pyridoxal-phosphate dependent enzyme	Cysteine synthase
ptsH	EAMY_2485	-2.05	2.95E-15	Phosphocarrier protein HPr	Phosphocarrier protein HPr (Histidine-containingprotein), TC 8.A.8.1.1 Phosphocarrier protein HPr	Phosphotransferase system, HPr-relatedproteins
EAMY_2488	EAMY_2488	1.97	4.94E-04	putative two-component system sensor kinase		Signal transduction histidine kinase
cpxR3	EAMY_2489	1.82	2.90E-05	Sensory transduction protein regX3	CheY-like, Response regulator receiver domain,PhoB: phosphate regulon transcriptional regulatory proteinPhoB
cysM	EAMY_2490	1.83	3.42E-08	cysteine synthase B	Cysteine synthase B (O-acetylserine sulfhydrylaseB) (O-acetylserine (Thiol)-lyase B) (CSase B),Pyridoxal-phosphate dependent enzyme	Cysteine synthase
cysA	EAMY_2491	19.36	4.76E-227	Sulfate ABC transport system, ATP-bindingcomponent
cysW	EAMY_2492	16.86	4.06E-137	Sulfate ABC transport system, permease proteincysW		ABC-type sulfate transport system, permeasecomponent
cysU	EAMY_2493	24.06	3.39E-84	Sulfate ABC transport system, permease proteincysT		ABC-type sulfate transport system, permeasecomponent
cysP	EAMY_2494	24.22	3.13E-119	Sulfate ABC transport system,thiosulfate-binding protein precursor	Thiosulphate-binding protein, TC 3.A.1.6.1Thiosulfate-binding protein precursor
yfeZ	EAMY_2496	2.13	5.85E-07	Inner membrane protein yfeZ
talA	EAMY_2501	3.57	1.06E-117	transaldolase A	Transaldolase AB	Transaldolase
tktA3	EAMY_2502	3.58	1.30E-123	Transketolase	Bacterial transketolase, Transketolase, thiaminediphosphate binding domain, tktlase_bact: transketolase
EAMY_2505	EAMY_2505	3.94	3.75E-10	hypothetical protein predicted byGlimmer Critica
narQ	EAMY_2506	-3.05	1.44E-11	sensor for nitrate reductase system, proteinhistidine kinase (acts on NarP and NarL)	Histidine kinase, Histidine kinase-, DNA gyrase B-,and HSP9-like ATPase	Signal transduction histidine kinase
narP	EAMY_2507	-2.07	6.76E-08	Nitrate nitrite response regulator proteinhomolog	CheY-like, Response regulator receiver domain
EAMY_2512	EAMY_2512	1.80	9.46E-04	hypothetical protein predicted byGlimmer Critica
yffB	EAMY_2514	2.64	2.64E-11	Regulatory protein spx	Thioredoxin fold, ArsC family, arsC_related:conserved hypothetical protein
EAMY_2517	EAMY_2517	28.21	7.10E-111	putative non-ribosomal peptide synthase	putative non-ribosomal peptide synthase (NRPS)
EAMY_2521	EAMY_2521	1.57	9.41E-03	hypothetical protein	Protein of unknown function DUF1795, Domain ofunknown function (DUF1795)
EAMY_2523	EAMY_2523	-5.00	2.15E-21	hypothetical protein predicted byGlimmer Critica
EAMY_2524	EAMY_2524	-2.22	5.30E-06	Teneurin-3	Teneurin-3 (Ten-3) (Tenascin-M3) (Ten-m3) (ProteinOdd Oz ten-m homolog 3), YD repeat, RHS protein	Rhs family protein
ypfI	EAMY_2527	1.50	3.90E-03	Uncharacterized protein ypfI	GCN5-related N-acetyltransferase, putative ATPase(DUF699)	Predicted P-loop ATPase fused to anacetyltransferase
EAMY_2534	EAMY_2534	2.05	1.62E-06	Protein yhjK	GGDEF, GGDEF domain, GGDEF: diguanylate cyclase(GGDEF) domain	Methyl-accepting chemotaxis protein
upp	EAMY_2541	-1.69	1.50E-06	Uracil phosphoribosyltransferase	Uracil phosphoribosyltransferase (UMPpyrophosphorylase) (UPRTase)
purM	EAMY_2542	1.52	6.97E-07	phosphoribosylformyl glycinamidine cyclo-ligase	Phosphoribosylformylgly cinamidine cyclo-ligase(AIRS) (Phosphoribosyl-aminoimidazole synthetase) (AIRsynthase)	Phosphoribosylamino imidazole (AIR) synthetase
purN	EAMY_2543	1.51	8.77E-04	phosphoribosylglycin amide formyltransferase 1	Phosphoribosylglycinami de formyltransferase (GART)(GAR transformylase) (5'-phosphoribosylglycinamidet ransformylase)
pstC1	EAMY_2546	1.63	6.64E-07	putative phosphate ABC transport system permeaseprotein pstC
ppk	EAMY_2547	-1.63	4.24E-09	polyphosphate kinase	Polyphosphate kinase (Polyphosphoric acid kinase)(ATP-polyphosphate phosphotransferase)
yfgF	EAMY_2550	-1.98	9.25E-13	Inner membrane protein yfgF	MASE1, EAL domain
EAMY_2555	EAMY_2555	-1.87	6.43E-07	Cold shock-like protein cspLA (CspL)	Cold-shock protein, DNA-binding	Cold shock proteins
yaiL	EAMY_2557	-1.67	8.94E-05	Uncharacterized protein yaiL
orfB5	EAMY_2558	2.60	1.19E-03	putative transposase insK for insertion sequenceelement IS15	Integrase, catalytic core, Integrase core domain	Transposase and inactivated derivatives
EAMY_2562	EAMY_2562	-1.63	1.12E-04	hypothetical protein
EAMY_2563	EAMY_2563	-2.24	1.05E-09	hypothetical protein
xseA	EAMY_2569	1.60	6.58E-05	exodeoxyribonuclease VII large subunit	Exodeoxyribonuclease 7 large subunit (ExonucleaseVII large subunit)	Exonuclease VII, large subunit
prt1	EAMY_2570	9.32	1.13E-183	putative metalloprotease	Extracellular metalloprotease precursor, PeptidaseM4, thermolysin C-terminal, Thermolysin metallopeptidase,alpha-helical domain	Zinc metalloprotease (elastase)
EAMY_2571	EAMY_2571	7.79	3.75E-74	hypothetical protein
engA	EAMY_2575	-1.70	4.19E-10	GTP-binding protein engA	Small GTP-binding protein domain, GTPase of unknownfunction, small_GTP: small GTP-binding protein domain	Predicted GTPases
yfgM	EAMY_2577	-1.87	9.93E-11	UPF7 protein 157
ispG	EAMY_2579	-1.63	7.44E-10	1-hydroxy-2-methyl-2 -(E)-butenyl 4-diphosphatesynthase	4-hydroxy-3-methylbut-2 -en-1-yl diphosphatesynthase (1-hydroxy-2-methyl-2-(E)-bute nyl 4-diphosphatesynthase)
ndk	EAMY_2583	-1.70	4.07E-13	Nucleoside diphosphate kinase	Nucleoside diphosphate kinase (NDP kinase)(Nucleoside-2-P kinase)
EAMY_2586	EAMY_2586	1.75	2.84E-03	malate L-lactate dehydrogenase family protein		Malate L-lactate dehydrogenases
EAMY_2588	EAMY_2588	1.72	1.15E-02	Opine oxidase subunit A		Uncharacterized NAD(FAD)-dependentdehydrogenas es
EAMY_2590	EAMY_2590	2.63	6.13E-06	FAD dependent oxidoreductase
EAMY_2591	EAMY_2591	1.73	6.77E-03	Proline racemase	Proline racemase A precursor
iscS	EAMY_2597	-1.55	2.19E-06	cysteine desulfurase	Cysteine desulfurase (ThiI transpersulfidase) (NifSprotein homolog)
yfhQ	EAMY_2599	-1.60	7.75E-07	putative RNA methyltransferase		rRNA methylase
EAMY_2601	EAMY_2601	4.85	2.55E-04	hypothetical protein predicted byGlimmer Critica
csiE	EAMY_2602	5.71	7.87E-84	Stationary phase-inducible protein csiE	PRD	Transcriptional antiterminator
EAMY_2603	EAMY_2603	3.27	6.28E-07	hypothetical protein predicted byGlimmer Critica
yfhG	EAMY_2608	1.53	3.15E-03	Uncharacterized protein yfhG
yfhK	EAMY_2609	2.03	1.68E-07	putative 2-component sensor protein	putative sensor-like histidine kinase yfhK,Histidine kinase, Histidine kinase-, DNA gyrase B-, andHSP9-like ATPase	Signal transduction histidine kinase
yfhC	EAMY_2612	1.53	4.63E-02	tRNA-specific adenosine deaminase	CMP dCMP deaminase, zinc-binding, Cytidine anddeoxycytidylate deaminase zinc-binding region	Cytosine adenosine deaminases
yfhB	EAMY_2613	1.94	1.73E-05	Uncharacterized protein yfhB	HAD-superfamily hydrolase, subfamily IF, YfhB,YfhB_g-proteo: HAD superfamily (subfamily IF) hydrolase,YfhB	Phosphoserine phosphatase
yfhH	EAMY_2615	3.15	2.91E-14	Bifunctional protein glk	Bifunctional protein glk [Includes: Glucokinase(Glucose kinase)	Transcriptional regulators
EAMY_2616	EAMY_2616	4.16	1.47E-05	hypothetical protein predicted byGlimmer Critica
yfhL	EAMY_2617	2.08	6.73E-04	NADH dehydrogenase
acpS	EAMY_2618	1.92	3.90E-03	Holo-acyl carrier protein synthase	Holo-[acyl-carrier-prot ein] synthase (Holo-ACPsynthase) (4'-phosphopantetheinyl transferase acpS)
era	EAMY_2621	-1.62	5.47E-10	GTP-binding protein Era
nadB1	EAMY_2632	1.81	2.91E-02	L-aspartate oxidase	L-aspartate oxidase (LASPO) (Quinolinate synthetaseB), Fumarate reductase succinate dehydrogenaseflavoprotein, N-terminal	Aspartate oxidase
yfiC	EAMY_2634	-1.52	2.81E-03	Uncharacterized protein yfiC	Methyltransferase small	Predicted O-methyltransferase
srmB	EAMY_2635	-1.86	7.77E-15	ATP-dependent RNA helicase	ATP-dependent RNA helicase srmB homolog, DEAD-likehelicase, N-terminal, DEAD DEAH box helicase	Superfamily II DNA and RNA helicases
EAMY_2643	EAMY_2643	2.09	5.60E-04	hypothetical protein predicted byGlimmer Critica
EAMY_2647	EAMY_2647	5.19	1.96E-02	hypothetical protein predicted byGlimmer Critica
fliA3	EAMY_2656	5.57	1.52E-02	RNA polymerase sigma factor FliA RpoD	FliA_WhiG: RNA polymerase sigma-7 factor,FliA WhiG family
flgF3	EAMY_2664	3.35	2.58E-02	Flagellar basal-body rod protein flgF	Flagellar basal-body rod protein flgF (putativeproximal rod protein)	Flagellar basal body rod protein
flgA3	EAMY_2669	2.33	2.85E-03	Flagella basal body P-ring formation proteinflgA precursor
fFlgM	EAMY_2670	-2.29	1.38E-02	Negative regulator of flagellin synthesis	Negative regulator of flagellin synthesis(Anti-sigma-28 factor)
flgN3	EAMY_2671	-2.33	3.84E-03	Flagella synthesis protein flgN	COG: Flagellar biosynthesis type III secretorypathway chaperone
fliS3	EAMY_2673	-2.44	8.21E-03	Flagellar protein FliS	fliS: flagellar protein FliS	Flagellin-specific chaperone FliS
fliD3	EAMY_2674	-3.01	1.43E-16	Flagellar hook-associated protein 2	Flagellar hook-associated protein 2 (HAP2)(Filament cap protein) (Flagellar cap protein)	Flagellar capping protein
fliC3	EAMY_2675	-3.53	8.56E-08	flagellin, filament structural protein FliC	Bacterial flagellin N-terminus, flagell_flgL:flagellar hook-associated protein 3	Flagellin and related hook-associated proteins
EAMY_2676	EAMY_2676	-2.78	1.80E-05	hypothetical protein predicted byGlimmer Critica
vioA	EAMY_2680	2.87	8.64E-04	aminotransferase, DegT DnrJ EryC1 StrS family
EAMY_2681	EAMY_2681	1.69	1.04E-02	probable UDP-N-acetylglucosamine-peptid eN-acetylglucosaminyltransfera se SPINDLY	probable UDP-N-acetylglucosamine-peptid eN-acetylglucosaminyltransfera se SPINDLY (PhSPY),Tetratricopeptide-like helical
fliM3	EAMY_2687	-3.33	5.90E-03	Flagellar motor switch protein FliM
cheY3	EAMY_2698	-4.09	3.68E-03	Chemotaxis regulator CheY	CheY-like receiver domain, Chemotaxis regulatortransmits chemoreceptor signals to flagelllar motorcomponents
flhB3	EAMY_2700	2.26	3.59E-02	Flagellar biosynthetic protein FlhB	Flagellar biosynthetic protein FlhB, FlhB HrpN YscUSpaS Family	Flagellar biosynthesis pathway, component FlhB
flhE3	EAMY_2702	3.57	2.47E-03	Flagellar protein FlhE precursor	Flagellar protein FlhE
ygaC	EAMY_2708	8.96	2.63E-58	Uncharacterized protein ygaC	Protein of unknown function (DUF22)
nrdF	EAMY_2712	1.63	1.12E-02	ribonucleoside-dipho sphate reductase 2 betachain	Ribonucleoside-diphosph ate reductase M2 subunit(Ribonucleotide reductase small subunit) (Ribonucleotidereductase small chain)	Ribonucleotide reductase, beta subunit
proV	EAMY_2713	8.37	7.87E-66	glycine betaine proline ABC transport system,ATP-binding component
proW	EAMY_2714	6.38	1.92E-61	Glycine betaine L-proline ABC transport system,inner membrane component
proX	EAMY_2715	7.78	4.98E-117	Glycine betaine L-proline ABC transport system,periplasmic component	Substrate-binding region of ABC-type glycinebetaine transport system, TC 3.A.1.12.1 Glycinebetaine-binding periplasmic protein
ygaY	EAMY_2716	2.08	3.15E-05	putative MFS transporter	Major facilitator superfamily, TC 2.A.1.-.-TheMajor Facilitator Superfamily (MFS)	Permeases of the major facilitator superfamily
emrR	EAMY_2717	3.33	3.48E-43	Transcriptional repressor mprA (Protein emrR)	Bacterial regulatory protein, MarR family	Transcriptional regulators
yfiF	EAMY_2720	-1.89	1.00E-15	putative tRNA rRNA methyltransferase	Uncharacterized tRNA rRNA methyltransferase yfiF,SpoU rRNA Methylase family	rRNA methylases
trxC	EAMY_2721	5.33	6.47E-43	putative thioredoxin-like protein	Thioredoxin-2 (Trx2) (Protein-disulfide reductase)(Disulfide reductase)	Thiol-disulfide isomerase and thioredoxins
yfiP	EAMY_2722	2.62	3.30E-07	Uncharacterized protein yfiP	DTW, DTW domain	Uncharacterized conserved protein
yfiQ	EAMY_2723	1.80	3.74E-10	Uncharacterized protein yfiQ	GCN5-related N-acetyltransferase, AcCoA-syn-alpha:acetyl coenzyme A synthetase (ADP forming), alpha domain	Acyl-CoA synthetase (NDP forming)
metN	EAMY_2728	-1.53	1.33E-05	Methionine ABC transport system, ATP-bindingcomponent	Methionine import ATP-binding protein metN, TC3.A.1.24.1 D-methionine transport ATP-binding proteinMetN	ABC-type metal ion transport system, ATPasecomponent
rcsF	EAMY_2731	2.04	3.04E-08	Exopolysaccharide synthesis regulator	Regulator in exopolysaccharide synthesis
EAMY_2738	EAMY_2738	-1.98	3.74E-02	hypothetical protein predicted byGlimmer Critica	Bacterial cytochrome c, class IC
mesJ	EAMY_2740	-1.56	3.95E-05	cell cycle protein
lpxA	EAMY_2747	-1.83	5.28E-13	Acyl-ACP-UDP-N-acety lglucosamineacetyltransferase	Acyl-[acyl-carrier-prot ein]-UDP-N-acetylglucosamineO- acyltransferase (UDP-N-acetylglucosamineacyltr ansferase)
fabZ	EAMY_2748	-2.25	9.62E-15	(3R)-hydroxymyristol acyl carrier proteindehydratase
cdsA	EAMY_2753	1.55	1.27E-05	phosphatidate cytidylyltransferase		CDP-diglyceride synthetase
uppS	EAMY_2754	2.25	4.48E-21	undecaprenyl pyrophosphate synthetase	Undecaprenyl pyrophosphate synthetase (UPPsynthetase) (Di-trans,poly-cis-decaprenylc istransferase)(Undecaprenyl diphosphate synthase) (UDS)	Undecaprenyl pyrophosphate synthase
ispC	EAMY_2755	2.67	1.69E-35	1-deoxy-D-xylulose 5-phosphate reductoisomerase
EAMY_2759	EAMY_2759	-7.43	8.07E-38	hypothetical protein predicted byGlimmer Critica
map	EAMY_2761	-1.68	2.26E-11	Methionine aminopeptidase	Methionine aminopeptidase (Peptidase M)
yaeH	EAMY_2764	-1.65	4.99E-10	UPF325 protein YE3288
htrA	EAMY_2765	-1.62	1.34E-08	serine endoprotease DO precursor	probable serine protease do-like precursor
hemL	EAMY_2771	-1.56	3.42E-08	glutamate-1-semialde hyde 2,1-aminomutase	Glutamate-1-semialdehyd e 2,1-aminomutase (GSA)(Glutamate-1-semialdehyde aminotransferase) (GSA-AT),Pyridoxal phosphate-dependent transferase
fhuC	EAMY_2774	-1.50	4.76E-02	ferrichrome ABC transport system, ATP-bindingcomponent	ferrichrome import ATP-binding protein, TC3.A.1.14.3 Ferrichrome transport ATP-binding protein fhuC
fhuA1	EAMY_2775	-1.92	1.18E-03	probable tonB-dependent receptor bfrD precursor
EAMY_2776	EAMY_2776	-7.01	6.20E-05	Ferrichrome-iron receptor precursor	Ferrichrome-iron receptor precursor (Ferrichydroxamate uptake) (Ferric hydroxamate receptor)
fhuA3	EAMY_2777	-8.27	9.79E-78	Ferrichrome-iron receptor precursor		Outer membrane receptor proteins, mostly Fetransport
EAMY_2779	EAMY_2779	44.53	3.23E-02	Toxin relE	Plasmid stabilization system
sfsA	EAMY_2787	2.54	1.93E-15	Sugar fermentation stimulation protein A	Sugar fermentation stimulation protein
mdeA1	EAMY_2790	-1.57	3.85E-08	methionine gamma-lyase
panB	EAMY_2792	-1.84	4.26E-09	3-methyl-2-oxobutano atehydroxymethyltransferase	3-methyl-2-oxobutanoate hydroxymethyltransferase(KPHMT )	Ketopantoate hydroxymethyltransferase
panC1	EAMY_2793	-1.84	3.67E-11	pantothenate synthetase	Pantoate-beta-alanine ligase (Pantoate-activatingenzyme)	Panthothenate synthetase
rcsV	EAMY_2800	-6.95	3.38E-17	activator of exopolysaccharide synthesis
EAMY_2801	EAMY_2801	-9.88	1.20E-08	hypothetical protein predicted byGlimmer Critica
yacK	EAMY_2803	2.06	3.74E-16	Blue copper oxidase cueO precursor	Blue copper oxidase cueO precursor (Copper effluxoxidase), Cupredoxin, Multicopper oxidase	Putative multicopper oxidases
yacC	EAMY_2804	2.30	8.20E-08	Uncharacterized protein yacC precursor
speD	EAMY_2806	-1.59	6.77E-09	S-adenosylmethionine decarboxylase	S-adenosylmethionine decarboxylase (AdoMetDC)(SamDC) [Contains: S-adenosylmethionine decarboxylase betachain
yacL	EAMY_2807	-2.34	1.76E-04	UPF231 protein YPO3414 y772 YP_271	Uncharacterised conserved protein UCP6287,Uncharacterised protein family (UPF231)
EAMY_2811	EAMY_2811	-1.91	2.34E-02	Protein rcaC	Winged helix repressor DNA-binding
ygcH	EAMY_2815	-5.20	5.34E-26	CRISPR-associated protein, Cse3 family
ygcK	EAMY_2818	-5.42	1.02E-69	CRISPR-associated protein, Cse2 family
irp4	EAMY_2824	2.32	5.93E-03	probable thioesterase tesA	Thioesterase type II, NRPS PKS S-FAS
EAMY_2825	EAMY_2825	57.53	1.32E-02	hypothetical protein predicted byGlimmer Critica
ech1	EAMY_2826	1.71	6.94E-03	Naphthoate synthase		Enoyl-CoA hydratase carnithine racemase
vraB	EAMY_2827	8.90	5.65E-28	3-ketoacyl-CoA thiolase		Acetyl-CoA acetyltransferase
fadD3	EAMY_2828	11.81	2.11E-55	acyl-CoA synthase (AMP-forming)	Acyl-coenzyme A synthetase (Acetate-CoA ligase)(Acyl-activating enzyme)	Acyl-CoA synthetases (AMP-forming)
EAMY_2829	EAMY_2829	5.16	3.27E-20	Acyl-CoA thioester hydrolase ybgC	Thioesterase superfamily	Predicted thioesterase
EAMY_2833	EAMY_2833	-1.75	1.60E-02	putative ABC transport system, ATP-bindingcomponent	ABC transporter, ATP-binding protein, TC3.A.1.-.-The ATP-binding Cassette (ABC) Superfamily
yicJ	EAMY_2840	3.00	2.77E-05	putative GPH family transporter		Na+ melibiose symporter and relatedtransporters
abf2	EAMY_2841	2.49	6.60E-04	Alpha-N-arabinofuran osidase 2 precursor		Predicted beta-xylosidase
ompT3	EAMY_2844	2.63	6.30E-28	IcsP SopA	Outer membrane protease ompP precursor), PeptidaseA26, omptin, Omptin family	Outer membrane protease
ompT5	EAMY_2848	2.22	1.05E-22	IcsP SopA	Outer membrane protease ompP precursor), PeptidaseA26, omptin, Omptin family	Outer membrane protease
EAMY_2849	EAMY_2849	179.72	2.62E-07	putatuve glycosysl hydrolase	Glycoside hydrolase, family 43	Predicted beta-xylosidase
EAMY_2850	EAMY_2850	2.75	2.25E-12	Dermonecrotic toxin (DNT) (PMT) (Mitogenictoxin)
EAMY_2851	EAMY_2851	1.81	2.30E-02	Dermonecrotic toxin (DNT) (PMT) (Mitogenictoxin)
ppdD	EAMY_2856	2.02	1.20E-02	Fimbrial protein precursor (Pilin) (MS11antigen)	Fimbrial protein pilin	Tfp pilus assembly protein, major pilin PilA
yacF	EAMY_2861	-1.54	3.19E-06	UPF289 protein yacF	Protein of unknown function DUF1342, Protein ofunknown function (DUF1342)	Uncharacterized protein conserved in bacteria
outM	EAMY_2875	-3.17	5.90E-05	probable type II secretion system protein outM	Type II secretion system outM gspM pulM
EAMY_2877	EAMY_2877	-1.72	3.72E-03	Uncharacterized protein yacC precursor	Bacterial chaperone lipoprotein (PulS_OutS)
chb	EAMY_2878	-1.74	1.66E-04	GlcNac-binding protein A precursor	Chitin-binding, domain 3, Chitin binding domain	Uncharacterized protein conserved in bacteria
EAMY_2882	EAMY_2882	1.68	3.62E-06	Uncharacterized protein HI97
ftsQ	EAMY_2886	-1.55	3.09E-03	Cell division protein ftsQ
murG	EAMY_2889	-1.65	4.55E-08	UDP-N-acetylglucosam ine:N-acetylmuramyl-(pentapept ide) pyrophosphoryl-undecaprenolN-a cetylglucosamine transferase
ftsW	EAMY_2890	-1.55	2.63E-06	Cell division protein ftsW
murD	EAMY_2891	-1.99	1.28E-13	UDP-N-acetylmuramoyl alanine-D-glutamate ligase	UDP-N-acetylmuramoylala nine-D-glutamate ligase(UDP-N-acetylmuramoyl-L- alanyl-D-glutamate synthetase)(D-glutamic acid-adding enzyme)
murE	EAMY_2894	-1.77	1.66E-12	UDP-N-acetylmuramoyl alanyl-D-glutamate-2,6-diamino pimelate ligase		UDP-N-acetylmuramyl tripeptide synthase
ftsI3	EAMY_2895	-1.50	2.72E-06	penicillin-binding protein	Peptidoglycan synthetase ftsI precursor(Peptidoglycan glycosyltransferase 3) (Penicillin-bindingprotein 3) (PBP-3)
EAMY_2899	EAMY_2899	4.59	1.31E-02	hypothetical protein predicted byGlimmer Critica
fruR	EAMY_2902	2.91	1.37E-16	HTH-type transcriptional repressor fruR	D-fructose-responsive transcription factor	Transcriptional regulators
ilvH	EAMY_2903	1.94	5.60E-13	acetolactate synthase, small subunit	Acetolactate synthase isozyme III small subunit(AHAS-III) (Acetohydroxy-acid synthase III small subunit)(ALS-III)	Acetolactate synthase, small (regulatory)subunit
ilvI	EAMY_2904	2.02	6.92E-20	acetolactate synthase large subunit	Acetolactate synthase large subunit (AHAS)(Acetohydroxy-acid synthase large subunit) (ALS), Thiaminepyrophosphate enzyme
leuD	EAMY_2909	1.74	8.87E-09	3-isopropylmalate dehydratase small subunit	3-isopropylmalate dehydratase small subunit(Isopropylmalate isomerase) (Alpha-IPM isomerase) (IPMI)
yabN	EAMY_2913	1.74	1.61E-03	Uncharacterized protein yabN	Bacterial extracellular solute-binding protein,family 5, Bacterial extracellular solute-binding proteins,family 5 Middle
thiP	EAMY_2916	1.88	3.47E-06	Thiamine ABC transport system, inner membranecomponent	Thiamine ABC transporter, permease protein, TC3.A.1.19.1 Thiamine transport system permease proteinthiP	ABC-type transport system, permease component
polB	EAMY_2919	3.42	1.65E-14	DNA polymerase II	DNA-directed DNA polymerase B	DNA polymerase elongation subunit (family B)
hepA	EAMY_2920	-1.65	3.64E-11	RNA polymerase-associated protein HepA	RNA polymerase-associated protein rapA(ATP-dependent helicase hepA)	Superfamily II DNA RNA helicases, SNF2 family
apaG	EAMY_2927	-1.88	8.66E-07	Protein apaG (Protein corD)	ApaG, Protein of unknown function (DUF525)	Uncharacterized protein affecting Mg2+ Co2+transport
folA	EAMY_2929	-1.85	2.41E-06	Dihydrofolate reductase
dapB	EAMY_2933	1.60	5.40E-04	Dihydrodipicolinate reductase	Dihydrodipicolinate reductase (DHPR)
ispH	EAMY_2934	-1.71	1.20E-12	4-hydroxy-3-methylbu t-2-enyl diphosphatereductase	4-hydroxy-3-methylbut-2 -enyl diphosphate reductase,LytB protein	Penicillin tolerance protein
EAMY_2945	EAMY_2945	23.44	3.88E-220	putative O-acetyltransferase SAV974)	Acyltransferase 3, Acyltransferase family	Predicted acyltransferases
thrC	EAMY_2949	-1.55	9.81E-09	Threonine synthase	Threonine synthase, Pyridoxal-phosphate dependentenzyme
trpR	EAMY_2960	2.23	2.42E-06	Trp operon repressor
EAMY_2969	EAMY_2969	3.07	5.10E-90	Heme hemopexin utilization protein B precursor	Polypeptide-transport-a ssociated, ShlB-type, POTRAdomain, ShlB-type	Hemolysin activation secretion protein
EAMY_2970	EAMY_2970	5.36	5.95E-101	Nuclear pore complex protein Nup98-Nup96precursor	Nuclear pore complex protein Nup98-Nup96 precursor[Contains: Nuclear pore complex protein Nup98 (NucleoporinNup98) (98 kDa nucleoporin)
deoB	EAMY_2979	-1.73	9.55E-12	Phosphopentomutase	Phosphopentomutase (Phosphodeoxyribomutase)
yjjV	EAMY_2983	2.52	7.77E-11	Mg-dependent DNase	Uncharacterized deoxyribonuclease yabD,Deoxyribonuclease, TatD Mg-dependent, TatD related DNase,TIGR1: hydrolase, TatD family
yjjU	EAMY_2984	4.36	2.38E-75	Uncharacterized protein yjjU	Patatin, Patatin-like phospholipase
EAMY_2985	EAMY_2985	1.53	2.17E-03	hypothetical protein predicted byGlimmer Critica	Protein of unknown function DUF1328, Protein ofunknown function (DUF1328)
prfC	EAMY_2987	-1.54	2.51E-08	Peptide chain release factor 3 (RF-3)	Peptide chain release factor 3	Translation elongation factors (GTPases)
EAMY_2993	EAMY_2993	2.96	3.14E-02	hypothetical protein predicted byGlimmer Critica
iutA1	EAMY_2994	4.15	4.87E-10	Ferric aerobactin receptor precursor	Ferric aerobactin receptor precursor (Cloacinreceptor), TonB-dependent receptor, beta-barrel	Outer membrane receptor proteins, mostly Fetransport
iutA3	EAMY_2996	1.92	2.65E-02	Ferric aerobactin receptor precursor	Ferric aerobactin receptor precursor (Cloacinreceptor), TonB-dependent receptor, beta-barrel	Outer membrane receptor proteins, mostly Fetransport
EAMY_3004	EAMY_3004	-1.63	1.73E-09	putative serine threonine protein kinase	putative type VI secretion system, serine-threonineprotein kinase	Serine threonine protein kinase
EAMY_3010	EAMY_3010	-1.65	1.13E-08	putative type VI secretion system-associatedhypothetical protein
EAMY_3011	EAMY_3011	-1.70	8.89E-09	putative type VI secretion system,Serine threonine protein phosphatase	putative type VI secretion system, Serine threonineprotein phosphatase COG631: Serine threonine proteinphosphatase	Serine threonine protein phosphatase
EAMY_3012	EAMY_3012	-1.55	8.79E-08	COG3456: putative type VI secretion system, coreprotein
EAMY_3018	EAMY_3018	-1.77	4.48E-09	putative type VI secretion system-associatedhypothetical protein	putative type VI secretion system-associatedhypothetical protein, putative cytoplasmic protein
EAMY_3022	EAMY_3022	-1.57	2.28E-03	COG3515: putative type VI secretion system, coreprotein	putative type VI secretion system, core proteinCOG3515: Uncharacterized protein conserved in bacteriaImpA-related N-terminal domain
EAMY_3028	EAMY_3028	-1.71	1.13E-11	hypothetical protein
rsmC	EAMY_3033	-1.83	2.47E-14	Ribosomal RNA small subunit methyltransferase	Ribosomal RNA small subunit methyltransferase C(rRNA (guanine-N(2)-)-methyltransfer ase) (16S rRNA m2G127methyltransferase)
EAMY_3036	EAMY_3036	1.83	2.30E-02	hypothetical protein predicted byGlimmer Critica
piuB	EAMY_3040	-4.99	9.70E-68	putative integral membrane protein	PepSY-associated TM helix	Uncharacterized iron-regulated membraneprotein
EAMY_3048	EAMY_3048	-2.50	5.53E-03	putative lipoprotein
EAMY_3052	EAMY_3052	-3.14	1.85E-03	putative lipoprotein
nuc	EAMY_3058	4.87	1.36E-02	Phospholipase D precursor	Phospholipase D precursor (PLD) (Cholinephosphatase), Phospholipase D Transphosphatidylase
EAMY_3064	EAMY_3064	41.20	1.75E-02	hypothetical protein predicted byGlimmer Critica
EAMY_3067	EAMY_3067	8.45	6.63E-04	hypothetical protein predicted byGlimmer Critica
srlQ	EAMY_3070	2.46	2.63E-23	putative phosphosugar isomerase	probable phosphosugar isomerase
srlR	EAMY_3071	2.90	4.68E-24	repressor of srl operon	Bacterial regulatory proteins, deoR family	Transcriptional regulators of sugar metabolism
srlM	EAMY_3072	24.50	5.29E-87	Sorbitol operon activator protein	Sorbitol glucitol operon activator protein
srlD	EAMY_3073	14.01	3.22E-194	Sorbitol-6-phosphate dehydrogenase	glucitol (sorbitol)-6-phosphate dehydrogenase,Short-chain dehydrogenase reductase SDR
srlB	EAMY_3074	21.04	2.31E-143	PTS system, glucitol sorbitol-specific enzymeIIA component
srlE	EAMY_3075	24.77	5.38E-145	PTS system, sorbitol-specific IIBC component
srlA	EAMY_3076	13.83	4.26E-77	PTS system, glucitol sorbitol-specific IIBCcomponent
EAMY_3077	EAMY_3077	-3.04	5.41E-05	hypothetical protein predicted byGlimmer Critica
pqqC	EAMY_3081	-2.71	6.50E-13	Pyrroloquinoline-qui none synthase	Pyrroloquinoline-quinon e synthase (Coenzyme PQQsynthesis protein C) (Pyrroloquinoline quinonebiosynthesis protein C)
pqqB	EAMY_3082	-1.60	3.21E-04	Coenzyme PQQ synthesis protein B	Coenzyme PQQ synthesis protein B (Pyrroloquinolinequinone biosynthesis protein B)
acdP	EAMY_3083	2.09	2.02E-04	renal dipeptidase family protein
sul	EAMY_3084	5.59	6.05E-76	putative SulP family transporter	sulfate permease family, TC 2.A.53.-.-The SulfatePermease (SulP) Family
yadF3	EAMY_3085	5.74	1.36E-17	putative carbonic anhydrase	Carbonic anhydrase (Carbonate dehydratase)	Carbonic anhydrase
EAMY_3086	EAMY_3086	3.30	1.03E-07	hypothetical protein predicted byGlimmer Critica
EAMY_3088	EAMY_3088	2.27	1.21E-02	hypothetical protein predicted byGlimmer Critica
fadH	EAMY_3089	2.77	1.62E-11	2,4-dienoyl-CoA reductase FadH	2,4-dienoyl-CoA reductase [NADPH] (2,4-dienoylcoenzyme A reductase)	NADH:flavin oxidoreductases, Old Yellow Enzymefamily
ygjO	EAMY_3090	-1.53	2.33E-04	putative ribosomal RNA small subunitmethyltransferase D	putative ribosomal RNA small subunitmethyltransferase D (rRNA(guanine-N(2)-)-methyltra nsferase) (16S rRNA m2G966methyltransferase)	16S RNA G127 methylase RsmC
EAMY_3093	EAMY_3093	-1.78	8.64E-03	Phosphoglycolate phosphatase 1		Predicted phosphatase phosphohexomutase
EAMY_3094	EAMY_3094	1.86	8.65E-03	Zn-dependent dehydrogenases	Alcohol dehydrogenase superfamily, zinc-containing	Zn-dependent alcohol dehydrogenases
EAMY_3096	EAMY_3096	2.87	3.05E-13	putative ClC family transporter	Chloride channel, voltage gated, TC 2.A.49.-.-TheChloride Carrier Channel (ClC) Family	Chloride channel protein EriC
sstT	EAMY_3099	-1.72	3.23E-08	putative DAACS family transporter	The Dicarboxylate Amino Acid:Cation (Na+ or H+)Symporter (DAACS) Family, TC 2.A.23.4.1Serine threonine:Na+ symporter, SstT	Na+ serine symporter
parB	EAMY_3100	-2.06	6.48E-04	Protein hok	Hok/gef cell toxic protein, Hok/gef family
yqjC	EAMY_3103	1.74	1.61E-09	Intersectin-1 (EH and SH3 domains protein 1)	Protein of unknown function DUF19, Protein ofunknown function (DUF19)
yqjD	EAMY_3104	2.54	1.33E-28	Uncharacterized protein yqjD	Protein of unknown function DUF883, ElaB, Bacterialprotein of unknown function (DUF883)
yqjE	EAMY_3105	2.77	2.90E-31	Inner membrane protein yqjE
yqjK	EAMY_3106	2.61	3.47E-21	Uncharacterized protein yqjK
yqjF	EAMY_3107	2.27	1.96E-04	Inner membrane protein yqjF	Surfeit locus 4-related, DoxX
EAMY_3108	EAMY_3108	8.45	2.82E-14	hypothetical protein predicted byGlimmer Critica
yhaJ	EAMY_3109	1.64	6.46E-04	Uncharacterized HTH-type transcriptionalregulator ydhB	LysR, substrate-binding, Bacterial regulatoryhelix-turn-helix protein, lysR family	Transcriptional regulator
yhaK	EAMY_3110	1.77	6.39E-03	Protein yhhW	Cupin, RmlC-type, Pirin	Pirin-related protein
yraM	EAMY_3114	-1.70	4.03E-12	Uncharacterized protein yraM	LppC putative lipoprotein, LppC putativelipoprotein	Putative lipoprotein
EAMY_3119	EAMY_3119	-1.99	2.72E-03	hypothetical protein	Protein of unknown function DUF1341, Protein ofunknown function (DUF1341)	2-keto-3-deoxy-6-ph osphogluconate aldolase
selA	EAMY_3120	-1.81	1.57E-03	Selenocysteine synthase	L-seryl-tRNA(Sec) selenium transferase (Secsynthase) (Selenocysteinyl-tRNA(Sec) synthase)	Aspartate tyrosine aromatic aminotransferase
EAMY_3122	EAMY_3122	-2.31	3.69E-04	hypothetical protein
EAMY_3123	EAMY_3123	-2.71	5.65E-05	putative membrane protein
EAMY_3124	EAMY_3124	-2.46	1.31E-02	hypothetical protein
EAMY_3125	EAMY_3125	-2.56	9.27E-04	hypothetical protein
EAMY_3126	EAMY_3126	3.53	1.44E-03	Glycine dehydrogenase	Glycine dehydrogenase [decarboxylating] (Glycinedecarboxylase) (Glycine cleavage system P-protein), PRD
mpl	EAMY_3129	-1.70	1.24E-11	UDP-N-acetylmuramate :L-alanyl-gamma-D-glutamyl-mes o-diaminopimelate ligase	UDP-N-acetylmuramate:L- alanyl-gamma-D-glutamyl-meso-d iaminopimelate ligase (Murein peptide ligase),utamyl-meso-diaminopim elate ligase	UDP-N-acetylmuramat e-alanine ligase
tsr7	EAMY_3131	-5.42	1.44E-70	Methyl-accepting chemotaxis citrate transducer		Methyl-accepting chemotaxis protein
ppa	EAMY_3132	-1.77	4.13E-11	Inorganic pyrophosphatase	Inorganic pyrophosphatase (Pyrophosphatephospho-hydrolas e) (PPase)
ytfN	EAMY_3134	-1.55	7.63E-09	Uncharacterized protein ytfN	Protein of unknown function DUF49, Family ofunknown function (DUF49)	Uncharacterized protein conserved in bacteria
ytfM	EAMY_3135	-1.79	3.74E-12	Uncharacterized protein ytfM precursor	Bacterial surface antigen (D15), Surface antigen	Outer membrane protein
cysQ	EAMY_3138	1.78	2.86E-10	Inositol-1-monophosp hatase
tar3	EAMY_3147	-1.70	1.07E-07	Methyl-accepting chemotaxis serine transducer	Bacterial chemotaxis sensory transducer,Methyl-accepting chemotaxis protein (MCP) signalingdomain	Methyl-accepting chemotaxis protein
EAMY_3148	EAMY_3148	2.21	1.12E-05	UPF379 lipoprotein yjfO precursor	Protein of unknown function DUF1471
EAMY_3153	EAMY_3153	1.51	1.65E-02	hypothetical protein predicted byGlimmer Critica
hflC	EAMY_3154	-1.52	7.31E-08	protease specific for phage lambda cIIrepressor	HflC, SPFH domain Band 7 family, hflC: HflCprotein
hflX	EAMY_3156	1.89	2.54E-13	GTP-binding protein hflX	GTP-binding protein, HSR1-related, GTPase ofunknown function	GTPases
miaA	EAMY_3158	2.35	3.72E-19	delta(2)-isopentenyl pyrophosphate tRNA-adenosinetransferase	tRNA delta(2)-isopentenylpyrophosph ate transferase(IPP transferase) (Isopentenyl-diphosphate:tRNAi sopentenyltransferase) (IPTase) (IPPT)	tRNA delta(2)-isopentenylpyrophosph atetransferase
yjeF	EAMY_3162	1.52	3.88E-03	Uncharacterized protein yjeF	Carbohydrate kinase, Carbohydrate kinase,yjeF_cterm: YjeF homolog, C-terminus	Uncharacterized conserved protein
EAMY_3165	EAMY_3165	28.24	3.56E-02	hypothetical protein predicted byGlimmer Critica
EAMY_3166	EAMY_3166	2.64	6.93E-03	hypothetical protein predicted byGlimmer Critica
yjeQ	EAMY_3168	-1.54	3.73E-06	putative GTPase	GTPase EngC, Protein of unknown function, DUF258,TIGR157: ribosome small subunit-dependent GTPase A	Predicted GTPases
psd	EAMY_3169	-1.70	8.52E-09	Phosphatidylserine decarboxylase	Phosphatidylserine decarboxylase proenzyme[Contains: Phosphatidylserine decarboxylase alpha chain
blc	EAMY_3172	1.76	9.20E-06	Outer membrane lipoprotein blc precursor	Calycin, Lipocalin-like domain
EAMY_3174	EAMY_3174	3.84	4.18E-04	hypothetical protein predicted byGlimmer Critica
avrRpt2	EAMY_3175	2.40	3.19E-06	Cysteine protease avirulence protein avrRpt2precursor	Cysteine protease avirulence protein avrRpt2precursor (Avirulence protein avrRpt2)
dsbD3	EAMY_3184	-1.62	4.00E-05	thiol:disulfide interchange protein DsbD		Thiol:disulfide interchange protein
asnB2	EAMY_3190	4.26	1.25E-114	putative asparagine synthetase B2	putative asparagine synthetase[glutamine-hydrolyzi ng] (AS)	Asparagine synthase (glutamine-hydrolyzing)
panC3	EAMY_3191	4.27	2.68E-106	putative pantoate-beta-alanine ligase	Pantoate-beta-alanine ligase (Pantothenatesynthetase) (Pantoate-activating enzyme)	Panthothenate synthetase
purD3	EAMY_3192	2.06	2.97E-17	phosphoribosylamine- glycine ligase	Phosphoribosylamine-gly cine ligase (GARS)(Glycinamide ribonucleotide synthetase)(Phosphoribosylglyc inamide synthetase)	Pyruvate carboxylase
panE	EAMY_3194	4.26	3.56E-12	putative 2-dehydropantoate 2-reductase	probable 2-dehydropantoate 2-reductase (KPAreductase) (KPR)	Ketopantoate reductase
hisZ	EAMY_3195	9.65	1.62E-41	Histidyl-tRNA synthetase	Histidyl-tRNA synthetase (Histidine-tRNA ligase)(HisRS)
EAMY_3196	EAMY_3196	17.18	2.72E-113	Multifunctional cyclase-dehydratase-3-O-methyl transferase tcmN	Methyltransferase type 11	Ribosomal protein L11 methylase
nikS	EAMY_3197	11.67	7.61E-135	Carbamoyl-phosphate synthase large chain	Carbamoyl-phosphate synthase large chain(Carbamoyl-phosphate synthetase ammonia chain), ATP-graspfold
EAMY_3198	EAMY_3198	6.35	5.31E-05	hypothetical protein predicted byGlimmer Critica
EAMY_3199	EAMY_3199	2.10	3.82E-02	putative plasmid-related protein
EAMY_3200	EAMY_3200	3.37	3.63E-04	hypothetical protein predicted byGlimmer Critica
EAMY_3207	EAMY_3207	-3.26	3.04E-02	hypothetical protein
EAMY_3209	EAMY_3209	-2.84	6.33E-03	hypothetical protein predicted byGlimmer Critica
EAMY_3211	EAMY_3211	-1.81	1.55E-02	putative type VI secretion system, effectorprotein vgrG		Uncharacterized protein conserved in bacteria
EAMY_3217	EAMY_3217	2.01	1.55E-02	hypothetical protein
EAMY_3219	EAMY_3219	-2.15	4.96E-02	hypothetical protein predicted byGlimmer Critica
EAMY_3221	EAMY_3221	-4.78	6.80E-03	hypothetical protein predicted byGlimmer Critica
EAMY_3224	EAMY_3224	2.69	4.73E-10	putative type VI secretion system-associatedhypothetical protein	putative type VI secretion system-associatedhypothetical protein, hypothetical OmpA family protein	Flagellar motor protein
dfoJ	EAMY_3238	-19.06	5.13E-242	putative decarboxylase involved indesferrioxamine biosynthesis	Pyridoxal-dependent decarboxylase, involved indesferrioxamine biosynthesis, Pyridoxalphosphate-dependent transferase, major region
dfoA	EAMY_3239	-29.84	3.21E-287	L-lysine 6-monooxygenase involved indesferrioxamine biosynthesis	L-lysine 6-monooxygenase (Lysine 6-N-hydroxylase)(Lysine N(6)-hydroxylase) (Lysine-N-oxygenase),Desferrio xamine biosynthesis protein DfoA	Predicted flavoprotein involved in K+transport
dfoC	EAMY_3240	-27.77	6.10E-278	Desferrioxamine siderophore biosynthesis proteindfoC
EAMY_3243	EAMY_3243	2.08	7.21E-12	hypothetical protein
gdh	EAMY_3245	1.80	2.13E-13	glucose 1-dehydrogenase	Short-chain dehydrogenase reductase SDR
EAMY_3246	EAMY_3246	2.14	3.08E-02	hypothetical protein predicted byGlimmer Critica
yedU	EAMY_3249	2.33	2.18E-19	Chaperone protein hchA (Hsp31)
ydcJ	EAMY_3251	-1.70	1.77E-05	Uncharacterized protein ydcJ	Protein of unknown function DUF1338, Protein ofunknown function (DUF1338)	Uncharacterized protein conserved in bacteria
EAMY_3253	EAMY_3253	3.13	2.96E-07	hypothetical protein predicted byGlimmer Critica
treF	EAMY_3254	2.66	2.19E-33	cytoplasmic trehalase	Cytoplasmic trehalase (Alpha,alpha-trehalase)(Alpha, alpha-trehalose glucohydrolase), Glycosidehydrolase, family 37, Trehalase	Neutral trehalase
EAMY_3259	EAMY_3259	5.19	7.91E-130	hypothetical protein	SUA5 yciO yrdC, N-terminal	Putative translation factor (SUA5)
EAMY_3265	EAMY_3265	-1.67	1.24E-05	Gluconate 2-dehydrogenase cytochrome c subunitprecursor it	Membrane-bound alcohol dehydrogenase, cytochrome csubunit	Cytochrome c, mono- and diheme variants
EAMY_3266	EAMY_3266	-1.99	2.53E-13	Gluconate 2-dehydrogenase (acceptor)	Gluconate 2-dehydrogenase (acceptor), alpha chain	Choline dehydrogenase and relatedflavoproteins
EAMY_3268	EAMY_3268	-3.98	9.60E-37	Heme-regulated cyclic AMP phosphodiesterase	Heme-regulated cyclic AMP phosphodiesterase (Directoxygen sensor protein), EAL, EAL domain, GGDEF:diguanylate cyclase (GGDEF) domain
EAMY_3269	EAMY_3269	-9.18	5.16E-12	hypothetical protein predicted byGlimmer Critica
gltP	EAMY_3274	-1.97	2.95E-12	Proton glutamate symport protein		Na+ H+-dicarboxylat e symporters
acs	EAMY_3275	-1.58	1.75E-10	acetyl-CoA synthetase	Acetyl-coenzyme A synthetase (Acetate-CoA ligase)(Acyl-activating enzyme), Acetate-CoA ligase, AMP-binding	Acyl-coenzyme A synthetases AMP-(fatty) acidligases
ywgG	EAMY_3279	3.38	1.59E-09	Holin-like protein cidB	LrgB-like protein, LrgB-like family, TIGR659:conserved hypothetical protein TIGR659	Putative effector of murein hydrolase
lrgA	EAMY_3280	4.94	1.17E-08	UPF299 membrane protein PM88	LrgA, LrgA family	Putative effector of murein hydrolase LrgA
gstA	EAMY_3285	1.82	4.45E-12	putative glutathione S-transferase	Glutathione S-transferase	Glutathione S-transferase
soxS1	EAMY_3287	5.56	1.18E-37	HTH-type transcriptional regulator soxS	Bacterial regulatory helix-turn-helix proteins,AraC family	AraC-type DNA-binding domain-containingproteins
EAMY_3288	EAMY_3288	45.57	2.79E-02	hypothetical protein predicted byGlimmer Critica
EAMY_3290	EAMY_3290	2.07	3.54E-02	Insertion element IS2A uncharacterized 48.2 kDaprotein	Transposase IS3 IS911, Transposase	Transposase and inactivated derivatives
EAMY_3292	EAMY_3292	-1.74	1.01E-04	putative periplasmic protein
EAMY_3294	EAMY_3294	-3.18	4.79E-06	hypothetical protein predicted byGlimmer Critica
hecB	EAMY_3295	-4.28	2.53E-42	putative TPS family transport system, activatorcomponent	putative activator or transporter protein ofhaemolysin-like protein, TC 1.B.2.1.-The Two-partnerSecretion (TPS) Family	Hemolysin activation secretion protein
eaeH	EAMY_3300	-2.07	8.50E-06	putative AT-3 family protein	Invasin intimin cell-adhesion, TC 1.B.54.-.-TheIntimin Invasin (Int Inv) or Autotransporter-3 (AT-3)Family	Bacterial surface proteins containing Ig-likedomains
yjbR	EAMY_3301	1.83	2.11E-04	Uncharacterized protein yjbR	Protein of unknown function DUF419, Protein ofunknown function (DUF419)	Uncharacterized protein conserved in bacteria
yjbQ	EAMY_3302	2.17	6.35E-07	UPF47 protein yjbQ	Protein of unknown function UPF47,Uncharacterised protein family UPF47, TIGR149:conserved hypothetical protein TIGR149	Uncharacterized conserved protein
tyrB	EAMY_3303	-1.58	9.12E-07	aromatic-amino-acid transaminase
dnaB	EAMY_3306	-1.51	2.23E-05	Replicative DNA helicase	DNA helicase, DnaB type
gtrB3	EAMY_3311	-2.23	6.93E-06	bactoprenol glucosyl transferase	SfII prophage-derived bactoprenol glucosyltransferase, Glycosyl transferase, family 2, Glycosyltransferase family 2
EAMY_3312	EAMY_3312	-4.84	1.96E-21	Uncharacterized 55.3 kDa protein in gtrB5'region	[Enterobacteria phage P22], Uncharacterized 55.3kDa protein in gtrB 5'region (ORF485)
traF	EAMY_3322	7.91	8.66E-191	hypothetical protein
yjbJ	EAMY_3325	3.85	1.50E-12	UPF337 protein RB96	CsbD-like, CsbD-like	Uncharacterized protein conserved in bacteria
dinF	EAMY_3326	1.86	2.54E-05	putative MATE family transporter		Na+-driven multidrug efflux pump
ymcA	EAMY_3333	4.31	2.44E-124	Uncharacterized lipoprotein yjbH precursor	Protein of unknown function DUF94, bacterialmembrane lipoprotein putative, Bacterial putativelipoprotein (DUF94)
ymcB	EAMY_3334	6.79	6.72E-102	Uncharacterized protein ymcB precursor	Protein of unknown function DUF117, Protein ofunknown function (DUF117)
ymcC	EAMY_3335	7.52	9.83E-98	Uncharacterized lipoprotein ymcC precursor
pgi	EAMY_3338	2.34	8.71E-28	Glucose-6-phosphate isomerase	Glucose-6-phosphate isomerase (GPI)
yjbB	EAMY_3340	1.50	2.08E-02	putative PNaS family transporter	putative Na+ Pi-cotransporter, TC 2.A.58.2.1Uncharacterized protein yjbB	Na+ phosphate symporter
metA	EAMY_3342	2.07	3.02E-16	homoserine transsuccinylase	Homoserine O-succinyltransferase (HomoserineO-transsuccinylase) (HTS)
yrdB	EAMY_3344	1.58	1.95E-02	Uncharacterized protein yrdB	Protein of unknown function DUF1488
yrdD	EAMY_3347	1.67	2.68E-08	Uncharacterized protein yrdD	DNA topoisomerase, type IA, zn finger,Topoisomerase DNA binding C4 zinc finger	Zn-finger domain associated with topoisomerasetype I
trkA	EAMY_3353	-1.60	6.44E-06	Trk system potassium uptake protein trkA	Trk system potassium uptake protein trkA(K(+)-uptake protein trkA), TC 2.A.38.1.1 Trk systempotassium uptake protein trkA	K+ transport systems, NAD-binding component
EAMY_3356	EAMY_3356	-1.70	7.80E-03	hypothetical protein predicted byGlimmer Critica
yhdL	EAMY_3357	-1.75	8.18E-03	Uncharacterized protein yhdL	Protein of unknown function DUF331, Domain ofunknown function	Uncharacterized protein conserved in bacteria
yheL	EAMY_3392	2.14	1.04E-03	putative tRNA 2-thiouridine synthesizing proteinB	Protein tusB (tRNA 2-thiouridine synthesizingprotein B)
fkpA	EAMY_3396	-1.80	1.98E-15	FKBP-type peptidyl-prolyl cis-trans isomerase(rotamase)	FKBP-type peptidyl-prolyl cis-trans isomerase fkpAprecursor (PPIase) (Rotamase)	FKBP-type peptidyl-prolyl cis-trans isomerases1
yheS	EAMY_3402	-1.61	1.59E-06	putative ABC transport system, ATP-bindingcomponent yheS	ABC transporter related, TC 3.A.1.121.-The(putative) Drug Resistance ATPase-2 (Drug RA2) Family
tauD3	EAMY_3404	31.50	1.43E-171	taurine dioxygenase, 2-oxoglutarate-dependent	Alpha-ketoglutarate-dep endent taurine dioxygenase(2-aminoethanesulfo nate dioxygenase) (Sulfatestarvation-induced protein 3) (SSI3)	Probable taurine catabolism dioxygenase
tauC	EAMY_3405	67.66	1.51E-156	Taurine transport permease protein tauC	Binding-protein-depende nt transport systems innermembrane component, TC 3.A.1.17.1 Taurine transport systempermease protein tauC
tauB	EAMY_3406	56.85	8.98E-211	Taurine ABC transporter, ATP-binding proteinTauB	Taurine ABC transporter, ATP-binding protein, TC3.A.1.17.1 Taurine transport ATP-binding protein tauB
tauA	EAMY_3407	41.02	1.52E-259	Taurine-binding periplasmic protein precursor
yheT	EAMY_3409	2.34	3.90E-08	Abhydrolase domain-containing protein 1	Abhydrolase domain-containing protein 1 (Lungalpha beta hydrolase 1), AB-hydrolase YheT, putative	Predicted hydrolase of the alpha beta-hydrolasefold
prkB	EAMY_3411	1.67	8.68E-05	probable phosphoribulokinase	Phosphoribulokinase 2 (Phosphopentokinase 2)(PRKase 2) (PRK II)	COG3954: Phosphoribulokinase
yhfK	EAMY_3414	1.66	1.59E-06	Protein of unknown function DUF893	Bacterial membrane protein of unknown function(DUF893), YCCS_YHJK: integral membrane protein, YccS YhfKfamily	Predicted membrane protein
codA1	EAMY_3421	2.65	6.69E-03	Cytosine deaminase	Cytosine deaminase (Cytosine aminohydrolase)
codA3	EAMY_3422	6.33	7.57E-03	Cytosine deaminase	Cytosine deaminase (Cytosine aminohydrolase)
EAMY_3423	EAMY_3423	5.40	2.59E-03	hypothetical protein predicted byGlimmer Critica
aroB	EAMY_3430	-1.85	1.00E-15	3-dehydroquinate synthase	3-dehydroquinate synthase AroB	3-dehydroquinate synthetase
hofQ	EAMY_3432	1.60	2.57E-02	Protein transport protein hofQ precursor	Predicted fimbrial transporter, outer membraneporin HofQ	Type II secretory pathway, component PulD
hofP	EAMY_3433	12.02	2.00E-05	hypothetical protein predicted byGlimmer Critica	Similar to pilus assembly protein, PilP hofP
EAMY_3434	EAMY_3434	2.44	1.87E-02	Conserved membrane protein hofO
yrfF	EAMY_3439	1.92	3.03E-13	putative membrane protein igaA homolog	Intracellular growth attenuator IgaA, Intracellulargrowth attenuator protein IgaA
envZ	EAMY_3444	1.86	3.73E-09	protein histidine kinase phosphatase sensor forOmpR	Sensory histidine kinase in two-componentregulatory system with OmpR, modulates expression of OmpFand OmpC	Signal transduction histidine kinase
tex	EAMY_3448	-1.64	9.53E-11	Protein yhgF	Resolvase, RNase H-like fold, Tex-like proteinN-terminal domain	Transcriptional accessory protein
ycjM	EAMY_3450	2.90	7.46E-13	sucrose phosphorylase	putative sucrose phosphorylase (Sucroseglucosyltransferase), Glycoside hydrolase, catalytic core,treS_nterm: trehalose synthase	Glycosidases
bioH	EAMY_3451	1.81	7.61E-04	Carboxylesterase bioH	Carboxylesterase bioH (Biotin synthesis proteinbioH), putative pimeloyl-BioC-CoA transferase BioH
yhgH	EAMY_3452	3.29	6.40E-08	Competence protein F	Competence protein F (DNA transformation proteincomF) (Protein COM11A), Phosphoribosyltransferase, comF:comF family protein	Predicted amidophosphoribosyltransferase s
yhgI	EAMY_3453	-1.57	1.58E-08	Protein gntY	HesB YadR YfhF, Iron-sulphur cluster biosynthesis	Uncharacterized conserved protein
malQ	EAMY_3454	3.52	5.18E-31	4-alpha-glucanotrans ferase (amylomaltase)	4-alpha-glucanotransfer ase (Amylomaltase)(Disproportionat ing enzyme) (D-enzyme), Glycosidehydrolase, family 77	4-alpha-glucanotran sferase
malP	EAMY_3455	5.81	1.49E-85	maltodextrin phosphorylase	Glycosyl transferase, family 35, Carbohydratephosphorylase	Glucan phosphorylase
glpR1	EAMY_3456	-1.82	7.72E-07	repressor of the glp operon	Glycerol-3-phosphate regulon repressor, Bacterialregulatory proteins, deoR family	Transcriptional regulators of sugar metabolism
glpG	EAMY_3457	-1.59	6.91E-04	Protein of glp regulon	Protein of glp regulon, putative intramembraneserine protease
glpE	EAMY_3458	-1.63	3.38E-03	protein of glp regulon	putative thiosulfate sulfurtransferase	Rhodanese-related sulfurtransferase
EAMY_3459	EAMY_3459	-3.41	1.21E-02	hypothetical protein predicted byGlimmer Critica
EAMY_3461	EAMY_3461	-2.00	4.62E-03	hypothetical protein predicted byGlimmer Critica
glgP	EAMY_3465	11.42	2.86E-205	glycogen phosphorylase	Glycosyl transferase, family 35, Carbohydratephosphorylase	Glucan phosphorylase
glgA	EAMY_3466	19.31	1.13E-157	Glycogen synthase	Glycogen synthase (Starch [bacterial glycogen]synthase)
glgC	EAMY_3467	32.76	8.74E-95	glucose-1-phosphate adenylyltransferase	Glucose-1-phosphate adenylyltransferase(ADP-glucos e synthase) (ADPGlc PPase)	ADP-glucose pyrophosphorylase
glgX	EAMY_3468	42.80	7.98E-203	glycogen operon protein	Glycogen debranching enzyme (Glycogen operonprotein glgX)
glgB	EAMY_3469	31.18	3.01E-239	1,4-alpha-glucan branching enzyme	1,4-alpha-glucan-branch ing enzyme(Glycogen-branching enzyme) (BE)(1,4-alpha-D-glucan:1,4-al pha-D-glucan6-glucosyl-transfe rase)
gntU	EAMY_3472	2.89	2.08E-25	putative gluconate permease	Low-affinity gluconate transporter, TC 2.A.8.1.-TheGluconate:H+ Symporter (GntP) Family	H+ gluconate symporter and related permeases
gntK	EAMY_3473	2.08	9.91E-11	Gluconate kinase	gluconokinase (Gluconate kinase 2), thermoresistantglucokinase
yhhY	EAMY_3477	1.88	7.32E-03	putative acetyltransferase	Uncharacterized acetyltransferase p2, GCN5-relatedN-acetyltransferas e, Acetyltransferase (GNAT) family
EAMY_3479	EAMY_3479	4.36	1.55E-30	hypothetical protein predicted byGlimmer Critica
ugpQ	EAMY_3480	1.67	1.44E-04	glycerophosphodieste r phosphodiesterase,cytosolic
ugpC	EAMY_3481	1.55	3.44E-02	sn-glycerol 3-phosphate ABC transport system,ATP-binding component	sn-glycerol-3-phosphate import ATP-binding proteinugpC, TC 3.A.1.1.3 SN-glycerol-3-phosphate transportATP-binding protein ugpC
ugpE	EAMY_3482	3.55	6.53E-03	Sn-glycerol-3-phosph ate ABC transport system,inner membrane component		ABC-type sugar transport system, permeasecomponent
ugpA	EAMY_3483	3.40	5.23E-03	sn-glycerol-3-phosph ate ABC transport system,inner membrane component ugpA		ABC-type sugar transport systems, permeasecomponents
ugpB	EAMY_3484	2.98	1.48E-04	sn-glycerol-3-phosph ate ABC transport system,periplasmic component ugpB	Bacterial extracellular solute-binding protein,family 1, TC 3.A.1.1.3 sn-glycerol-3-phosphate-bindin gperiplasmic protein ugpB
livF	EAMY_3485	1.83	1.01E-04	branched-chain amino acid ABC transport system,ATP-binding component	ABC transporter, ATP-binding protein, TC 3.A.1.4.1High-affinity branched-chain amino acid transportATP-binding protein livF (LIV-I protein F)
livM	EAMY_3487	1.57	2.17E-04	branched-chain amino acid ABC transport system,inner membrane component
livH	EAMY_3488	1.91	4.91E-06	branched-chain amino acid ABC transport system,inner membrane component
livJ	EAMY_3489	3.29	2.13E-36	branched-chain amino acid ABC transport system,periplasmic component	Leucine-specific-bindin g protein precursor (LS-BP)(L-BP), TC 3.A.1.4.1 Leu Ile Val-binding protein
rpoH	EAMY_3492	-1.60	4.64E-11	RNA polymerase sigma-32 factor	RNA polymerase sigma-32 factor (Heat shockregulatory protein F33.4)
EAMY_3493	EAMY_3493	-2.25	2.01E-08	hypothetical protein predicted byGlimmer Critica
yhhN	EAMY_3499	1.56	7.17E-06	Uncharacterized membrane protein yhhN	YhhN-like, YhhN-like protein	Predicted membrane protein
zntA	EAMY_3500	3.24	1.18E-51	heavy metal-transporting ATPase	probable cadmium-transporting ATPase (Cadmiumefflux ATPase), TC 3.A.3.6.2 lead, cadmium, zinc andmercury transporting ATPase	Cation transport ATPase
iolE	EAMY_3504	2.96	1.04E-16	2-keto-myo-inositol dehydratase	myo-inositol catabolism protein	sugar phosphate isomerases epimerases
EAMY_3505	EAMY_3505	2.88	2.33E-02	hypothetical protein predicted byGlimmer Critica
EAMY_3506	EAMY_3506	4.01	8.16E-03	hypothetical protein predicted byGlimmer Critica
iolG	EAMY_3507	5.09	2.51E-72	myo-inositol 2-dehydrogenase	myo-inositol 2-dehydrogenase, Oxidoreductase,NAD-binding	Predicted dehydrogenases and related proteins
iolD	EAMY_3508	4.34	2.15E-85	malonic semialdehyde oxidative decarboxylase	malonic semialdehyde oxidative decarboxylase,myo-inositol catabolism protein (thiaminepyrophosphate-requiri ng enzymes)	Acetolactate synthase
iolC	EAMY_3510	5.31	1.88E-93	putative carbohydrate kinase IolC	putative carbohydrate kinase IolC, pfkB familycarbohydrate kinase	Sugar kinases, ribokinase family
EAMY_3511	EAMY_3511	9.41	1.58E-03	hypothetical protein predicted byGlimmer Critica
iolR	EAMY_3512	1.84	3.01E-08	putative transcriptional regulator	putative transcriptional regulator with RpiR andSIS domain	Transcriptional regulators
iolB	EAMY_3513	14.47	1.05E-179	Protein iolB	Myo-inositol catabolism IolB region
mmsA	EAMY_3514	15.28	6.42E-208	Methylmalonate-semia ldehyde dehydrogenase	Methylmalonate-semialde hyde dehydrogenase, Aldehydedehydrogenase family	NAD-dependent aldehyde dehydrogenases
yhhT	EAMY_3515	8.82	1.26E-23	putative AI-2E family transporter	The Autoinducer-2 Exporter (AI-2E) Family (Formerlythe PerM Family, TC 2.A.86.1.2 putative permease, YhhT	Predicted permease
rtn3	EAMY_3517	2.65	1.42E-25	Uncharacterized protein yjcC	EAL, EAL domain
EAMY_3518	EAMY_3518	2.65	3.01E-02	hypothetical protein predicted byGlimmer Critica
ocd	EAMY_3527	1.72	2.17E-02	putative ornithine cyclodeaminase	Ornithine cyclodeaminase
EAMY_3528	EAMY_3528	11.26	1.46E-11	XylDLEGF operon transcriptional activator 1	Helix-turn-helix, AraC type	AraC-type DNA-binding domain-containingproteins
yhiN	EAMY_3531	-1.60	1.69E-05	Uncharacterized protein yhiN	HI933-like protein, HI933-like protein,TIGR275: conserved hypothetical protein TIGR275	Predicted flavoproteins
pitA	EAMY_3532	-1.75	2.94E-13	Low-affinity inorganic phosphate transporter 1	Phosphate transporter, TC 2.A.2.1.1 Low-affinityinorganic phosphate transporter 1	Phosphate sulphate permeases
uspB	EAMY_3533	3.70	1.06E-44	Universal stress protein B
yhiQ	EAMY_3535	2.27	1.78E-12	UPF341 protein yhiQ	Protein of unknown function DUF548, Protein ofunknown function (DUF548)	SAM-dependent methyltransferases
EAMY_3537	EAMY_3537	-3.09	3.79E-16	hypothetical protein	Abortive infection protein, CAAX amino terminalprotease family	Predicted metal-dependent membrane protease
EAMY_3538	EAMY_3538	-3.49	3.30E-10	hypothetical protein predicted byGlimmer Critica
yhiR	EAMY_3540	-2.25	1.27E-12	Uncharacterized protein yhiR	Protein of unknown function DUF519, Protein ofunknown function (DUF519)	Protein involved in catabolism of external DNA
EAMY_3542	EAMY_3542	2.35	4.49E-02	hypothetical protein predicted byGlimmer Critica
EAMY_3545	EAMY_3545	3.02	1.52E-02	hypothetical protein predicted byGlimmer Critica
cybB	EAMY_3547	3.44	2.33E-26	cytochrome b(561)	Cytochrome B561, bacterial	Cytochrome B561
vanB	EAMY_3548	9.44	2.88E-25	putative vanillate O-demethylase oxidoreductase	Flavodoxin reductase (ferredoxin-NADPH reductase)
vanA	EAMY_3549	4.95	7.87E-08	putative vanillate O-demethylase oxygenasesubunit	vanillate O-demethylase oxygenase subunit, Rieske[2Fe-2S] region
xynB	EAMY_3551	1.62	3.73E-02	hypothetical protein	Dipeptidyl peptidase family member 6	Esterase lipase
yqhA	EAMY_3552	-2.63	1.14E-06	UPF114 protein PA4574	Protein of unknown function UPF114,Uncharacterized protein family, UPF114, HI57: conservedhypothetical protein TIGR645
EAMY_3554	EAMY_3554	-5.61	5.31E-14	Inversin	Inversin (Inversion of embryo turning protein)(Nephrocystin-2), Ankyrin	FOG: Ankyrin repeat
lysR3	EAMY_3561	-2.90	1.23E-19	Nodulation protein D 3	LysR, substrate-binding, LysR substrate bindingdomain	Transcriptional regulator
sidE	EAMY_3562	-9.02	2.14E-87	Vulnibactin utilization protein viuB	Siderophore-interacting protein,Siderophore-interactin g FAD-binding domain
EAMY_3565	EAMY_3565	-1.78	3.79E-04	Methyl-accepting chemotaxis protein III		Methyl-accepting chemotaxis protein
gnl	EAMY_3566	3.03	9.45E-99	Gluconolactonase
EAMY_3567	EAMY_3567	3.17	1.82E-52	hypothetical protein	Cupin, RmlC-type
EAMY_3568	EAMY_3568	32.74	2.63E-02	hypothetical protein predicted byGlimmer Critica
kdpD	EAMY_3569	3.55	6.15E-20	two-component system, sensor kinase proteinKdpD	Osmosensitive K+ channel His kinase sensor domain	Osmosensitive K+ channel histidine kinase
kdpC	EAMY_3570	4.11	3.27E-08	P-type ATPase, high-affinity potassium transportsystem, C chain
kdpB	EAMY_3571	4.80	1.79E-23	potassium-transporti ng ATPase, B subunit		High-affinity K+ transport system, ATPase chainB
kdpA	EAMY_3572	6.24	4.22E-24	potassium-transporti ng ATPase A chain		K+-transporting ATPase, A chain
EAMY_3576	EAMY_3576	5.31	4.41E-05	hypothetical protein predicted byGlimmer Critica	Protein of unknown function DUF1471
prtE	EAMY_3578	-3.82	4.73E-19	Type I secretion system, membrane-fusionprotein	Type I secretion membrane fusion protein, HlyDfamily secretion protein, TC 8.A.1.-.-The Membrane FusionProtein (MFP) Family	Membrane-fusion protein
prtD	EAMY_3579	-2.18	5.69E-10	Type I secretion system ATPase, PrtD	Type I secretion system ATPase, PrtD, TC3.A.1.11.-The Protein-2 Exporter (Prot2E) Family
inh	EAMY_3580	-1.70	2.62E-03	Proteinase inhibitor precursor	Alkaline proteinase inhibitor precursor(PrtA-specific inhibitor)
yfiI	EAMY_3584	6.28	1.90E-02	hypothetical protein
EAMY_3585	EAMY_3585	9.09	1.16E-15	hypothetical protein
yebN	EAMY_3586	5.64	1.49E-25	putative YebN family transporter	Protein of unknown function DUF24, UPF59membrane protein, TC 9.B.29.1.1 The YebN protein	Predicted membrane protein
ybdJ	EAMY_3588	-1.77	3.05E-03	Uncharacterized protein in ramA 3'region	Protein of unknown function DUF1158, Protein ofunknown function (DUF1158)
mgtC	EAMY_3591	-1.93	1.79E-03	putative Mg(2+) transport ATPase protein C	MgtC SapB transporter, TC 9.B.2.1.1 Mg(2+)transport ATPase protein C	Uncharacterized membrane protein
EAMY_3594	EAMY_3594	5.31	6.77E-03	hypothetical protein predicted byGlimmer Critica
yhjG3	EAMY_3595	2.50	9.60E-27	Uncharacterized protein yhjG	AsmA, AsmA family
yhjH	EAMY_3596	-1.53	3.53E-03	Uncharacterized 8.5 kDa protein in ntrC5'region	Uncharacterized 8.5 kDa protein in ntrC 5'region(ORF1), EAL, EAL domain	FOG: EAL domain
dctA	EAMY_3599	-1.53	3.06E-06	C4-dicarboxylate transport protein		Na+ H+-dicarboxylat e symporters
wssA	EAMY_3607	1.96	9.25E-07	Uncharacterized protein yhjQ	Cobyrinic acid a,c-diamide synthase,CobQ CobB MinD ParA nucleotide binding domain	ATPases involved in chromosome partitioning
dppD3	EAMY_3610	1.66	2.60E-06	putative ABC transport system, ATP-bindingcomponent	ABC transporter related, TC 3.A.1.5.-ThePeptide Opine Nick el Uptake Transporter (PepT) Family
dppC3	EAMY_3611	2.15	1.24E-08	putative ABC transport system, inner membranecomponent	Binding-protein-depende nt transport systems innermembrane component, TC 3.A.1.5.-The Peptide Opine NickelUptake Transporter (PepT) Family
dppB3	EAMY_3612	1.65	9.13E-08	putative ABC transport system, inner membranecomponent	Binding-protein-depende nt transport systems innermembrane component, TC 3.A.1.5.-The Peptide Opine NickelUptake Transporter (PepT) Family
dppA3	EAMY_3613	1.60	1.39E-10	putative ABC transport system, periplasmiccomponent
EAMY_3625	EAMY_3625	-2.85	4.72E-05	hypothetical protein predicted byGlimmer Critica
dam3	EAMY_3626	-4.02	1.78E-13	adenine-specific methyltransferase	Modification methylase LlaI (Adenine-specificmethyltransfe rase LlaI) (M.LlaI)	Adenine-specific DNA methylase
dalD	EAMY_3630	4.31	8.38E-128	putative mannitol dehydrogenase	Mannitol dehydrogenase	Mannitol-1-phosphat e altronate dehydrogenases
EAMY_3631	EAMY_3631	4.14	5.60E-89	hypothetical protein predicted byGlimmer Critica	MtN3 and saliva related transmembrane protein
yiaH	EAMY_3632	7.21	1.42E-97	Inner membrane protein yiaH
glyQ	EAMY_3633	-1.84	5.24E-14	glycine tRNA synthetase, alpha subunit	Glycyl-tRNA synthetase alpha chain (Glycine-tRNAligase alpha chain) (GlyRS)	Glycyl-tRNA synthetase, alpha subunit
yahK	EAMY_3635	1.80	3.98E-10	alcohol dehydrogenase	Alcohol dehydrogenase superfamily, zinc-containing	Zn-dependent alcohol dehydrogenases
yiaG	EAMY_3636	2.87	6.03E-31	Uncharacterized HTH-type transcriptionalregulator yiaG	Lambda repressor-like, DNA-binding
yibL	EAMY_3643	-1.82	3.14E-08	Uncharacterized protein yibL
EAMY_3645	EAMY_3645	-4.27	2.03E-05	hypothetical protein predicted byGlimmer Critica
EAMY_3647	EAMY_3647	1.72	4.32E-06	putative ABC transport system, periplasmiccomponent	Periplasmic binding protein LacI transcriptionalregulator, TC 3.A.1.2.-The Carbohydrate UptakeTransporter-2 (CUT2) Family
EAMY_3648	EAMY_3648	2.73	1.11E-08	putative ABC transport system, inner membranecomponent	Bacterial inner-membrane translocator, TC3.A.1.2.-The Carbohydrate Uptake Transporter-2 (CUT2)Family
EAMY_3649	EAMY_3649	2.75	8.56E-15	putative ABC transport system, ATP-bindingcomponent	ABC transporter, ATP-binding protein, TC3.A.1.2.-The Carbohydrate Uptake Transporter-2 (CUT2)Family
EAMY_3651	EAMY_3651	4.63	2.00E-80	putative class-III aminotransferase	Pyridoxal phosphate-dependent class-IIIaminotransferase
glpR3	EAMY_3652	1.52	1.59E-03	Glycerol-3-phosphate regulon repressor	Bacterial regulatory protein, DeoR, Bacterialregulatory proteins, deoR family	Transcriptional regulators of sugar metabolism
yibF	EAMY_3656	1.76	1.58E-06	Stringent starvation protein A	Glutathione S-transferase, C-terminal-like,Glutathione S-transferase, C-terminal domain	Glutathione S-transferase
tag3	EAMY_3657	2.00	1.37E-05	3-methyladenine DNA glycosylase I		3-methyladenine DNA glycosylase
yiaD	EAMY_3658	12.21	8.20E-147	putative outer membrane lipoprotein yiaDprecursor	Outer membrane protein, TC 1.B.6.-.-The OmpA-OmpFPorin (OOP) Family
ptxS	EAMY_3659	4.29	1.22E-47	HTH-type transcriptional repressor purR		Transcriptional regulators
EAMY_3660	EAMY_3660	4.62	3.76E-03	hypothetical protein predicted byGlimmer Critica
yopH	EAMY_3663	-2.63	1.16E-03	Receptor-type tyrosine-protein phosphatase deltaprecursor		Protein tyrosine phosphatase
EAMY_3664	EAMY_3664	5.83	2.32E-14	hypothetical protein	Xylose isomerase-type TIM barrel
kdgK	EAMY_3665	4.71	1.43E-13	putative 2-dehydro-3-deoxygluconokinase	Sugar kinase, ribokinase family	Sugar kinases, ribokinase family
tub	EAMY_3666	2.77	8.94E-07	putative ACS family transporter	Major facilitator superfamily, TC 2.A.1.14.-TheAnion:Cation Symporter (ACS) Family	Permeases of the major facilitator superfamily
yiaE	EAMY_3667	2.61	4.85E-07	putative dehydrogenase		Lactate dehydrogenase and relateddehydrogenases
EAMY_3668	EAMY_3668	-6.84	2.57E-119	hypothetical protein
yidQ	EAMY_3671	1.90	6.92E-10	Uncharacterized protein yidQ precursor	Protein of unknown function DUF1375, Protein ofunknown function (DUF1375)
rpmH	EAMY_3679	-1.84	2.18E-07	50S ribosomal subunit protein L34	Ribosomal protein L34
thdF	EAMY_3683	-1.87	2.81E-10	tRNA modification GTPase trmE
yieG	EAMY_3685	-2.21	1.00E-15	putative AzgA family transporter	The Purine Transporter, AzgA (AzgA) Family, TC2.A.1.4.2 Hypoxanthine guanine permease (Hypotheticalprotein)	Permeases
pstA3	EAMY_3692	2.28	1.64E-07	Phosphate ABC transport system, inner membranecomponent pstA
pstC3	EAMY_3693	2.74	1.42E-11	Phosphate ABC transport system inner membranecomponent pstC
pstS3	EAMY_3694	1.95	3.64E-12	PhosphateABC transport system, periplasmiccomponent pstS precursor (PBP)	Periplasmic phosphate binding protein, Bacterialextracellular solute-binding protein, TC 3.A.1.7.1Phosphate-binding protein pstS
lscC	EAMY_3695	-8.98	1.55E-111	levansucrase	Levansucrase (Beta-D-fructofuranosyl transferase)(Sucrose 6-fructosyl transferase), Glycoside hydrolase,family 68
EAMY_3696	EAMY_3696	-13.52	1.22E-12	putative bacteriophage protein	Holin, phage lambda, holin_lambda: phage holin,lambda family
gidB	EAMY_3710	-2.53	1.17E-16	glucose-inhibited division protein GidB	Methyltransferase gidB (Glucose-inhibited divisionprotein B)
EAMY_3713	EAMY_3713	2.00	3.54E-02	hypothetical protein predicted byGlimmer Critica
EAMY_3714	EAMY_3714	8.70	9.03E-03	hypothetical protein predicted byGlimmer Critica
pgtE	EAMY_3716	8.17	8.23E-04	outer membrane protease E	Outer membrane protease E precursor (E protein),Peptidase A26, omptin	Outer membrane protease
yneJ	EAMY_3718	-1.54	2.04E-02	Uncharacterized HTH-type transcriptionalregulator yusT	LysR, substrate-binding, LysR substrate bindingdomain	Transcriptional regulator
aldD	EAMY_3719	2.16	2.14E-15	putative aldehyde dehydrogenase	Aldehyde dehydrogenase, Aldehyde dehydrogenasefamily	NAD-dependent aldehyde dehydrogenases
thiF	EAMY_3724	7.03	1.84E-49	thiazole biosynthesis adenylyltransferase	thiazole biosynthesis adenylyltransferase ThiF
thiG	EAMY_3725	6.02	1.85E-13	Thiazole biosynthesis protein thiG
thiS	EAMY_3726	12.54	6.68E-10	thiamine biosynthesis protein ThiS
thiO	EAMY_3727	9.81	3.19E-72	glycine oxidase ThiO
parB	EAMY_3731	-2.38	4.86E-07	partitioning protein ParB	Ribbon-helix-helix
EAMY_3734	EAMY_3734	64.07	5.16E-03	hypothetical protein predicted byGlimmer Critica
EAMY_3739	EAMY_3739	3.48	2.04E-05	hypothetical protein predicted byGlimmer Critica
* Values below 0 mean that the gene has lower expression on Idared shoots 24h after inoculation than in TY medium ; values over 0 mean that the gene has higher expression on Idared shoots 24h after inoculation than in TY medium.
Table S5b Differentially expressed genes of E. amylovora 650 between bacteria culture in TY medium (650-bact) and 24h after inoculation of Free Redstar shoots (FR-24h)
Gene	Locus tag in CFBP1430 Genome	Fold change*	FDR p-value correction	Product	Note	Function
ovoA	EAMY_0003	1.72	1.06E-05	Meiotically up-regulated gene 158 protein	Sulphate-modifying factor-like, Domain of unknownfunction (DUF323)	involved in ovothiol biosynthesis
EAMY_0009	EAMY_0009	-1.65	3.66E-03	Glucosyltransferase- I precursor	Glucosyltransferase-I precursor (GTF-I)(Dextransucrase) (Sucrose 6-glucosyltransferase)	FOG: Glucan-binding domain (YG repeat)
EAMY_0010	EAMY_0010	-1.68	1.87E-03	Toxin A
alsR	EAMY_0012	2.50	4.59E-11	HTH-type transcriptional regulator alsR	LysR-type transcriptional regulator alsR (Alsoperon transcriptional regulator)	Transcriptional regulator
alsD	EAMY_0013	10.19	8.08E-18	alpha-acetolactate decarboxylase
alsS	EAMY_0014	15.80	1.88E-20	acetolactate synthase large subunit	Acetolactate synthase, catabolic (ALS), Thiaminepyrophosphate enzyme
EAMY_0015	EAMY_0015	5.88	2.35E-02	hypothetical protein predicted byGlimmer Critica
rbsA	EAMY_0019	1.78	1.34E-03	high affinity ribose transport protein	Ribose import ATP-binding protein rbsA 1, TC3.A.1.2.1 Ribose transport ATP-binding protein rbsA	ABC-type sugar transport system, ATPasecomponent
rbsC	EAMY_0020	2.16	2.50E-04	Ribose transport system permease protein rbsC	Ribose transport system permease protein, TC3.A.1.2.1 Ribose transport system permease protein rbsC
rbsR1	EAMY_0023	1.55	2.03E-03	HTH-type ribose operon repressor rbsR		Transcriptional regulators
yieO	EAMY_0024	1.56	6.60E-04	putative major facilitator superfamilytransporter	Major Facilitator Superfamily, TC 9.B.7.1.1 Innermembrane transport protein	Permeases of the major facilitator superfamily
mobA	EAMY_0025	2.02	9.90E-05	probable molybdopterin-guanine dinucleotidebiosynthesis protein A	Molybdopterin-guanine dinucleotide biosynthesisprotein A, molyb_mobA: molybdopterin-guanine dinucleotidebiosynthesis protein A
hemN	EAMY_0033	2.74	8.13E-09	O2-independent coproporphyrinogen III oxidase	Oxygen-independent coproporphyrinogen III oxidase(Coproporphyrinogenase) (Coprogen oxidase)
glnL	EAMY_0035	1.60	1.98E-05	histidine protein kinase sensor for GlnGregulator (nitrogen regulator II, NRII)	histidine protein kinase sensor for GlnG regulator(nitrogen regulator II, NRII), Two-component nitrogenregulation protein	Signal transduction histidine kinase
typA	EAMY_0037	-2.35	5.87E-15	GTP-binding protein	GTP-binding protein TypA, Elongation factor Tu GTPbinding domain, TypA_BipA: GTP-binding protein TypA	Predicted membrane GTPase involved in stressresponse
rbn	EAMY_0039	1.53	6.71E-03	tRNA processing exoribonuclease BN	tRNA-processing ribonuclease BN (RNase BN)	Predicted membrane protein
yjbC	EAMY_0042	-1.94	1.39E-08	putative pseudouridylate synthase	Ribosomal large subunit pseudouridine synthase F
yicH	EAMY_0043	-1.67	1.35E-04	Uncharacterized protein yicH	AsmA, AsmA family
rpoZ	EAMY_0050	-1.81	2.09E-08	DNA-directed RNA polymerase omega chain	DNA-directed RNA polymerase omega chain (RNAP omegasubunit) (Transcriptase omega chain) (RNA polymerase omegasubunit), RNA polymerase Rpb6
EAMY_0059	EAMY_0059	-3.18	2.94E-10	putative retron reverse transcriptase	RNA-directed DNA polymerase from retron Mx162-RT(Reverse transcriptase) (Mx162-RT), RNA-directed DNApolymerase (reverse transcriptase)	Retron-type reverse transcriptase
EAMY_0060	EAMY_0060	-2.92	4.06E-08	hypothetical protein
dcm1	EAMY_0063	-2.15	5.09E-14	modification methylase		Site-specific DNA methylase
mcrB	EAMY_0064	-3.65	0.00E+00	ATPase	ATPase associated with various cellular activities,AAA-5	ATP-dependent Lon protease, bacterial type
EAMY_0065	EAMY_0065	-3.23	2.49E-13	hypothetical protein predicted byGlimmer Critica
int1	EAMY_0067	-1.70	8.23E-05	Integrase	DNA breaking-rejoining enzyme, catalytic core	Integrase
yicC	EAMY_0068	-2.08	2.19E-12	Protein yicC	Conserved hypothetical protein CHP255, YicC-likefamily, N-terminal region, TIGR255: conservedhypothetical protein TIGR255	Uncharacterized stress-induced protein
rph	EAMY_0071	-2.35	4.82E-14	ribonuclease PH	Ribonuclease PH (tRNA nucleotidyltransferase)	RNase PH
pyrE	EAMY_0072	-1.94	3.41E-07	Orotate phosphoribosyltransferase	Orotate phosphoribosyltransferase (OPRT) (OPRTase)
ttk	EAMY_0073	-1.64	4.90E-05	HTH-type protein slmA	Tetracycline transcriptional regulator,TetR-related, C-terminal	Transcriptional regulator
grxC1	EAMY_0076	-1.56	1.63E-02	Glutaredoxin 3
rpmG	EAMY_0078	-2.79	0.00E+00	50S ribosomal protein L33	Ribosomal protein L33
kdtB	EAMY_0080	-1.61	1.04E-03	Phosphopantetheine adenylyltransferase	Phosphopantetheine adenylyltransferase(Pantethein e-phosphate adenylyltransferase) (PPAT)(Dephospho-CoA pyrophosphorylase)
kdtX	EAMY_0081	-1.81	1.02E-06	lipopolysaccharide core biosynthesis glycosyltransferase	Lipopolysaccharide core biosynthesisglycosyltransferas e, Glycosyl transferase, family 2
walW1	EAMY_0084	-1.92	7.60E-08	glycosyl transferase, group 1 family protein	Uncharacterized glycosyltransferase, Glycosyltransferase, group 1	Glycosyltransferase
waaG	EAMY_0085	-1.75	1.18E-06	probable glycosyltransferase	Lipopolysaccharide core biosynthesis protein(Glucosyltransferase I), Glycosyl transferase, group 1	Glycosyltransferase
waaF2	EAMY_0089	-1.81	1.61E-05	Glycosyl transferase, family 9
wabM	EAMY_0090	-2.57	1.08E-14	Predicted glycosyl transferase, family 2	Glycosyl transferase, family 2
waaL	EAMY_0091	-2.10	2.51E-07	O-antigen ligase
wabK	EAMY_0092	-1.99	5.83E-09	Lipopolysaccharide core biosynthesisglycosyltransferas e	Lipopolysaccharide core biosynthesisglycosyltransferas e, Glycosyl transferase, group 1	Glycosyltransferase
yibN	EAMY_0098	-1.97	1.49E-07	UPF176 protein CPS_4798	Rhodanese-like, Rhodanese-like domain	Rhodanese-related sulfurtransferase
grxC3	EAMY_0099	-2.83	0.00E+00	Glutaredoxin 3
secB	EAMY_0100	-3.27	0.00E+00	Protein-export protein secB	Bacterial protein export chaperone SecB	Preprotein translocase subunit SecB
gpsA	EAMY_0101	-1.79	1.95E-08	glycerol-3-phosphate dehydrogenase (NAD+)	Glycerol-3-phosphate dehydrogenase [NAD(P)+](NAD(P)H-dependent glycerol-3-phosphate dehydrogenase)	Glycerol-3-phosphat e dehydrogenase
cpxA	EAMY_0104	1.59	1.24E-04	two-component sensor kinase	Histidine kinase, Histidine kinase-, DNA gyrase B-,and HSP9-like ATPase, cztS_silS_copS: heavy metal sensorkinase	Signal transduction histidine kinase
cpxP	EAMY_0106	3.14	1.40E-26	Periplasmic protein cpxP precursor
fieF	EAMY_0107	1.60	5.98E-04	putative ferrous-iron efflux pump fieF	Cation efflux protein, The Cation DiffusionFacilitator (CDF) Family, TC 2.A.4.7.1 Ferrous-iron effluxpump fieF	Predicted Co Zn Cd cation transporters
pfkA	EAMY_0108	-3.16	0.00E+00	6-phosphofructokinas e I	6-phosphofructokinase (Phosphofructokinase)(Phosphoh exokinase), ATP-dependent	6-phosphofructokina se
sbp	EAMY_0109	11.73	1.22E-96	Sulfate-binding protein precursor	sulphate-binding protein, TC 3.A.1.6.1Sulfate-binding protein
cdh	EAMY_0110	3.53	5.95E-21	CDP-diacylglycerol phosphotidylhydrolase	CDP-diacylglycerol pyrophosphatase(CDP-diacylglyc erol phosphatidylhydrolase)(CDP-dig lyceride hydrolase)	CDP-diacylglycerol pyrophosphatase
EAMY_0112	EAMY_0112	4.55	4.19E-02	hypothetical protein predicted byGlimmer Critica
pab	EAMY_0113	1.93	7.21E-08	Diaminopimelate epimerase		Predicted epimerase, PhzC PhzF homolog
mqo	EAMY_0115	-2.09	2.72E-11	malate dehydrogenase (acceptor)	probable malate:quinone oxidoreductase (Malatedehydrogenase [acceptor])	Predicted dehydrogenase
EAMY_0116	EAMY_0116	3.08	9.06E-05	hypothetical protein predicted byGlimmer Critica
tpiA	EAMY_0118	-1.56	4.28E-04	Triosephosphate isomerase	Triosephosphate isomerase (TIM) (Triose-phosphateisomerase)
yiiR	EAMY_0120	3.21	1.90E-08	Uncharacterized protein yiiR	Protein of unknown function DUF85, Protein ofunknown function (DUF85)
fpr	EAMY_0121	1.56	2.22E-04	ferredoxin-NADP reductase	Ferredoxin-NAD(+) reductase
EAMY_0126	EAMY_0126	-1.68	3.64E-04	putative transporter	putative transporter, TC 2.A.59.-.-Arsenite effluxpump ACR3 and related permeases	Arsenite efflux pump ACR3 and relatedpermeases
glpK	EAMY_0127	-13.48	0.00E+00	Glycerol kinase	Glycerol kinase (ATP:glycerol 3-phosphotransferase)(Glycerok inase) (GK)
glpF	EAMY_0128	-12.49	2.67E-133	Glycerol uptake facilitator protein	Glycerol uptake facilitator protein(Aquaglyceroporin), Major intrinsic protein, TC 1.A.8.1.1Glycerol uptake facilitator protein
yiiU	EAMY_0129	-2.03	8.13E-10	1-phosphatidylinosit ol-4,5-bisphosphatephosphodies terase beta 2
rpmE	EAMY_0136	-2.36	1.51E-15	50S ribosomal protein L31
EAMY_0140	EAMY_0140	3.42	3.28E-05	hypothetical protein predicted byGlimmer Critica
metF	EAMY_0141	3.10	2.90E-11	5,1-methylenetetrah ydrofolate reductase
argE	EAMY_0143	2.75	1.10E-09	acetylornithine deacetylase	Acetylornithine deacetylase (Acetylornithinase)(AO) (N-acetylornithinase) (NAO)
argB	EAMY_0144	3.12	1.47E-15	Acetylglutamate kinase	Acetylglutamate kinase (NAG kinase) (AGK)(N-acetyl-L-glutamate 5-phosphotransferase)
argG	EAMY_0145	1.83	1.81E-06	Argininosuccinate synthase	Argininosuccinate synthase (Citrulline--aspartateligase)
argH	EAMY_0146	2.99	1.48E-19	Argininosuccinate lyase	Argininosuccinate lyase (Arginosuccinase) (ASAL)
aHP1	EAMY_0147	5.94	1.09E-40	putative peroxiredoxin glutaredoxin familyprotein	Hybrid peroxiredoxin hyPrx5 (Thioredoxinreductase), Thioredoxin fold, Redoxin, GlrX-dom:Glutaredoxin-family domain	Peroxiredoxin
yifE	EAMY_0156	-3.10	1.51E-15	UPF438 protein yifE	Protein of unknown function DUF413, Protein ofunknown function, DUF	Uncharacterized protein conserved in bacteria
yifB	EAMY_0157	2.32	6.66E-11	Uncharacterized protein yifB	Mg chelatase-related protein, Magnesium chelatase,subunit ChlI, TIGR368: Mg chelatase homolog	Predicted ATPase with chaperone activity
ilvG	EAMY_0158	3.76	1.13E-21	acetolactate synthase large subunit	Acetolactate synthase isozyme III large subunit(AHAS-III) (Acetohydroxy-acid synthase III large subunit)(ALS-III)
ilvD	EAMY_0161	1.61	8.76E-06	dihydroxy-acid dehydratase
ilvA	EAMY_0162	2.00	1.97E-09	Threonine dehydratase	threonine dehydratase biosynthetic (threoninedeaminase), Pyridoxal-phosphate dependent enzyme
ilvY	EAMY_0163	1.97	1.16E-02	LysR-family transcriptional regulator	Positive regulator for IlvC (LysR-familytranscriptional regulatory protein)	Transcriptional regulator
ilvC	EAMY_0164	2.88	1.34E-10	Ketol-acid reductoisomerase	Ketol-acid reductoisomerase (Acetohydroxy-acidisomeroreduc tase) (Alpha-keto-beta-hydroxylacilr eductoisomerase)
ppiC	EAMY_0165	-2.58	9.78E-15	peptidyl-prolyl cis-trans isomerase C		Parvulin-like peptidyl-prolyl isomerase
trxA	EAMY_0169	-1.59	5.76E-06	Thioredoxin M-type, chloroplast precursor(Trx-M)	Thioredoxin-like fold, Thioredoxin, thioredoxin:thioredoxin	Thiol-disulfide isomerase and thioredoxins
wecB	EAMY_0173	-2.00	1.49E-10	UDP-N-acetylglucosam ine 2-epimerase	UDP-N-acetylglucosamine 2-epimerase(UDP-GlcNAc-2-epime rase)
wecC	EAMY_0174	-1.70	1.69E-06	UDP-N-acetyl-D-manno saminuronic aciddehydrogenase
rmlB	EAMY_0175	-1.95	1.23E-08	dTDP-glucose 4,6-dehydratase
rmlA	EAMY_0176	-2.80	0.00E+00	glucose-1-phosphate thymidylyltransferase	Glucose-1-phosphate thymidylyltransferase(dTDP-glu cose synthase)	dTDP-glucose pyrophosphorylase
wecE	EAMY_0178	-3.29	0.00E+00	TDP-4-keto-6-deoxy-D -glucose transaminase
wecG	EAMY_0182	-1.88	1.57E-06	probable UDP-N-acetyl-D-mannosaminuroni c acidtransferase	probable UDP-N-acetyl-D-mannosaminuroni c acidtransferase (UDP-ManNAcA transferase)	Teichoic acid biosynthesis proteins
EAMY_0183	EAMY_0183	34.30	1.71E-02	hypothetical protein predicted byGlimmer Critica
cyaA	EAMY_0188	1.64	3.24E-05	Adenylate cyclase	Adenylate cyclase (ATP pyrophosphate-lyase)(Adenylyl cyclase)
xerC	EAMY_0192	1.51	1.78E-03	Tyrosine recombinase xerC	Tyrosine recombinase XerC, Phage integrase family,recomb_XerC: tyrosine recombinase XerC	Site-specific recombinase XerC
pldA1	EAMY_0195	-2.06	2.24E-06	Outer membrane phospholipase A	Phospholipase A1 precursor (Detergent-resistantphospholip ase A) (DR-phospholipase A) (Phosphatidylcholine1-acylhydr olase) (OM PLA) (OMPLA)
pldA3	EAMY_0197	-1.69	6.32E-06	Outer membrane phospholipase A
metE	EAMY_0208	3.41	2.06E-17	5-methyltetrahydropt eroyltriglutamate-homocysteine methyltransferase		Methionine synthase II (cobalamin-independent)
dlhH	EAMY_0209	1.82	8.54E-07	putative dienelactone hydrolase family	putative carboxymethylenebutenolidase (Dienelactonehydrolase) (DLH), Dienelactone hydrolase, Dienelactonehydrolase family	Dienelactone hydrolase and related enzymes
udp	EAMY_0210	-2.67	0.00E+00	Uridine phosphorylase	Purine nucleoside phosphorylase deoD-type (PNP)
tatA	EAMY_0215	-1.71	1.14E-05	Sec-independent protein translocase protein tatAhomolog	tatA: twin arginine-targeting protein translocase,TatA E family, TC 2.A.64.1.1 Sec-independent proteintranslocase protein tatA
tatC	EAMY_0217	2.11	2.70E-09	Sec-independent protein translocase proteintatC	Sec-independent protein translocase protein, TC2.A.64.1.1 Sec-independent protein translocase proteintatC
tatD	EAMY_0218	1.75	2.63E-04	cytoplasmic Dnase	Deoxyribonuclease, TatD Mg-dependent	Mg-dependent DNase
rfaH	EAMY_0219	-1.87	5.68E-08	Transcriptional activator RfaH
ubiB	EAMY_0221	-1.72	1.09E-06	NAD(P)H-flavin reductase	NAD(P)H-flavin reductase (NAD(P)H:flavinoxidoreductase) , UbiB, 2-polyprenylphenol hydroxylase andrelated flavodoxin oxidoreductases
fadA	EAMY_0222	3.88	2.08E-26	small (beta) subunit of the fatty acid-oxidizingmultienzyme complex	3-ketoacyl-CoA thiolase (Fatty acid oxidationcomplex beta subunit) (Beta-ketothiolase) (Acetyl-CoAacyltransferase)	Acetyl-CoA acetyltransferase
fadB	EAMY_0223	3.45	1.54E-27	Fatty acid oxidation complex subunit alpha FadB		3-hydroxyacyl-CoA dehydrogenase
murB	EAMY_0228	-1.82	5.75E-06	UDP-N-acetylenolpyru voylglucosamine reductase	UDP-N-acetylenolpyruvoy lglucosamine reductase(UDP-N-acetylmuramate dehydrogenase)	UDP-N-acetylmuramat e dehydrogenase
coaA	EAMY_0230	-1.64	1.10E-04	pantothenate kinase	Pantothenate kinase (Pantothenic acid kinase)	Panthothenate kinase
EAMY_0231	EAMY_0231	3.92	7.64E-03	hypothetical protein predicted byGlimmer Critica
tufA1	EAMY_0232	-4.09	0.00E+00	protein chain elongation factor EF-Tu	Translation elongation factor EFTu EF1A, bacterial	GTPases - translation elongation factors
rplK	EAMY_0235	-4.70	0.00E+00	50S ribosomal protein L11	Ribosomal protein L11, bacterial-type	Ribosomal protein L11
rplA	EAMY_0236	-4.08	0.00E+00	50S ribosomal protein L1	Ribosomal protein L1, bacterial-type	Ribosomal protein L1
rplJ	EAMY_0237	-3.93	0.00E+00	50S ribosomal protein L1
rplL	EAMY_0238	-5.01	0.00E+00	50S ribosomal protein L7 L12
rpoB	EAMY_0239	-2.58	0.00E+00	DNA-directed RNA polymerase beta chain	DNA-directed RNA polymerase beta chain (RNAP betasubunit) (Transcriptase beta chain) (RNA polymerasesubunit beta)
rpoC	EAMY_0240	-2.51	4.75E-13	DNA-directed RNA polymerase beta' chain	DNA-directed RNA polymerase beta' chain (RNAP beta'subunit) (Transcriptase beta' chain) (RNA polymerase beta'subunit)
mcbG	EAMY_0241	-1.67	4.90E-02	Protein mcbG	Pentapeptide repeat	Uncharacterized low-complexity proteins
pefD	EAMY_0244	-2.65	1.99E-04	Chaperone protein clpE precursor	PapD-like, Gram-negative pili assembly chaperone,N-terminal domain	P pilus assembly protein, chaperone PapD
EAMY_0246	EAMY_0246	-5.54	1.59E-10	K88 fimbrial protein AC precursor	K88 fimbrial protein AC precursor (K88 pilin) (K88antigen), Fimbrial, major minor subunit, Fimbrial, majorand minor subunit
ompT1	EAMY_0249	-4.55	7.91E-08	outer membrane protease precursor	Outer membrane protease precursor
thiE	EAMY_0251	10.87	9.95E-54	thiamine-phosphate pyrophosphorylase	Thiamine-phosphate pyrophosphorylase (TMPpyrophosphorylase) (TMP-PPase) (Thiamine-phosphatesynthase)	Thiamine monophosphate synthase
thiC	EAMY_0252	12.23	6.47E-112	Thiamine biosynthesis protein thiC
hemE	EAMY_0256	-1.71	6.68E-07	uroporphyrinogen decarboxylase	Uroporphyrinogen decarboxylase (URO-D) (UPD)	Uroporphyrinogen-II I decarboxylase
hupA	EAMY_0259	-2.86	0.00E+00	DNA-binding protein HU-alpha	Histone-like bacterial DNA-binding protein,DNA-binding protein HU-alpha	Bacterial nucleoid DNA-binding protein
yhdZ	EAMY_0263	5.24	8.35E-26	putative ABC transport system, ATP-bindingcomponent	ABC transporter, ATP-binding component, TC3.A.1.3.-The Polar Amino Acid Uptake Transporter (PAAT)Family
yhdY	EAMY_0264	10.80	3.01E-43	putative ABC transport system, inner membranecomponent	Binding-protein-depende nt transport systems innermembrane component, TC 3.A.1.3.-The Polar Amino AcidUptake Transporter (PAAT) Family
yhdX	EAMY_0265	13.82	1.36E-53	putative ABC transport system, inner membranecomponent	Binding-protein-depende nt transport systems innermembrane component, TC 3.A.1.3.-The Polar Amino AcidUptake Transporter (PAAT) Family
yhdW	EAMY_0266	17.98	1.18E-58	putative ABC transport system, periplasmiccomponent	Bacterial extracellular solute-binding protein,family, TC 3.A.1.3.-The Polar Amino Acid UptakeTransporter (PAAT) Family
ddg	EAMY_0267	1.77	7.22E-05	Lipid A biosynthesis lauroyl acyltransferase	Lipid A biosynthesis lauroyl (or palmitoleoyl)acyltransferase (Heat shock protein B)	Lauroyl myristoyl acyltransferase
fis	EAMY_0270	-1.60	7.51E-03	DNA-binding protein fis	DNA-binding protein Fis, Bacterial regulatoryprotein, Fis family
prmA	EAMY_0273	-2.30	1.55E-12	ribosomal protein L11 methyltransferase	Ribosomal protein L11 methyltransferase) (L11Mtase)	Ribosomal protein L11 methylase
yhdT	EAMY_0275	-2.12	1.18E-02	Uncharacterized protein yhdT	Protein of unknown function DUF997, Protein ofunknown function (DUF997)	Predicted membrane protein
accC	EAMY_0276	-3.36	0.00E+00	acetyl-CoA carboxylase biotin carboxylasesubunit	Acetyl-CoA carboxylase subunit A (ACC)	Biotin carboxylase
accB	EAMY_0277	-3.18	0.00E+00	Biotin carboxyl carrier protein of acetyl-CoAcarboxylase	Biotin carboxyl carrier protein of acetyl-CoAcarboxylase (BCCP), Acetyl-CoA biotin carboxyl carrier	Biotin carboxyl carrier protein
yhdH	EAMY_0281	2.02	5.05E-07	Alcohol dehydrogenase III, mitochondrialprecursor
yhdA	EAMY_0282	2.70	9.09E-14	Uncharacterized protein yhdA	EAL, EAL domain, GGDEF: diguanylate cyclase (GGDEF)domain
mreB	EAMY_0283	-1.55	4.78E-05	Rod shape-determining protein mreB	Cell shape determining protein MreB Mrl	Actin-like ATPase involved in cellmorphogenesis
yhcR	EAMY_0291	2.63	1.42E-06	hypothetical protein	Protein of unknown function DUF1656, Protein ofunknown function (DUF1656)
aaeA	EAMY_0292	2.40	1.38E-06	p-hydroxybenzoic acid efflux pump subunit aaeA	p-hydroxybenzoic acid efflux pump subunit aaeA(pHBA efflux pump protein A), TC 8.A.1.7.1p-hydroxybenzoic acid efflux pump subunit aaeA	Multidrug resistance efflux pump
aaeB	EAMY_0293	2.69	5.42E-09	p-hydroxybenzoic acid efflux pump subunit aaeB	p-hydroxybenzoic acid efflux pump subunit aaeB(pHBA efflux pump protein B), TC 2.A.85.1.2p-hydroxybenzoate efflux carrier, AaeB	Predicted membrane protein
yhcN1	EAMY_0294	4.41	1.32E-07	UPF379 protein ybiM	Protein of unknown function DUF1471, Protein ofunknown function (DUF1471)
yhcN3	EAMY_0295	4.04	8.62E-08	UPF379 protein ybiM	Protein of unknown function DUF1471, Protein ofunknown function (DUF1471)
rplM	EAMY_0303	-2.54	0.00E+00	50S ribosomal protein L13	Ribosomal protein L13, bacterial-type	Ribosomal protein L13
rpsI	EAMY_0304	-2.11	8.49E-11	30S ribosomal protein S9
gltB	EAMY_0308	1.87	1.14E-07	glutamate synthase (NADPH)	glutamate synthase	Glutamate synthase domain 2
yhbH	EAMY_0315	-1.57	4.26E-05	probable sigma(54) modulation protein	Ribosomal protein S3Ae sigma 54 modulationprotein	Ribosome-associated protein Y (PSrp-1)
yhbG	EAMY_0317	-1.72	1.85E-06	LPS export porin complex, cytoplasmic ABC-typeATPase subunit	LPS export porin complex, cytoplasmic ABC-typeATPase subunit, TC 1.B.42.1.2 Uncharacterized ABCtransporter ATP-binding protein yhbG
yhbN	EAMY_0318	-2.01	1.11E-10	LPS export porin complex, periplasmic chaparoneprecursor	LPS export porin complex, periplasmic chaparoneprecursor, TC 1.B.42.1.2 Protein yhbN	Uncharacterized protein conserved in bacteria
yrbE	EAMY_0324	1.68	1.08E-03	UPF393 inner membrane protein yrbE	Protein of unknown function DUF14, Domain ofunknown function DUF14, TIGR56: conserved hypotheticalprotein
nlp1	EAMY_0330	3.22	1.80E-15	Sugar fermentation stimulation protein B	Sugar fermentation stimulation protein B (Ner-likeprotein)
rplU	EAMY_0332	-2.72	0.00E+00	50S ribosomal protein L21
rpmA	EAMY_0333	-3.05	0.00E+00	50S ribosomal protein L27
yhbZ	EAMY_0334	-1.54	2.90E-04	Uncharacterized GTP-binding protein BU389	GTP-binding protein Obg CgtA, GTP1 OBG, Obg_CgtA:GTP-binding protein Obg CgtA	Predicted GTPase
basS	EAMY_0335	1.72	3.27E-05	two-component sensor kinase	Histidine kinase, Histidine kinase-, DNA gyrase B-,and HSP9-like ATPase	Signal transduction histidine kinase
greA	EAMY_0338	-2.41	1.51E-15	Transcription elongation factor greA	Transcription elongation factor greA (Transcriptcleavage factor greA)	Transcription elongation factor
EAMY_0342	EAMY_0342	3.14	3.61E-02	hypothetical protein predicted byGlimmer Critica
mrsA	EAMY_0344	-2.98	1.68E-20	Phosphoglucosamine mutase
nusA	EAMY_0348	-2.00	5.33E-12	Transcription elongation protein nusA	Transcription elongation protein nusA (Nutilization substance protein A) (L factor)	Transcription elongation factor
infB	EAMY_0349	-2.83	0.00E+00	Translation initiation factor IF-2	Initiation factor 2	Translation initiation factor 2 (IF-2 GTPase)
rbfA	EAMY_0350	-1.88	2.42E-08	Ribosome-binding factor A
rpsO	EAMY_0352	-3.96	0.00E+00	30S ribosomal protein S15	Ribosomal protein S15	Ribosomal protein S15P S13E
pnp	EAMY_0353	-2.05	1.45E-12	polyribonucleotide nucleotidyltransferase	Polyribonucleotide nucleotidyltransferase(Polynuc leotide phosphorylase) (PNPase)
yhbS	EAMY_0357	1.88	1.76E-07	putative acetyltransferase	Uncharacterized acetyltransferase yhbS,GCN5-related N-acetyltransferase, Acetyltransferase (GNAT)family	Predicted acetyltransferase
EAMY_0358	EAMY_0358	2.53	6.30E-05	hypothetical protein predicted byGlimmer Critica
yjfL	EAMY_0359	2.17	5.93E-07	Inner membrane protein yjfL	Protein of unknown function DUF35, Domain ofUnknown Function (DUF35)	Predicted membrane protein
nrdG	EAMY_0360	3.33	3.48E-11	anaerobic ribonucleotide reductase activatingprotein	Anaerobic ribonucleoside-triphosphatered uctase-activating protein (Class III anaerobicribonucleotide reductase small component)	Organic radical activating enzymes
nrdD	EAMY_0361	3.59	1.69E-13	anaerobic ribonucleoside-triphosphate reductase	Anaerobic ribonucleoside-triphosphate reductase
EAMY_0362	EAMY_0362	1.60	3.06E-05	SWI SNF-related matrix-associatedactin-depende nt regulator of chromatin subfamily A member5		Superfamily II DNA RNA helicases, SNF2 family
argI	EAMY_0367	4.74	3.26E-14	ornithine carbamoyltransferase 1	Ornithine carbamoyltransferase (OTCase)	Ornithine carbamoyltransferase
yjgD	EAMY_0368	-2.95	1.27E-11	Uncharacterized protein yjgD	Protein of unknown function DUF126, Protein ofunknown function (DUF126)	Uncharacterized protein conserved in bacteria
valS	EAMY_0374	-2.02	4.34E-12	valyl-tRNA synthetase	Valyl-tRNA synthetase (Valine-tRNA ligase) (ValRS)	Isoleucyl-tRNA synthetase
ampH1	EAMY_0378	-1.50	3.02E-04	beta-lactamase D-ala nine carboxypeptidase ampH	beta-lactamase D-alanin e carboxypeptidase
yjiN	EAMY_0379	2.41	4.78E-12	Uncharacterized protein yjiN	Protein of unknown function DUF445, transmembrane,Protein of unknown function (DUF445)	Predicted membrane protein
yjgR	EAMY_0380	1.74	2.27E-05	Uncharacterized protein yjgR	Protein of unknown function DUF853, NPT hydrolaseputative, Bacterial protein of unknown function (DUF853)	Predicted ATPase
intB	EAMY_0383	-2.62	1.43E-15	Integrase	DNA breaking-rejoining enzyme, catalytic core,Phage integrase family	Integrase
EAMY_0385	EAMY_0385	-1.59	9.36E-05	putative orphan protein
EAMY_0386	EAMY_0386	-1.57	2.46E-05	putative protein with cell divisionFtsK SpoIIIEdomain
EAMY_0387	EAMY_0387	-1.84	5.09E-08	hypothetical protein
EAMY_0389	EAMY_0389	-5.43	6.03E-26	hypothetical protein
EAMY_0390	EAMY_0390	-4.63	0.00E+00	Structural maintenance of chromosomes protein 3		Chromosome segregation ATPases
EAMY_0391	EAMY_0391	-2.61	0.00E+00	Uncharacterized protein MJ66	Rossmann-like alpha beta alpha sandwich fold
EAMY_0392	EAMY_0392	-1.68	2.70E-05	hypothetical protein
EAMY_0395	EAMY_0395	-38.78	3.06E-03	hypothetical protein predicted byGlimmer Critica
EAMY_0402	EAMY_0402	-1.89	8.06E-04	Uncharacterized protein y4kO	CopG-like DNA-binding	Predicted transcriptional regulator
EAMY_0406	EAMY_0406	-1.72	2.79E-06	probable helicase senataxin	probable helicase senataxin (SEN1 homolog)
yecA	EAMY_0407	-2.20	5.56E-12	Uncharacterized protein yecA	YgfB and YecA, ygfB_yecA: yecA family protein
nlpA	EAMY_0408	1.93	1.12E-07	D-methionine-binding lipoprotein metQ precursor	Lipoprotein YaeC, NLPA lipoprotein, TIGR363:lipoprotein, YaeC family
EAMY_0409	EAMY_0409	1.93	3.38E-02	putative transcriptional regulator	Lambda repressor-like, DNA-binding	Predicted transcriptional regulators
nlp3	EAMY_0410	-1.90	6.26E-03	Sugar fermentation stimulation protein B	Sugar fermentation stimulation protein B (Ner-likeprotein), Lambda repressor-like, DNA-binding	L-serine deaminase
ampH3	EAMY_0411	-1.79	9.30E-05	Penicillin-binding protein ampH	Beta-lactamase-type transpeptidase fold,Beta-lactamase
ygjF	EAMY_0414	-1.58	2.19E-03	G U mismatch-specific DNA glycosylase		G:T U mismatch-specific DNA glycosylase
rpoD	EAMY_0415	-1.63	1.10E-06	RNA polymerase sigma factor rpoD (Sigma-7)	RNA polymerase sigma factor
bacA	EAMY_0421	2.00	3.11E-08	undecaprenyl-diphosp hatase	Undecaprenyl-diphosphat ase (Undecaprenylpyrophosphate phosphatase) (Bacitracin resistanceprotein)	Uncharacterized bacitracin resistance protein
ygiM	EAMY_0423	2.67	5.10E-16	Uncharacterized protein ygiM precursor	Bacterial SH3-like region	SH3 domain protein
ygiF	EAMY_0424	-1.54	3.75E-04	Uncharacterized protein ygiF (ORFXE)	Adenylate cyclase, CYTH domain	Uncharacterized conserved protein
rfaE	EAMY_0426	-2.15	2.26E-13	ADP-heptose synthase	Bifunctional protein [Includes: D-beta-D-heptose7-phosphate kinase (D-beta-D-heptose7-phosphotran sferase)
EAMY_0428	EAMY_0428	1.80	9.32E-03	hypothetical protein predicted byGlimmer Critica
ygiD	EAMY_0430	4.69	1.48E-15	Uncharacterized protein ygiD	Extradiol aromatic ring-opening dioxygenase, DODAtype, Catalytic LigB subunit of aromatic ring-openingdioxygenase	Uncharacterized conserved protein
tolC	EAMY_0433	-1.54	3.20E-05	Outer membrane protein tolC precursor	Type I secretion outer membrane protein, TolC,Outer membrane efflux protein, TC 1.B.17.1.1 Outermembrane protein TolC precursor	Outer membrane protein
EAMY_0439	EAMY_0439	1.79	1.59E-03	S-acyl fatty acid synthase thioesterase, mediumchain
EAMY_0442	EAMY_0442	-2.07	1.19E-04	hypothetical protein, similar to dihydroorotateoxidase
EAMY_0443	EAMY_0443	-3.99	8.81E-10	hypothetical protein
mcyE1	EAMY_0444	-4.49	4.49E-13	probable peptide synthetase protein	5.1.1.12], Pyridoxal phosphate-dependenttransferase , major region, Aminotransferase class-III,hemL: glutamate-1-semialdehyde-2,1-a minomutase	Glutamate-1-semiald ehyde aminotransferase
mcyE3	EAMY_0445	-2.19	2.67E-05	thiotemplate mechanism natural productsynthetase	5.1.1.11], Beta-ketoacyl synthase, Beta-ketoacylsynthase, N-terminal domain	Polyketide synthase modules and relatedproteins
irp1	EAMY_0446	-2.57	4.50E-11	polyketide synthase type I	Beta-ketoacyl synthase, Beta-ketoacyl synthase,N-terminal domain	Polyketide synthase modules and relatedproteins
sypC	EAMY_0447	-3.50	2.50E-24	Gramicidin S synthetase 2	Gramicidin S synthetase 2 (Gramicidin S synthetaseII) [Includes: ATP-dependent proline adenylase (ProA)(Proline activase)
ppsD	EAMY_0448	-3.57	3.69E-16	polyketide synthase		Polyketide synthase modules and relatedproteins
EAMY_0449	EAMY_0449	-2.10	2.57E-06	probable peptide synthetase protein	Fatty acid synthase [Includes:[Acyl-carrier-protei n] S-acetyltransferase	Polyketide synthase modules and relatedproteins
EAMY_0450	EAMY_0450	-1.64	2.09E-03	Gramicidin S synthetase 1	Gramicidin S synthetase 1 (Gramicidin S synthetaseI) [Includes: ATP-dependent D-phenylalanine adenylase(D-PheA) (D-phenylalanine activase)
smvA	EAMY_0451	-1.76	1.01E-05	putative DHA2 family MFS transporter	Major facilitator superfamily, TC 2.A.1.3.-TheDrug:H+ Antiporter-2 (14 Spanner) (DHA2) Family	Permeases of the major facilitator superfamily
mdaB	EAMY_0456	-4.25	9.25E-03	Modulator of drug activity B	Flavodoxin-like fold
parC	EAMY_0459	-1.73	5.64E-08	topoisomerase IV subunit A	DNA topoisomerase 4 subunit A
plsC	EAMY_0460	-1.80	5.41E-06	1-acyl-sn-glycerol-3 -phosphate acyltransferase
yqhE	EAMY_0463	3.08	1.24E-15	putative 2,5-diketo-D-gluconic acid reductase A	2,5-diketo-D-gluconic acid reductase A (2,5-DKGreductase A) (2,5-DKGR A) (25DKGR-A) (AKR5C)
yqhC	EAMY_0464	1.71	6.44E-03	Uncharacterized HTH-type transcriptionalregulator yqhC	AraC-type transcriptional regulator, N-terminal,AraC-type transcriptional regulator N-terminus	AraC-type DNA-binding domain-containingproteins
dat	EAMY_0465	-5.20	0.00E+00	diaminobutyrate-2-ox oglutarateaminotransferase
ddc	EAMY_0466	-5.30	0.00E+00	L-2,4-diaminobutyrat e decarboxylase	L-2,4-diaminobutyrate decarboxylase (DABAdecarboxylase) (DABA-DC), Pyridoxal phosphate-dependenttransferase
yghB	EAMY_0467	2.72	4.66E-13	Protein dedA (Protein DSG-1)	SNARE associated Golgi protein	Uncharacterized membrane-associated protein
exbB	EAMY_0469	-4.04	0.00E+00	Biopolymer transport exbB protein	TonB-system energizer ExbB type-1, MotA TolQ ExbBproton channel family, TC 2.C.1.1.1 Biopolymer transportexbB protein	Biopolymer transport proteins
exbD	EAMY_0470	-2.32	1.45E-10	Biopolymer transport protein exbD	Biopolymer transport protein ExbD TolR, TC2.C.1.1.1 Biopolymer transport protein exbD	Biopolymer transport protein
citA	EAMY_0471	4.30	5.68E-32	putative MFS citrate transporter citA	metabolite H+ symporter, major facilitatorsuperfamily, TC 2.A.1.6.1 Citrate-proton symporter(Citrate transporter) (Citrate carrier protein)	Permeases of the major facilitator superfamily
yghA	EAMY_0472	17.19	3.04E-100	putative oxidoreductase	Short-chain dehydrogenase reductase SDR, shortchain dehydrogenase, fabG_rel:3-oxoacyl-(acyl-carri er-protein) reductase, putative
csuE	EAMY_0474	3.98	1.41E-10	hypothetical protein	Adhesion, bacterial, Spore Coat Protein U domain	Uncharacterized secreted protein
csuD	EAMY_0475	9.91	2.45E-54	Outer membrane usher protein fimD precursor	Fimbrial biogenesis outer membrane usher protein	P pilus assembly protein, porin PapC
csuC	EAMY_0476	8.07	1.64E-44	Uncharacterized fimbrial chaperone ybgPprecursor	PapD-like	P pilus assembly protein, chaperone PapD
csuB	EAMY_0477	6.95	5.76E-20	hypothetical protein	Adhesion, bacterial	Uncharacterized secreted protein
csuA	EAMY_0478	10.97	2.72E-53	type I pilus protein CsuA B	Spore coat protein U	Uncharacterized secreted protein
EAMY_0479	EAMY_0479	-3.23	9.41E-03	hypothetical protein predicted byGlimmer Critica
ylaC	EAMY_0481	-2.53	2.87E-11	Inner membrane protein ylaC
EAMY_0482	EAMY_0482	1.55	1.45E-03	hypothetical protein
EAMY_0483	EAMY_0483	-1.51	8.01E-03	hypothetical protein
EAMY_0484	EAMY_0484	-1.51	2.33E-03	probable regulatory protein embR	Winged helix repressor DNA-binding, Transcriptionalregulatory protein, C terminal
EAMY_0485	EAMY_0485	1.74	2.40E-03	Lipid phosphate phosphohydrolase 2		Membrane-associated phospholipid phosphatase
yiuA1	EAMY_0486	-4.40	7.11E-32	Uncharacterized lipoprotein MJ85 precursor	[iron], Periplasmic binding protein
ftnA	EAMY_0487	2.16	8.15E-14	Ferritin heavy chain	Ferritin heavy chain (Ferritin H subunit)	Ferritin-like protein
EAMY_0489	EAMY_0489	35.37	1.14E-02	hypothetical protein predicted byGlimmer Critica
lidJ	EAMY_0491	8.21	4.54E-65	hypothetical protein	Disulphide bond formation protein DsbB
EAMY_0492	EAMY_0492	19.47	1.84E-86	hypothetical protein	Glutathione gamma-glutamylcysteinyltransfe rase 1(Phytochelatin synthase 1) (AtPCS1) (Cadmium toleranceprotein), Phytochelatin synthase
ggt1	EAMY_0493	6.82	4.19E-69	probable gamma-glutamyltranspeptidase	Gamma-glutamyltranspept idase precursor [Contains:Gamma-glutamyltransp eptidase large chain	Gamma-glutamyltrans ferase
bglA	EAMY_0494	1.73	7.71E-04	6-phospho-beta-gluco sidase	6-phospho-beta-galactos idase, Glycoside hydrolase,family 1
bglH	EAMY_0495	1.86	1.29E-03	putative beta-glucosidase	probable beta-glucosidase (Beta-D-glucosideglucohydrolas e), Glycoside hydrolase, family 1
celC	EAMY_0496	2.16	9.09E-03	PTS system, EIIA component	PTS system EIIA component, potentiallycellubiose-specific , TC 4.A.3.2.-The PTSlactose-N,N'-diacetylchitob iose-beta-glucoside (Lac)family
celB	EAMY_0497	1.65	1.22E-02	PTS system, component EIIC	PTS system EIIC component, potentiallycellubiose-specific , TC 4.A.3.2.-The PTSlactose-N,N'-diacetylchitob iose-beta-glucoside (Lac)family
EAMY_0502	EAMY_0502	-2.15	7.29E-06	putative acetyltransferase
EAMY_0514	EAMY_0514	45.44	5.01E-03	hypothetical protein predicted byGlimmer Critica
ampC	EAMY_0516	-1.72	3.82E-04	beta-lactamase	Beta-lactamase precursor (Cephalosporinase)
virK	EAMY_0518	2.05	1.11E-10	Uncharacterized protein in pinF2 3'region(ORF2)	VirK, VirK protein
hrpK	EAMY_0519	3.44	9.90E-17	Pathogenicity locus protein hrpK
hsvA	EAMY_0520	21.48	1.17E-108	hrp-associated systemic virulence protein HsvA		N-Dimethylarginine dimethylaminohydrolase
hsvB	EAMY_0521	16.70	3.88E-82	hrp-associated systemic virulence protein HsvB	Required for systemic infection in apple shoots,Similar to PSPTO875 of Pseudomonas syringae pv. tomatoDC3	Biotin carboxylase
hsvC	EAMY_0522	8.03	1.08E-60	hrp-associated systemic virulence protein HsvC	Required for systemic infection in apple shoots	Biotin carboxylase
EAMY_0523	EAMY_0523	3.11	1.70E-19	hypothetical protein predicted byGlimmer Critica
EAMY_0524	EAMY_0524	9.23	1.88E-31	Blasticidin S-acetyltransferase	GCN5-related N-acetyltransferase, Acetyltransferase(GNAT) family
hrcU	EAMY_0525	7.52	5.38E-36	Type III secretion protein HrcU	FlhB_rel_III: type III secretion protein, YscU HrpYfamily	Type III secretory pathway, component EscU
hrcT	EAMY_0526	14.49	1.80E-28	Type III secretion protein HrcT	fliR_like_III: type III secretion apparatus proteinSpaR YscT HrcT	Type III secretory pathway, component EscT
hrcS	EAMY_0527	52.32	7.51E-23	Type III secretion protein HrcS	Type III secretion protein HrpO, fliQ_rel_III: typeIII secretion protein, HrpO family
hcrR	EAMY_0528	8.86	2.66E-57	Harpin secretion protein HrcR	yscR: type III secretion apparatus protein,YscR HrcR familyYop virulence translocation protein R,FliP family	Flagellar biosynthesis pathway, component FliP
hrcQ	EAMY_0529	13.61	2.31E-83	Type III secretion protein HrcQa	Type III secretion system apparatus proteinYscQ HrcQ
hrpP	EAMY_0530	18.40	4.29E-50	Type III secretion protein HrpP	probable type III secretion protein
hrpO	EAMY_0531	30.84	8.27E-70	Type III secretion protein HrpO	probable type III secretion protein
hrcN	EAMY_0532	19.07	3.12E-89	ATP synthase in type III secretion system
hrpQ	EAMY_0533	18.33	2.06E-94	type III secretion protein HrpQ	Type III secretion system YscD HrpQ family
hrcV	EAMY_0534	39.59	1.57E-92	Type III secretion inner membrane protein HrcV	Type III secretion inner membrane protein HrcV,FHIPEP family	Flagellar biosynthesis pathway, component FlhA
hrpJ	EAMY_0535	23.54	2.39E-98	Hypersensitivity response secretion proteinHrpJ	Hypersensitivity response secretion protein HrpJ,LcrE: type III secretion regulator YopN LcrE InvE MxiC
hrpL	EAMY_0536	20.98	6.39E-65	RNA polymerase sigma factor HrpL	sigma7-ECF: RNA polymerase sigma factor, sigma-7family
hrpS	EAMY_0539	6.57	3.89E-41	Sigma-54-dependent enhancer-binding proteinHrpS	RNA polymerase sigma factor 54-dependentenhancer-binding protein HrpS
orfU2	EAMY_0541	4.81	5.67E-04	hypothetical protein	Protein of unknown function	Predicted metal-dependent hydrolase
hrpA1	EAMY_0542	11.14	1.03E-133	Hrp pili protein HrpA (TTSS pilin HrpA)
hrpB1	EAMY_0543	25.54	3.94E-115	type III secretion protein HrpB	Type III secretion system YscI HrpB, Bacterial typeIII secretion system protein (yscI_hrpB_dom)
hrcJ	EAMY_0544	20.13	8.11E-106	Type III secretion inner-membreane protein HrcJ	Secretory protein of YscJ FliF family, Innermembrane ring	Type III secretory pathway, lipoprotein EscJ
hrpD	EAMY_0545	26.16	1.87E-73	type III secretion protein HrpD	unknown function, homolog to YscK of Yersinia
hrpE	EAMY_0546	12.26	5.72E-45	type III secretion protein HrpE	type III secretion apparatus protein, HrpE YscLfamily, ATPase associated protein
hrpF	EAMY_0547	13.08	2.51E-86	type III secretion protein HrpF	HrpF, HrpF protein
hrpG	EAMY_0548	23.32	3.40E-101	type III secretion protein HrpG
hrcC	EAMY_0549	16.59	2.71E-134	Type III secretion system outer membrane poreHrcC	Bacterial type III secretion system protein, outermembrane pore YscC HrcC	Type II secretory pathway, component PulD
hrpT	EAMY_0550	21.75	8.32E-38	type III secretion lipoprotein HrpT	Hypothetical secreted lipoprotein with signalpeptid
hrpV	EAMY_0551	23.79	4.27E-57	Type III secretion protein HrpV	Probably secreted protein (Signal peptid)
hrpN	EAMY_0552	13.92	9.66E-147	Harpin HrpN (Harpin-Ech)	Harpin protein, secreted
ORFA	EAMY_0553	12.83	1.61E-93	potential ORFB-specific chaperone	Member of the SycH family of chaperones andchaperone-like proteins, Tir chaperone protein (CesT)
ORFB	EAMY_0554	7.84	3.67E-87	Avirulence protein ORFB	Virulence avirulence effector protein homolog, YopJSerine Threonine acetyltransferase
ORFC	EAMY_0555	23.47	9.43E-54	potential HrpW-specific chaperone
hrpW	EAMY_0556	15.00	4.15E-99	harpin HrpW	harpin HrpW, Secreted pectate lyase precursor
dspE	EAMY_0557	14.57	1.34E-124	putative avirulence protein DspE (DspA)	Hrp-secreted pathogenicity avirulence protein	elicit the hypersensitive reaction
dspF	EAMY_0558	4.19	9.98E-28	Hrp secreted pathogenicity-related protein	DspF AvrF protein
rlsA	EAMY_0559	-2.91	2.13E-06	transcriptional regulator of levansucrase	Winged helix repressor DNA-binding, Bacterialregulatory helix-turn-helix protein, lysR family	Transcriptional regulator
EAMY_0563	EAMY_0563	-1.76	5.65E-03	hypothetical protein	Glycoside hydrolase, family 19, catalytic
EAMY_0569	EAMY_0569	-2.11	7.69E-09	hypothetical protein predicted byGlimmer Critica	Excinuclease ABC, C subunit, N-terminal
EAMY_0575	EAMY_0575	2.91	4.55E-03	Tyrosine recombinase xerD	DNA breaking-rejoining enzyme, catalytic core,Phage integrase family	Site-specific recombinase XerC
EAMY_0576	EAMY_0576	4.38	1.91E-03	hypothetical protein predicted byGlimmer Critica
EAMY_0577	EAMY_0577	3.38	6.84E-05	hypothetical protein predicted byGlimmer Critica
speC	EAMY_0578	-1.71	1.63E-06	ornithine decarboxylase isozyme	Ornithine decarboxylase (ODC)	Arginine lysine orn ithine decarboxylases
EAMY_0579	EAMY_0579	-3.04	8.44E-17	TetR-family transcriptional regulator	Homeodomain-like
mltC	EAMY_0581	-1.71	1.86E-06	membrane-bound lytic murein transglycosylase C	Membrane-bound lytic murein transglycosylase Cprecursor (Murein hydrolase C)
yggX	EAMY_0582	-2.17	9.68E-09	probable Fe(2+)-trafficking protein	Fe(II) trafficking protein YggX, Bacterial Fe(2+)trafficking	Fe-S cluster protector protein
yggH	EAMY_0585	-1.76	5.64E-07	tRNA (guanine-N7-)-methyltransferas e	tRNA (guanine-N(7)-)-methyltransfer ase(tRNA(m7G46)-methyltransfer ase)
yggL	EAMY_0586	-2.63	0.00E+00	Uncharacterized protein yggL	Protein of unknown function DUF469, Protein withunknown function (DUF469)	Uncharacterized protein conserved in bacteria
yggN	EAMY_0587	-1.56	1.83E-04	Uncharacterized protein yggN
yggR	EAMY_0592	1.87	3.88E-03	Twitching motility protein	Pilus retraction protein PilT, Type II IV secretionsystem protein, pilT_fam: twitching motility protein
sigD	EAMY_0593	2.80	3.39E-07	probable RNA polymerase ECF-type sigma factor	RNA polymerase sigma factor
dsbD1	EAMY_0594	2.16	9.51E-08	C-type cytochrome biogenesis protein (coppertolerance)		Cytochrome c biogenesis protein
yqgF	EAMY_0596	1.65	2.81E-03	putative Holliday junction resolvase	Polynucleotidyl transferase, Ribonuclease H fold,Uncharacterised protein family (UPF81), TIGR25:conserved hypothetical protein TIGR25
galP	EAMY_0602	-1.53	1.18E-04	galactose-proton symporter	galactose-proton symporter (galactose transporter),Major Facilitator Superfamily, TC 2.A.1.1.1Galactose-proton symporter	Permeases of the major facilitator superfamily
metK	EAMY_0603	-1.64	1.97E-04	S-adenosylmethionine synthetase	S-adenosylmethionine synthetase (Methionineadenosyltransferase ) (AdoMet synthetase) (MAT)
yidB	EAMY_0606	-1.65	5.74E-06	Uncharacterized protein yidB	Protein of unknown function DUF937, bacterial,Bacterial protein of unknown function (DUF937)
speB	EAMY_0607	-2.28	0.00E+00	agmatinase	Agmatinase (Agmatine ureohydrolase) (AUH),Ureohydrolase
EAMY_0608	EAMY_0608	2.41	1.99E-02	Colicin V secretion processing ATP-bindingprotein cvaB	Colicin V secretion processing ATP-binding proteincvaB, Peptidase C39, bacteriocin processing	Predicted double-glycine peptidase
EAMY_0611	EAMY_0611	1.57	1.07E-02	hypothetical protein
tsr1	EAMY_0612	-2.64	1.51E-15	Methyl-accepting chemotaxis protein IV		Methyl-accepting chemotaxis protein
yggG	EAMY_0614	-3.03	0.00E+00	putative metalloprotease	Uncharacterized metalloprotease ycaL, PeptidaseM48, Ste24p, Peptidase family M48	Zn-dependent protease with chaperone function
tktA1	EAMY_0616	-2.56	0.00E+00	Transketolase	Bacterial transketolase, thiamine diphosphatebinding
pgk	EAMY_0618	-2.45	0.00E+00	phosphoglycerate kinase	Bifunctional PGK TIM [Includes: Phosphoglyceratekinase	3-phosphoglycerate kinase
fba	EAMY_0619	-2.26	6.21E-14	fructose-bisphosphat e aldolase class II	Fructose-bisphosphate aldolase class 2	Fructose tagatose bisphosphate aldolase
yggA	EAMY_0621	2.80	5.49E-04	Arginine exporter protein	Arginine exporter protein, TC 2.A.75.1.2 Arginineexporter protein ArgO	Lysine efflux permease
rpiA	EAMY_0631	-1.89	6.35E-08	ribose 5-phosphate isomerase A	Ribose-5-phosphate isomerase A(Phosphoriboisomerase A) (PRI)	Ribose 5-phosphate isomerase
ygfA	EAMY_0633	1.71	1.92E-04	Uncharacterized protein HI858	5-formyltetrahydrofolat e cyclo-ligase,5-formyltetrahydr ofolate cyclo-ligase family, MTHFS_bact:5,1-methenyltetrah ydrofolate synthetase	5-formyltetrahydrof olate cyclo-ligase
gcvT	EAMY_0640	2.93	7.50E-11	aminomethyltransfera se	Aminomethyltransferase (Glycine cleavage system Tprotein)
gcvH	EAMY_0641	2.14	2.18E-05	glycine cleavage system H protein	Glycine cleavage H-protein	Glycine cleavage system H protein(lipoate-binding)
gcvP	EAMY_0642	3.34	2.96E-20	glycine dehydrogenase	Glycine dehydrogenase [decarboxylating] (Glycinedecarboxylase) (Glycine cleavage system P-protein)
EAMY_0643	EAMY_0643	3.87	1.01E-02	hypothetical protein predicted byGlimmer Critica
ygfF	EAMY_0644	5.70	1.17E-10	putative oxidoreductase
EAMY_0645	EAMY_0645	1.69	1.99E-03	UPF27 protein yfbR
ygfY	EAMY_0648	-2.24	1.54E-06	UPF35 protein plu3555	Protein of unknown function DUF339, Protein ofunknown function (DUF339)
ytfF	EAMY_0651	1.82	1.91E-02	Inner membrane protein ytfF	Protein of unknown function DUF6, transmembrane
eop2	EAMY_0653	4.04	6.84E-20	type III effector HopAK1	Two-domain harpin with C-terminal enzyme-likedomain, Pectin lyase fold virulence factor
dsbC	EAMY_0655	-1.56	1.64E-05	protein disulfide isomerase II	Disulphide bond isomerase	Protein-disulfide isomerase
recJ	EAMY_0656	1.51	1.42E-03	Single-stranded DNA-specific exonuclease	Single-stranded-DNA-spe cific exonuclease recJ
EAMY_0657	EAMY_0657	2.64	2.33E-02	hypothetical protein predicted byGlimmer Critica
prfB	EAMY_0658	-1.97	1.54E-10	Peptide chain release factor 1 (RF-1)	Peptide chain release factor	Protein chain release factor B
lysS	EAMY_0659	-2.12	1.73E-14	lysyl-tRNA synthetase	Lysyl-tRNA synthetase (Lysine-tRNA ligase) (LysRS)	Lysyl-tRNA synthetase (class II)
EAMY_0661	EAMY_0661	-2.30	3.73E-13	hypothetical protein predicted byGlimmer Critica	Peptidase, trypsin-like serine and cysteine
EAMY_0662	EAMY_0662	1.96	4.40E-06	putative DHA1 family MFS transporter	Major facilitator superfamily, TC 2.A.1.2.-TheDrug:H+ Antiporter-1 (12 Spanner) (DHA1) Family	Arabinose efflux permease
lysR1	EAMY_0663	1.72	1.14E-02	Transcriptional activator protein lysR
lysA	EAMY_0664	2.02	3.06E-07	Diaminopimelate decarboxylase	Diaminopimelate decarboxylase (DAP decarboxylase),Pyridoxal-depen dent decarboxylase
pagC	EAMY_0669	-2.77	9.42E-03	Virulence membrane protein pagC precursor	Virulence-related outer membrane protein,Enterobacterial Ail Lom protein	Opacity protein and related surface antigens
EAMY_0671	EAMY_0671	3.46	2.75E-02	putative hemolysin
EAMY_0674	EAMY_0674	5.94	4.19E-02	hypothetical protein predicted byGlimmer Critica	Protein of unknown function DUF1813, HSP2-like,HSP2-like domain of unknown function (DUF1813)
EAMY_0677	EAMY_0677	-5.95	1.68E-05	hypothetical protein
EAMY_0679	EAMY_0679	-3.63	7.45E-18	hypothetical protein predicted byGlimmer Critica
fhaB	EAMY_0680	-4.08	0.00E+00	putative filamentous hemagglutinin	Large exoproteins involved in heme utilization oradhesion, The Serratia-type Pore-forming Toxin (S-PFT)Family, TC 1.C.75.1.1 Hemolysin
fhaC	EAMY_0681	-4.85	2.67E-28	Hemolysin activator protein precursor		Hemolysin activation secretion protein
mdtB	EAMY_0684	1.74	4.71E-05	Cation multidrug efflux pump
mdtC	EAMY_0685	1.62	1.10E-03	Cation multidrug efflux pump mdtC		Cation multidrug efflux pump
nodT	EAMY_0688	2.71	2.22E-04	Toluene efflux pump outer membrane protein ttgCprecursor	Outer membrane efflux protein	Outer membrane protein
lplT	EAMY_0692	1.79	1.94E-05	putative MFS lysophospholipid transporter LplT	Major facilitator superfamily MFS-1, TC 2.A.1.42.1The lysophospholipid transporter, LplT (YgeD)	Permeases of the major facilitator superfamily
thyA	EAMY_0703	-1.71	9.05E-07	thymidylate synthetase
ppdA	EAMY_0705	70.26	1.55E-04	Prepilin peptidase-dependent protein Aprecursor	Prepilin-type cleavage methylation, N-terminal
yagU	EAMY_0713	2.12	6.93E-08	Inner membrane protein yagU	Protein of unknown function DUF144, Protein ofunknown function (DUF144)	Predicted periplasmic secreted protein
argA	EAMY_0714	3.62	2.54E-18	amino-acid acetyltransferase	Amino-acid acetyltransferase (N-acetylglutamatesynthase) (AGS) (NAGS)	Acetylglutamate kinase
amiC	EAMY_0715	-1.65	1.31E-03	N-acetylmuramoyl-L-a lanine amidase
mltA	EAMY_0716	-1.72	8.47E-06	membrane-bound lytic murein transglycosylase A	Membrane-bound lytic murein transglycosylase Aprecursor (Murein hydrolase A) (Mlt38), MltA, MltAspecific insert domain	Membrane-bound lytic murein transglycosylase
ygdL	EAMY_0717	-1.82	2.70E-05	Uncharacterized protein ygdL	Molybdenum cofactor biosynthesis, ThiF family
gcvA	EAMY_0721	2.18	6.03E-09	Carbapenem-hydrolyzi ng beta-lactamasetranscriptional activator	LysR, substrate-binding, LysR substrate bindingdomain, dsdC: D-serine deaminase transcriptionalactivator	Transcriptional regulator
ygdH	EAMY_0726	-2.04	2.30E-11	Uncharacterized protein ygdH	Conserved hypothetical protein CHP73, Possiblelysine decarboxylase	Predicted Rossmann fold nucleotide-bindingprotein
yqcD	EAMY_0727	-2.39	1.51E-15	NADPH-dependent 7-cyano-7-deazaguaninereductas e	NADPH-dependent 7-cyano-7-deazaguanine reductase(NADPH-dependent nitrile oxidoreductase), GTPcyclohydrolase I	Uncharacterized protein conserved in bacteria
yqcA	EAMY_0731	-2.53	2.37E-14	Sulfite reductase	Sulfite reductase [NADPH] flavoproteinalpha-component (SIR-FP), Flavodoxin nitric oxidesynthase, Flavodoxin	Flavodoxins
glxK	EAMY_0732	1.94	6.32E-07	Glycerate kinase
pyrG	EAMY_0737	-1.96	2.37E-11	CTP synthase	CTP synthase (UTP-ammonia ligase) (CTP synthetase)	CTP synthase (UTP-ammonia lyase)
eno	EAMY_0738	-3.46	0.00E+00	Enolase	Enolase (2-phosphoglycerate dehydratase)(2-phospho-D-glyce rate hydro-lyase)
EAMY_0739	EAMY_0739	7.31	9.14E-67	putative O-acetyltransferase SAV974)	Acyltransferase 3, Acyltransferase family	Predicted acyltransferases
ygcF	EAMY_0740	2.35	6.76E-12	Uncharacterized protein ygcF	Radical SAM	Organic radical activating enzymes
EAMY_0742	EAMY_0742	3.17	2.03E-17	putative ABC transport system, ATP-bindingcomponent	ABC transporter, ATP-binding protein, TC3.A.1.3.-The Polar Amino Acid Uptake Transporter (PAAT)Family
EAMY_0743	EAMY_0743	4.99	2.76E-61	putative ABC transport system, inner membranecomponent	Binding-protein-depende nt transport systems innermembrane component, TC 3.A.1.3.-The Polar Amino AcidUptake Transporter (PAAT) Family
EAMY_0745	EAMY_0745	5.35	2.04E-02	hypothetical protein predicted byGlimmer Critica
cysJ	EAMY_0747	3.80	1.47E-23	sulfite reductase (NADPH) flavoprotein betasubunit	Sulfite reductase [NADPH] flavoproteinalpha-component (SIR-FP)	Sulfite reductase, alpha subunit(flavoprotein)
cysI3	EAMY_0748	4.05	1.66E-31	sulfite reductase	Sulfite reductase [NADPH] hemoproteinbeta-component (SIR-HP) (SIRHP)	Sulfite reductase, beta subunit (hemoprotein)
cysH	EAMY_0749	3.72	2.49E-24	3'-phosphoadenosine 5'-phosphosulfate (PAPS)reductase
EAMY_0750	EAMY_0750	1.57	1.66E-03	hypothetical protein	Dimeric alpha-beta barrel	Uncharacterized protein conserved in bacteria
EAMY_0751	EAMY_0751	2.71	5.12E-06	hypothetical protein predicted byGlimmer Critica
cysG	EAMY_0752	70.50	3.25E-153	uroporphyrin-III C-methyltransferase precorrin-2 oxidase ferrochelatase	uroporphyrin-III C-methyltransferase precorrin-2oxidase ferrochelatase [includes: uroporphyrin-IIIC-methyltransf erase
[truncated: 3,577 more rows]
