# Supplementary material for: Comparative transcriptome analysis of a lowly virulent strain of Erwinia amylovora in shoots of two apple cultivars – susceptible and resistant to fire blight
Source: BMC Genomics. 2017 Nov 13;18:868. doi: 10.1186/s12864-017-4251-z (PMC5683332; doi:10.1186/s12864-017-4251-z)
Supplement: Supplementary file 7 — Erwinia amylovora 650 genes up-regulated in Free Redstar (FR-24 h) in comparison to Idared (I-24 h) 24 h after inoculation (XLSX 23 kb) [file 12864_2017_4251_MOESM7_ESM.xlsx]

## Sheet: Arkusz1
Table S6. Erwinia amylovora 650 genes up-regulated in Free Redstar (FR-24h) in comparison to Idared 24 h after inoculation (I-24h)
Gene	Locus tag in CFBP1430 Genome	Fold change	FDR p-value correction	Product	Note	Function
EAMY_0059	EAMY_0059	2.35	4.52E-03	putative retron reverse transcriptase	RNA-directed DNA polymerase from retron Mx162-RT(Reverse transcriptase) (Mx162-RT), RNA-directed DNApolymerase (reverse transcriptase)	Retron-type reverse transcriptase
EAMY_0060	EAMY_0060	2.16	1.03E-02	hypothetical protein
yibK	EAMY_0103	1.51	1.57E-02	putative tRNA rRNA methyltransferase		Predicted rRNA methylase (SpoU class)
hslU	EAMY_0131	1.91	6.21E-06	ATP-dependent hsl protease ATP-binding subunithslU	Heat shock protein HslU, ATPase family associatedwith various cellular activities (AAA)	ATP-dependent protease HslVU (ClpYQ), ATPasesubunit
hslV	EAMY_0132	1.50	2.33E-02	ATP-dependent protease HslV
rho	EAMY_0170	1.53	2.47E-04	Transcription termination factor rho	Transcription termination factor rho (ATP-dependenthelicase rho), ATP synthase alpha beta family,nucleotide-binding	Transcription termination factor
fis	EAMY_0270	1.52	1.54E-02	DNA-binding protein fis	DNA-binding protein Fis, Bacterial regulatoryprotein, Fis family
mreC	EAMY_0284	1.54	4.32E-04	Rod shape-determining protein mreC
aaeA	EAMY_0292	1.76	1.44E-03	p-hydroxybenzoic acid efflux pump subunit aaeA	p-hydroxybenzoic acid efflux pump subunit aaeA(pHBA efflux pump protein A), TC 8.A.1.7.1p-hydroxybenzoic acid efflux pump subunit aaeA	Multidrug resistance efflux pump
aaeB	EAMY_0293	1.64	2.81E-03	p-hydroxybenzoic acid efflux pump subunit aaeB	p-hydroxybenzoic acid efflux pump subunit aaeB(pHBA efflux pump protein B), TC 2.A.85.1.2p-hydroxybenzoate efflux carrier, AaeB	Predicted membrane protein
deaD	EAMY_0355	2.31	3.02E-11	Cold-shock DEAD box protein A	Cold-shock DEAD box protein A (ATP-dependent RNAhelicase deaD)	Superfamily II DNA and RNA helicases
ompU	EAMY_0413	2.77	1.01E-11	outer membrane protein	Porin, Gram-negative type, TC 1.B.1.2 The GeneralBacterial Porin (GBP) Family, OmpU subfamily	Outer membrane protein (porin)
EAMY_0504	EAMY_0504	1.59	3.82E-02	hypothetical protein predicted byGlimmer Critica
ampC	EAMY_0516	1.65	3.14E-03	beta-lactamase	Beta-lactamase precursor (Cephalosporinase)
yggW	EAMY_0588	1.66	5.42E-04	putative oxidase
EAMY_0674	EAMY_0674	5.48	7.41E-03	hypothetical protein predicted byGlimmer Critica	Protein of unknown function DUF1813, HSP2-like,HSP2-like domain of unknown function (DUF1813)
amiC	EAMY_0715	1.56	2.50E-02	N-acetylmuramoyl-L-a lanine amidase
EAMY_0794	EAMY_0794	3.39	3.73E-02	hypothetical protein predicted byGlimmer Critica
clpB3	EAMY_0835	1.52	6.73E-03	ATP-dependent Clp protease, ATP-binding subunitClpB	ATPase family associated with various cellularactivities (AAA), ClpB: ATP-dependent Clp proteaseATP-binding subunit ClpB	ATPases with chaperone activity, ATP-bindingsubunit
EAMY_0836	EAMY_0836	2.88	1.03E-03	hypothetical protein predicted byGlimmer Critica
cspA	EAMY_0911	1.65	8.07E-04	Cold shock-like protein cspG (CPS-G)	Cold-shock protein, DNA-binding, 'Cold-shock'DNA-binding domain, cspD: cold shock domain protein CspD	Cold shock proteins
proY	EAMY_0943	1.54	4.23E-04	Proline-specific permease proY	Amino Acid-Polyamine-Organocation (APC)Superfamily, TC 2.A.3.1.6 Proline-specific permease proY	Gamma-aminobutyrate permease and relatedpermeases
EAMY_0946	EAMY_0946	7.55	3.99E-04	hypothetical protein predicted byGlimmer Critica
gtrB1	EAMY_0951	1.61	2.52E-02	bactoprenol glucosyl transferase	Glycosyl transferase, family 2, Glycosyltransferase family 2
acrA	EAMY_1009	1.70	1.02E-06	Membrane-fusion protein	HlyD family secretion protein, efflux transporter,RND family, MFP subunit, TC 8.A.1.6.1 Acriflavineresistance protein A
htpG	EAMY_1019	1.79	2.50E-07	Chaperone protein htpG	Chaperone protein htpG (Heat shock protein htpG)(High temperature protein G), Heat shock protein Hsp9	Molecular chaperone, HSP9 family
ybaK	EAMY_1035	1.60	1.56E-04	Prolyl-tRNA synthetase		Uncharacterized conserved protein
ybaP	EAMY_1036	1.61	1.43E-04	Uncharacterized protein ybaP	GumN	Uncharacterized protein conserved in bacteria
ybaR	EAMY_1037	2.46	1.01E-11	putative copper-transporting ATPase	copper-translocating P-type ATPase, TC 3.A.3.5.5probable copper-transporting ATPase	Cation transport ATPase
EAMY_1076	EAMY_1076	2.58	1.90E-03	hypothetical protein predicted byGlimmer Critica
inlA	EAMY_1078	2.08	3.04E-04	Internalin-A precursor	Leucine-rich repeat	Leucine-rich repeat (LRR) protein
yncD	EAMY_1080	1.56	1.02E-03	probable tonB-dependent receptor yncD precursor	TonB-dependent siderophore receptor, TC1.B.14.-.-The Outer Membrane Receptor (OMR) Family	Outer membrane receptor proteins, mostly Fetransport
lipB	EAMY_1113	1.74	1.05E-05	Lipoate-protein ligase B	Lipoyltransferase(Lipoy l-[acyl-carrier-protein]-prote in-N-lipoyltransferase)
ybeA	EAMY_1119	1.61	2.03E-04	UPF0247 protein HI0033	Protein of unknown function DUF163, UncharacterizedACR, COG1576, TIGR246: conserved hypothetical proteinTIGR246	Uncharacterized conserved protein
ybgI	EAMY_1157	1.87	7.94E-07	UPF0135 protein ybgI	NGG1p interacting factor 3, NIF3, NIF3 (NGG1pinteracting factor 3), TIGR486: conserved hypotheticalprotein TIGR486	Uncharacterized conserved protein
galT	EAMY_1192	1.56	8.72E-04	Galactose-1-phosphat e uridylyltransferase	Galactose-1-phosphate uridylyltransferase (Gal-1-Puridylyltransferase) (UDP-glucose-hexose-1-phosphat euridylyltransferase)
modA	EAMY_1198	1.57	5.98E-03	molybdate ABC transport system, periplasmicprotein precursor
rhlE	EAMY_1224	1.81	2.14E-07	putative ATP-dependent RNA helicase rhlE	putative ATP-dependent RNA helicase rhlE, DEAD-likehelicase, N-terminal, DEAD DEAH box helicase	Superfamily II DNA and RNA helicases
yohI	EAMY_1225	2.26	1.92E-07	putative regulator protein	Dihydrouridine synthase, DuS, Dihydrouridinesynthase (Dus), nifR3_yhdG: putative TIM-barrel protein,nifR3 family	tRNA-dihydrouridine synthase
EAMY_1241	EAMY_1241	1.51	1.62E-02	lipoprotein, putative
cfa1	EAMY_1242	1.68	4.79E-06	cyclopropane-fatty-a cyl-phospholipid synthase	Cyclopropane-fatty-acyl -phospholipid synthase(Cyclopropane fatty acid synthase) (CFA synthase)
EAMY_1243	EAMY_1243	1.86	5.28E-07	hypothetical protein	Protein of unknown function DUF1365, Protein ofunknown function (DUF1365)	Uncharacterized conserved protein
EAMY_1244	EAMY_1244	1.83	3.76E-07	hypothetical protein	Amine oxidase	Protoporphyrinogen oxidase
EAMY_1245	EAMY_1245	1.74	3.50E-07	Short-chain dehydrogenase reductase SDR	3-oxoacyl-[acyl-carrier -protein] reductase(3-ketoacyl-acyl carrier protein reductase)
EAMY_1246	EAMY_1246	1.56	6.85E-05	hypothetical protein
yehV	EAMY_1247	1.62	2.76E-05	HTH-type transcriptional regulator mlrA	HTH-type transcriptional regulator mlrA (MerR-likeregulator A), putative DNA binding, MerR family regulatoryprotein	Predicted transcriptional regulators
EAMY_1340	EAMY_1340	3.10	1.76E-02	hypothetical protein predicted byGlimmer Critica
EAMY_1342	EAMY_1342	3.31	4.30E-02	hypothetical protein predicted byGlimmer Critica
htrB	EAMY_1433	2.12	2.09E-08	lipid A biosynthesis lauroyl acyltransferase	Lipid A biosynthesis lauroyl (or palmitoleoyl)acyltransferase (Heat shock protein B)	Lauroyl myristoyl acyltransferase
flgA1	EAMY_1452	1.81	5.25E-05	Flagella basal body P-ring formation proteinflgA precursor
flgB1	EAMY_1453	2.99	6.38E-19	Flagellar basal-body rod protein flgB
flgC1	EAMY_1454	2.50	6.15E-10	Flagellar basal-body rod protein flgC
flgD1	EAMY_1455	2.79	0.00E+00	Basal-body rod modification protein flgD
flgE1	EAMY_1456	2.54	5.35E-11	Flagellar hook protein flgE	Flagellar basal body protein FlgE	Flagellar hook protein FlgE
flgF1	EAMY_1457	2.64	2.10E-09	Flagellar basal-body rod protein flgF	Flagellar basal-body rod protein flgF (putativeproximal rod protein)	Flagellar basal body rod protein
flgG1	EAMY_1458	2.54	3.42E-08	Flagellar basal-body rod protein flgG	Flagellar basal-body rod protein flgG (Distal rodprotein)	Flagellar basal body rod protein
flgH1	EAMY_1459	2.92	5.51E-10	Flagellar L-ring protein precursor	Flagellar L-ring protein precursor (Basal bodyL-ring protein)
flgI1	EAMY_1460	2.71	1.39E-07	Flagellar P-ring protein precursor	Flagellar P-ring protein precursor (Basal bodyP-ring protein)	Flagellar basal-body P-ring protein
flgJ1	EAMY_1461	2.68	1.17E-07	flagellar protein FlgJ	Peptidoglycan hydrolase flgJ (Muramidase flgJ),Flagellar protein FlgJ type-2, flagell_FlgJ: flagellar rodassembly protein muramidase FlgJ	Rod binding protein
flgK1	EAMY_1462	2.07	1.01E-11	Flagellar hook-filament junction protein 1	flgK_ends: flagellar hook-associated protein FlgK	Flagellar hook-associated protein
flgL1	EAMY_1463	1.72	8.59E-06	Flagellar hook-associated protein 3	flagell_flgL: flagellar hook-associated protein 3	Flagellin and related hook-associated proteins
fliP1	EAMY_1501	2.29	1.34E-09	Flagellar biosynthetic protein FliP precursor	fliP: flagellar biosynthetic protein FliP	Flagellar biosynthesis pathway, component FliP
fliO1	EAMY_1502	2.40	4.90E-08	Flagellar protein FliO	Flagellar biosynthesis protein, FliO	Flagellar biogenesis protein
fliN1	EAMY_1503	2.99	1.89E-11	Flagellar motor switch protein FliN	fliN: flagellar motor switch protein FliN
fliM1	EAMY_1504	2.80	0.00E+00	Flagellar motor switch protein FliM	fliM_switch: flagellar motor switch protein FliM	Flagellar motor switch protein
fliL1	EAMY_1505	3.04	7.93E-15	Flagellar FliL protein	Flagellar basal body-associated protein FliL
fliK1	EAMY_1506	2.60	3.38E-07	Flagellar hook-length control protein FliK	Flagellar hook-length control protein	Flagellar hook-length control protein
fliJ1	EAMY_1507	2.88	4.46E-08	Flagellar FliJ protein	flagell_FliJ: flagellar export protein FliJ	Flagellar biosynthesis chaperone
fliI1	EAMY_1508	3.78	3.95E-13	flagellum-specific ATP synthase	Type III secretion system ATPase, FliI YscN family
fliH1	EAMY_1509	3.53	1.17E-14	Flagellar assembly protein FliH
fliG1	EAMY_1510	3.70	8.23E-13	Flagellar motor switch protein FliG	fliG: flagellar motor switch protein FliG	Flagellar motor switch protein
fliF1	EAMY_1511	3.36	0.00E+00	Flagellar M-ring protein FliF	fliF: flagellar M-ring protein FliF, YscJ FliFfamily
fliE1	EAMY_1512	2.31	2.14E-07	Flagellar hook-basal body complex protein FliE	fliE: flagellar hook-basal body complex protein	Flagellar hook-basal body protein
EAMY_1659	EAMY_1659	2.56	6.31E-03	hypothetical protein predicted byGlimmer Critica
EAMY_1683	EAMY_1683	1.97	1.96E-02	hypothetical protein predicted byGlimmer Critica
ydhC	EAMY_1687	2.55	8.73E-05	putative DHA1 family MFS transporter	Major facilitator superfamily, TC 2.A.1.2.-TheDrug:H+ Antiporter-1 (12 Spanner) (DHA1) Family	Permeases of the major facilitator superfamily
betI	EAMY_1713	1.54	9.13E-03	HTH-type transcriptional regulator betI	Bacterial regulatory proteins, tetR family	Transcriptional regulator
EAMY_1765	EAMY_1765	2.00	1.03E-07	hypothetical protein
srfA	EAMY_1783	2.38	8.46E-12	Myosin light chain kinase, smooth muscle	Myosin light chain kinase, smooth muscle (MLCK)(Telokin)
srfB	EAMY_1784	2.28	4.64E-13	putative virulence factor	Predicted virulence protein SrfB, Virulence factorSrfB
srfC	EAMY_1785	2.41	8.46E-12	putative virulence factor
EAMY_1809	EAMY_1809	1.69	2.46E-02	hypothetical protein predicted byGlimmer Critica
EAMY_1814	EAMY_1814	1.65	4.37E-02	hypothetical protein	Acyltransferase 3
EAMY_2041	EAMY_2041	2.25	4.54E-03	hypothetical protein predicted byGlimmer Critica
flhE1	EAMY_2083	1.71	1.00E-02	Flagellar protein FlhE precursor	Flagellar protein FlhE
flhA1	EAMY_2084	2.56	1.41E-11	Flagellar biosynthesis protein FlhA	Flagellar biosynthesis protein FlhA, FHIPEP family	Flagellar biosynthesis pathway, component FlhA
flhB1	EAMY_2085	2.89	1.02E-14	Flagellar biosynthetic protein FlhB	Flagellar biosynthetic protein FlhB, FlhB HrpN YscUSpaS Family	Flagellar biosynthesis pathway, component FlhB
cheZ1	EAMY_2086	1.84	9.17E-09	Chemotaxis protein CheZ	Chemotaxis phosphatase, CheZ	Chemotaxis protein
cheY1	EAMY_2087	1.77	1.11E-06	Chemotaxis regulator CheY	CheY-like receiver domain, Chemotaxis regulatortransmits chemoreceptor signals to flagelllar motorcomponents
cheB1	EAMY_2088	1.84	3.41E-07	protein-glutamate methylesterase CheB	Chemotaxis response regulator protein-glutamatemethylesteras e 1, CheB type
cheR1	EAMY_2089	1.85	9.23E-04	chemotaxis protein methyltransferase CheR	Chemotaxis protein MCP methyltransferase,CheR-type	Methylase of chemotaxis methyl-acceptingproteins
tap3	EAMY_2090	1.68	3.73E-03	Methyl-accepting chemotaxis protein I		Methyl-accepting chemotaxis protein
tsr3	EAMY_2093	1.84	1.46E-06	Methyl-accepting chemotaxis protein
cheW1	EAMY_2094	1.66	3.49E-04	Chemotaxis protein cheW	Purine-binding chemotaxis protein, CheW-likeprotein	Chemotaxis signal transduction protein
cheA1	EAMY_2095	2.03	1.70E-11	chemotaxis protein CheA	Chemotactic sensory histidine kinase, CheY binding
motB1	EAMY_2096	2.08	5.70E-08	Chemotaxis protein MotB (Motility protein B)	Flagellar motor protein MotB	Flagellar motor protein
motA1	EAMY_2097	1.65	1.26E-04	Chemotaxis protein MotA (Motility protein A)	Flagellar motor protein MotA	Flagellar motor component
flhC1	EAMY_2099	1.60	3.61E-04	Flagellar transcriptional activator FhC	Flagellar transcriptional activator, Regulator offlagellar biosynthesis
EAMY_2135	EAMY_2135	3.44	5.10E-04	D-cysteine desulfhydrase		1-aminocyclopropane-1-carboxylate deaminase
yedO3	EAMY_2137	2.83	1.22E-04	Tryptophan synthase beta chain
fliZ	EAMY_2138	2.42	2.25E-09	Protein FliZ	putative alternative sigma factor regulatoryprotein
fliA1	EAMY_2139	2.37	5.13E-11	RNA polymerase sigma factor FliA RpoD	FliA_WhiG: RNA polymerase sigma-7 factor,FliA WhiG family	DNA-directed RNA polymerase specialized sigmasubunit
EAMY_2140	EAMY_2140	2.35	5.22E-08	hypothetical protein predicted byGlimmer Critica
fliC1	EAMY_2141	1.75	3.25E-08	flagellin, filament structural protein FliC	Bacterial flagellin N-terminus, flagell_flgL:flagellar hook-associated protein 3	Flagellin and related hook-associated proteins
fliD1	EAMY_2142	1.76	1.48E-07	Flagellar hook-associated protein 2	Flagellar hook-associated protein 2 (HAP2)(Filament cap protein) (Flagellar cap protein)	Flagellar capping protein
fliS1	EAMY_2143	1.61	2.45E-03	Flagellar protein FliS	fliS: flagellar protein FliS	Flagellin-specific chaperone FliS
fliT1	EAMY_2144	2.06	3.90E-06	Flagellar protein fliT	Flagellar export chaperone, Flagellar protein FliT
yeiU	EAMY_2308	1.53	1.57E-03	Inner membrane protein yeiU	Phosphatidic acid phosphatase type 2-like	Membrane-associated phospholipid phosphatase
bcr	EAMY_2317	1.51	1.92E-02	putative DHA1 family MFS transporter		Permeases of the major facilitator superfamily
EAMY_2460	EAMY_2460	2.32	4.67E-02	hypothetical protein predicted byGlimmer Critica
yrhG	EAMY_2474	1.83	8.38E-03	putative FNT family transporter	putative formate nitrite family transporter, TC2.A.44.-.-The Formate-Nitrite Transporter (FNT) Family	Formate nitrite family of transporters
EAMY_2477	EAMY_2477	1.53	4.35E-02	hypothetical protein predicted byGlimmer Critica
EAMY_2509	EAMY_2509	4.36	2.29E-02	hypothetical protein predicted byGlimmer Critica
suhB	EAMY_2600	1.77	6.66E-05	SuhB
EAMY_2637	EAMY_2637	2.90	6.00E-03	hypothetical protein predicted byGlimmer Critica
grpE	EAMY_2639	1.61	1.41E-04	Protein grpE (HSP-70 cofactor)	GrpE nucleotide exchange factor	Molecular chaperone GrpE (heat shock protein)
emrA	EAMY_2718	2.06	1.05E-09	Multidrug resistance protein A	Efflux pump membrane protein Emr, HlyD familysecretion protein, TC 8.A.1.1.1 multidrug resistanceprotein A	Multidrug resistance efflux pump
emrB3	EAMY_2719	2.00	1.35E-05	Multidrug resistance protein B homolog		Permeases of the major facilitator superfamily
lpxB	EAMY_2746	1.55	4.18E-04	lipid-A-disaccharide synthase	Glycosyl transferase, family 19,Lipid-A-disaccharide synthetase	Lipid A disaccharide synthetase
yadF1	EAMY_2797	1.77	6.32E-07	putative carbonic anhdrase	Carbonic anhydrase 2 (Carbonate dehydratase 2),Carbonic anhydrase, Carbonic anhydrase	Carbonic anhydrase
yacK	EAMY_2803	1.95	4.38E-08	Blue copper oxidase cueO precursor	Blue copper oxidase cueO precursor (Copper effluxoxidase), Cupredoxin, Multicopper oxidase	Putative multicopper oxidases
dnaJ	EAMY_2943	1.64	2.18E-05	Chaperone protein dnaJ
dnaK	EAMY_2944	1.75	3.98E-06	Chaperone protein dnaK	Chaperone protein dnaK (Heat shock protein 7)(Heat shock 7 kDa protein) (HSP7)	Molecular chaperone
yjjZ	EAMY_3034	1.94	3.96E-02	Uncharacterized protein yjjZ	Protein of unknown function DUF1435, Protein ofunknown function (DUF1435)
rbsR3	EAMY_3042	1.83	1.18E-04	HTH-type transcriptional repressor purR		Transcriptional regulators
ydfJ	EAMY_3043	1.82	9.89E-08	putative MHS family MFS transporter	Major facilitator superfamily, TC 2.A.1.6.-TheMetabolite:H+ Symporter (MHS) Family	Permeases of the major facilitator superfamily
pqqE	EAMY_3079	1.56	2.99E-04	Coenzyme PQQ synthesis protein E	Coenzyme PQQ synthesis protein E (Pyrroloquinolinequinone biosynthesis protein E)	Predicted Fe-S oxidoreductases
pqqC	EAMY_3081	2.52	8.46E-12	Pyrroloquinoline-qui none synthase	Pyrroloquinoline-quinon e synthase (Coenzyme PQQsynthesis protein C) (Pyrroloquinoline quinonebiosynthesis protein C)
pqqB	EAMY_3082	2.29	8.46E-12	Coenzyme PQQ synthesis protein B	Coenzyme PQQ synthesis protein B (Pyrroloquinolinequinone biosynthesis protein B)
yqjF	EAMY_3107	1.72	4.12E-02	Inner membrane protein yqjF	Surfeit locus 4-related, DoxX
EAMY_3187	EAMY_3187	2.69	7.87E-04	hypothetical protein predicted byGlimmer Critica
aer	EAMY_3273	1.73	2.20E-07	Methyl-accepting chemotaxis serine transducer	Bacterial chemotaxis sensory transducer,Methyl-accepting chemotaxis protein (MCP) signalingdomain	Methyl-accepting chemotaxis protein
zntA	EAMY_3500	1.59	9.23E-04	heavy metal-transporting ATPase	probable cadmium-transporting ATPase (Cadmiumefflux ATPase), TC 3.A.3.6.2 lead, cadmium, zinc andmercury transporting ATPase	Cation transport ATPase
yhhQ	EAMY_3502	1.59	9.78E-03	Inner membrane protein yhhQ	Protein of unknown function DUF165, UncharacterizedACR, YhhQ family COG1738, TIGR697: conservedhypothetical integral membrane protein	Uncharacterized conserved protein
prtF	EAMY_3577	2.51	4.49E-03	Type I secretion system, TolC-family protein	Type I secretion outer membrane protein, TolC,Outer membrane efflux protein, TC 1.B.17.1.2 proteasessecretion protein PrtF precursor	Outer membrane protein
prtE	EAMY_3578	1.78	1.92E-03	Type I secretion system, membrane-fusionprotein	Type I secretion membrane fusion protein, HlyDfamily secretion protein, TC 8.A.1.-.-The Membrane FusionProtein (MFP) Family	Membrane-fusion protein
EAMY_3585	EAMY_3585	2.00	3.23E-04	hypothetical protein
yebN	EAMY_3586	1.85	3.93E-04	putative YebN family transporter	Protein of unknown function DUF24, UPF59membrane protein, TC 9.B.29.1.1 The YebN protein	Predicted membrane protein
yhjW	EAMY_3617	1.64	9.71E-05	UPF0141 inner membrane protein yhjW	Sulphatase, Sulfatase
ibpA	EAMY_3670	2.91	0.00E+00	Small heat shock protein hspB	HSP2-like chaperone	Molecular chaperone (small heat shock protein)
rnpA	EAMY_3680	1.66	1.47E-04	RNase P, protein component	Ribonuclease P protein component (RNaseP protein)(RNase P protein) (Protein C5)	RNase P protein component
yidC	EAMY_3682	1.54	1.74E-04	Inner membrane protein yidC	6 kDa inner membrane insertion protein, TheCytochrome Oxidase Biogenesis (Oxa1) Family, TC 2.A.9.3.16 KDA INNER-MEMBRANE PROTEIN	Preprotein translocase subunit YidC
