# Supplementary material for: Comparative transcriptome analysis of a lowly virulent strain of Erwinia amylovora in shoots of two apple cultivars – susceptible and resistant to fire blight
Source: BMC Genomics. 2017 Nov 13;18:868. doi: 10.1186/s12864-017-4251-z (PMC5683332; doi:10.1186/s12864-017-4251-z)
Supplement: Supplementary file 8 — Erwinia amylovora 650 genes up-regulated in Idared (I-24 h) in comparison to Free Redstar (FR-24 h) 24 h after inoculation (XLSX 23 kb) [file 12864_2017_4251_MOESM8_ESM.xlsx]

## Sheet: Arkusz1
Table S7. Erwinia amylovora 650 genes up-regulated in Idared (I-24h) in comparison to Free Redstar 24 h after inoculation (FR-24h)
Gene	Locus tag in CFBP1430 Genome	Fold change	FDR p-value correction	Product	Note	Function
ygiW	EAMY_0011	1.57	2.21E-03	Protein ygiW precursor	Conserved hypothetical protein CHP156, Domainunknown function (DUF388), TIGR156: conservedhypothetical protein TIGR156	Uncharacterized conserved protein
alsD	EAMY_0013	2.67	7.92E-06	alpha-acetolactate decarboxylase
alsS	EAMY_0014	2.42	4.50E-04	acetolactate synthase large subunit	Acetolactate synthase, catabolic (ALS), Thiaminepyrophosphate enzyme
metF	EAMY_0141	1.80	1.54E-04	5,1-methylenetetrahydrofolate reductase
metR	EAMY_0207	1.51	2.96E-02	HTH-type transcriptional regulator metR
metE	EAMY_0208	1.52	7.20E-03	5-methyltetrahydropt eroyltriglutamate-homocysteine methyltransferase		Methionine synthase II (cobalamin-independent)
hupA	EAMY_0259	1.51	1.38E-04	DNA-binding protein HU-alpha	Histone-like bacterial DNA-binding protein,DNA-binding protein HU-alpha	Bacterial nucleoid DNA-binding protein
yhcN1	EAMY_0294	2.09	2.83E-03	UPF379 protein ybiM	Protein of unknown function DUF1471, Protein ofunknown function (DUF1471)
yhcN3	EAMY_0295	2.74	3.76E-07	UPF379 protein ybiM	Protein of unknown function DUF1471, Protein ofunknown function (DUF1471)
mdh	EAMY_0298	1.51	3.49E-04	malate dehydrogenase	L-lactate malate dehydrogenase, NAD-dependent	Malate lactate dehydrogenases
argI	EAMY_0367	1.67	4.51E-03	ornithine carbamoyltransferase 1	Ornithine carbamoyltransferase (OTCase)	Ornithine carbamoyltransferase
yafZ1	EAMY_0396	3.77	1.92E-02	UPF38 protein yafZ	Protein of unknown function DUF932
nlpA	EAMY_0408	1.51	5.56E-04	D-methionine-binding lipoprotein metQ precursor	Lipoprotein YaeC, NLPA lipoprotein, TIGR363:lipoprotein, YaeC family
yqiC	EAMY_0427	1.53	5.47E-03	Uncharacterized protein yqiC	Protein of unknown function DUF526, Protein ofunknown function (DUF526)	Uncharacterized protein conserved in bacteria
yghB	EAMY_0467	1.50	1.26E-03	Protein dedA (Protein DSG-1)	SNARE associated Golgi protein	Uncharacterized membrane-associated protein
yghA	EAMY_0472	1.52	2.01E-03	putative oxidoreductase	Short-chain dehydrogenase reductase SDR, shortchain dehydrogenase, fabG_rel:3-oxoacyl-(acyl-carri er-protein) reductase, putative
csuE	EAMY_0474	1.67	2.09E-03	hypothetical protein	Adhesion, bacterial, Spore Coat Protein U domain	Uncharacterized secreted protein
csuB	EAMY_0477	1.75	3.97E-04	hypothetical protein	Adhesion, bacterial	Uncharacterized secreted protein
csuA	EAMY_0478	2.15	2.03E-06	type I pilus protein CsuA/B	Spore coat protein U	Uncharacterized secreted protein
ftnA	EAMY_0487	1.68	2.20E-07	Ferritin heavy chain	Ferritin heavy chain (Ferritin H subunit)	Ferritin-like protein
celA1	EAMY_0498	1.66	5.70E-03	PTS system, EIIB component	PTS system EIIB component, potentiallycellubiose-specific , TC 4.A.3.2.-The PTSlactose-N,N'-diacetylchitob iose-beta-glucoside (Lac)family
hrpA1	EAMY_0542	1.51	9.78E-03	Hrp pili protein HrpA (TTSS pilin HrpA)
gcvT	EAMY_0640	1.94	2.56E-06	aminomethyltransferase	Aminomethyltransferase (Glycine cleavage system Tprotein)
gcvH	EAMY_0641	2.19	2.81E-07	glycine cleavage system H protein	Glycine cleavage H-protein	Glycine cleavage system H protein(lipoate-binding)
gcvP	EAMY_0642	1.74	1.30E-06	glycine dehydrogenase	Glycine dehydrogenase [decarboxylating] (Glycinedecarboxylase) (Glycine cleavage system P-protein)
yagU	EAMY_0713	1.56	1.61E-03	Inner membrane protein yagU	Protein of unknown function DUF144, Protein ofunknown function (DUF144)	Predicted periplasmic secreted protein
ygdI1	EAMY_0720	1.78	1.28E-06	Uncharacterized lipoprotein ygdI precursor	Protein of unknown function DUF93, bacterial,Bacterial protein of unknown function (DUF93)
rsmA	EAMY_0808	1.63	7.53E-04	Carbon storage regulator homolog	Global regulator protein family
yfiA	EAMY_0830	1.81	1.29E-05	Uncharacterized protein SERP419		Ribosome-associated protein Y (PSrp-1)
pucI	EAMY_0845	1.52	1.33E-02	putative NCS1-family allantoin permease	Permease for allantoin, ncs1: Nucleobase:CationSymporter-1 (NCS1) family, TC 2.A.39.3.4 Allantoinpermease	Cytosine uracil thi amine allantoin permeases
EAMY_0895	EAMY_0895	1.69	1.82E-02	Uncharacterized protein yaiB
EAMY_0896	EAMY_0896	1.95	1.10E-03	hypothetical protein
psiF	EAMY_0914	1.97	3.80E-05	Phosphate starvation-inducible protein psiFprecursor	PsiF, psiF repeat
yaiA	EAMY_0920	1.74	4.75E-02	Uncharacterized protein yaiA
iclR	EAMY_0921	1.87	8.18E-07	Transcriptional regulator kdgR	Transcriptional regulator IclR, C-terminal, IclRhelix-turn-helix domain	Transcriptional regulator
ybaY	EAMY_0999	1.64	9.27E-05	Uncharacterized lipoprotein ybaY precursor
EAMY_1021	EAMY_1021	1.67	6.33E-03	hypothetical protein predicted byGlimmer Critica
EAMY_1023	EAMY_1023	1.71	1.43E-04	hypothetical protein predicted byGlimmer Critica
EAMY_1024	EAMY_1024	1.62	1.26E-03	membrane protein	Protein of unknown function DUF6, transmembrane
adhP	EAMY_1054	1.74	4.32E-03	alcohol dehydrogenase	Alcohol dehydrogenase superfamily, zinc-containing,Zinc-binding dehydrogenase, adh_fam_2: zinc-bindingalcohol dehydrogenase family protein
EAMY_1079	EAMY_1079	1.58	2.50E-02	hypothetical protein predicted byGlimmer Critica
yfbH	EAMY_1086	1.52	2.77E-02	Uncharacterized protein yfbH	Glycoside hydrolase deacetylase, beta alpha-barrel	Predicted xylanase chitin deacetylase
EAMY_1090	EAMY_1090	1.63	6.74E-05	hypothetical protein predicted byGlimmer Critica
ybeL	EAMY_1125	1.52	2.67E-03	Uncharacterized protein ybeL	Protein of unknown function DUF1451, Protein ofunknown function (DUF1451)
gltJ	EAMY_1128	1.56	2.59E-02	putative glutamate aspartate ABC transportsystem, inner membrane component	Binding-protein-depende nt transport systems innermembrane component, TC 3.A.1.3.4 Glutamate aspartatetransport system permease protein gltJ
ybfA	EAMY_1155	1.81	1.36E-04	Uncharacterized protein ybfA precursor
ybgS	EAMY_1184	1.54	8.63E-04	Uncharacterized protein ybgS precursor
bioA	EAMY_1205	1.65	1.95E-02	Adenosylmethionine-8 -amino-7-oxononanoateaminotran sferase	Adenosylmethionine-8-am ino-7-oxononanoateaminotransfe rase (7,8-diamino-pelargonic acidaminotransferase) (DAPA aminotransferase)
bioB	EAMY_1206	3.85	1.96E-17	biotin synthetase	Biotin synthase	Biotin synthase and related enzymes
bioF	EAMY_1207	2.56	3.66E-09	8-amino-7-oxononanoa te synthase
bioC	EAMY_1208	2.96	2.44E-05	Biotin synthesis protein bioC	Biotin biosynthesis protein BioC	SAM-dependent methyltransferases
bioD	EAMY_1209	2.02	7.14E-03	Dethiobiotin synthetase	dethiobiotin synthetase 1 (Dethiobiotin synthase 1)(DTB synthetase 1) (DTBS 1)
EAMY_1210	EAMY_1210	1.90	2.39E-03	putative ABC transport system, ATP-bindingcomponent	putative ABC transport system, ATP-bindingcomponent, TC 3.A.1.-.-The ATP-binding Cassette (ABC)Superfamily
yohC	EAMY_1230	2.00	7.98E-08	Inner membrane protein yohC	Protein of unknown function DUF1282, Protein ofunknown function (DUF1282)
EAMY_1239	EAMY_1239	1.63	1.18E-04	hypothetical protein predicted byGlimmer Critica
dps	EAMY_1275	1.57	2.96E-03	DNA protection during starvation protein	DNA protection during starvation protein,Ferritin ribonucleotid e reductase-like
iolT	EAMY_1284	1.52	5.08E-03	putative MFS sugar transporter	Major Facilitator Superfamily protein, TC2.A.1.1.-The Sugar Porter (SP) Family	Permeases of the major facilitator superfamily
cspD	EAMY_1323	1.55	1.47E-03	Cold shock-like protein cspD (CPS-D)	cold shock domain protein CspD	Cold shock proteins
ssuE	EAMY_1373	1.90	8.21E-05	NAD(P)H-dependent FMN reductase	NADPH-dependent FMN reductase	Multimeric flavodoxin WrbA
rmf3	EAMY_1382	2.59	4.47E-06	Ribosome modulation factor (Protein E)	Ribosome modulation factor, Ribosome modulationfactor
yccR	EAMY_1388	1.81	3.03E-02	Uncharacterized protein yccR	TfoX, N-terminal, TfoX C-terminal domain	Regulator of competence-specific genes
yceI	EAMY_1435	1.79	3.76E-07	Protein yceI precursor	Lipid polyisoprenoid-bi nding, YceI-like, YceI-likedomain	Uncharacterized conserved protein
yceJ	EAMY_1436	1.73	5.16E-04	Cytochrome b561 homolog 2	Cytochrome B561, bacterial, Cytochrome b561 family	Cytochrome B561
yceP	EAMY_1440	1.61	9.26E-03	Biofilm regulator bssS
acpP	EAMY_1475	1.62	3.14E-03	Acyl carrier protein (ACP)	Acyl carrier protein
ycfJ	EAMY_1492	1.56	7.85E-04	Uncharacterized protein ycfJ	Rickettsia 17 kDa surface antigen, Rickettsia 17kDa surface antigen	Predicted outer membrane lipoprotein
EAMY_1514	EAMY_1514	2.54	1.90E-09	hypothetical protein predicted byGlimmer Critica	putative orphan signal peptide
yeaQ	EAMY_1551	2.31	1.23E-05	UPF41 protein ymge	UPF41 protein ymge (Transglycosylase-associatedge ne protein), Transglycosylase-associated protein,Transglycosylase associated protein
ygjE	EAMY_1560	1.66	1.27E-02	putative tartrate carrier		Di- and tricarboxylate transporters
frdC	EAMY_1562	1.66	9.17E-03	fumarate reductase flavoprotein subunit
apbE	EAMY_1563	1.53	1.47E-02	Thiamine biosynthesis lipoprotein apbEprecursor	ApbE-like lipoprotein, ApbE family
ygdI3	EAMY_1566	1.78	7.92E-06	Uncharacterized lipoprotein ygdI precursor	Protein of unknown function DUF93, bacterial,Bacterial protein of unknown function (DUF93)
ychH	EAMY_1602	1.90	3.25E-08	Uncharacterized protein ychH
chaC	EAMY_1619	1.51	7.16E-04	Cation transport protein chaC	ChaC-like protein, ChaC-like protein	Uncharacterized protein involved in cationtransport
osmE	EAMY_1637	1.73	3.27E-04	Osmotically-inducibl e lipoprotein E precursor	Osmotically-inducible lipoprotein E precursor(Activator of ntr-like gene), SmpA OmlA	Small protein A (tmRNA-binding)
yniA	EAMY_1644	1.64	1.79E-04	Uncharacterized protein VP1481	Fructosamine kinase, Fructosamine kinase	Fructosamine-3-kina se
ydiZ	EAMY_1645	1.84	5.98E-03	Uncharacterized protein ydiZ
lpp	EAMY_1681	1.76	1.31E-05	Major outer membrane lipoprotein precursor	Major outer membrane lipoprotein precursor(Murein-lipoprotein), LPP motif	Murein lipoprotein
ydhL	EAMY_1699	1.88	7.48E-04	Uncharacterized protein ydhL precursor	Protein of unknown function DUF1289, Protein ofunknown function (DUF1289)	Predicted Fe-S protein
gst	EAMY_1710	1.50	2.24E-03	Glutathione S-transferase	Glutathione S-transferase (GST-III) (GSTclass-phi)
ynfK	EAMY_1742	1.99	9.23E-04	putative dethiobiotin synthetase		Dethiobiotin synthetase
EAMY_1752	EAMY_1752	1.63	1.82E-02	hypothetical protein	Asp Glu racemase
EAMY_1768	EAMY_1768	1.72	2.36E-03	hypothetical protein predicted byGlimmer Critica
EAMY_1792	EAMY_1792	2.33	5.75E-03	hypothetical protein predicted byGlimmer Critica
EAMY_1895	EAMY_1895	1.81	6.01E-03	Osmotically-inducibl e lipoprotein B precursor
EAMY_1922	EAMY_1922	1.61	7.14E-03	Uncharacterized protein HI1658 precursor	Transport-associated, putative phospholipid-bindingdomain	Predicted periplasmic or secreted lipoprotein
adhE1	EAMY_1941	1.71	3.88E-02	CoA-linked acetaldehyde dehydrogenase andiron-dependent alcohol dehydrogenase	Aldehyde-alcohol dehydrogenase [Includes: Alcoholdehydrogenase (ADH)	NAD-dependent aldehyde dehydrogenases
EAMY_1985	EAMY_1985	3.88	3.24E-02	hypothetical protein predicted byGlimmer Critica
yieF	EAMY_2108	1.81	1.24E-04	FMN-dependent NADPH-azoreductase		Predicted flavoprotein
phoA	EAMY_2120	1.63	7.74E-03	Alkaline phosphatase	Alkaline phosphatase precursor (APase)
rhtB1	EAMY_2184	1.62	1.35E-02	putative RhtB family transporter	putative RhtB family transporter, TC 2.A.76.-.-TheResistance to Homoserine Threonine Family	Putative threonine efflux protein
cbl	EAMY_2185	2.05	5.93E-09	HTH-type transcriptional regulator cysB	HTH-type transcriptional regulator cysB (Cysregulon transcriptional activator), LysR,substrate-binding, LysR substrate binding domain	Transcriptional regulator
adhB	EAMY_2196	2.27	9.16E-09	alcohol dehydrogenase, zinc-containing	Alcohol dehydrogenase 1 (Alcohol dehydrogenasealpha subunit) (ADH3), Alcohol dehydrogenase superfamily,zinc-containing
acoR	EAMY_2197	1.53	6.87E-04	Signal-transduction and transcriptional-controlprotein	RNA polymerase sigma factor 54, interaction,Sigma-54 interaction domain, ntrC: nitrogen regulationprotein NR(I)
EAMY_2200	EAMY_2200	1.50	1.22E-02	Leucine-responsive regulatory protein	Bacterial regulatory proteins, AsnC Lrp, AsnCfamily	Transcriptional regulators
EAMY_2201	EAMY_2201	1.79	1.73E-06	Uncharacterized protein SCO436	Dimeric alpha-beta barrel, Stress responsive A BBarrel Domain
galF	EAMY_2241	1.61	2.19E-05	UTP-glucose-1-phosph ate uridylyltransferase		UDP-glucose pyrophosphorylase
baeR	EAMY_2266	1.55	1.00E-02	probable transcriptional regulator ycf27
EAMY_2274	EAMY_2274	2.49	6.59E-09	hypothetical protein predicted byGlimmer Critica
yeiH	EAMY_2301	2.07	3.58E-03	putative PSE family transporter	Conserved hypothetical protein 698, The 1 TMSputative Sulfate Exporter (PSE) Family, TC 9.B.63.1.3Hypothetical UPF324 membrane protein yeiH	Predicted membrane protein
elaB	EAMY_2355	1.67	3.27E-04	Uncharacterized protein yqjD	Protein of unknown function DUF883, ElaB, Bacterialprotein of unknown function (DUF883)
EAMY_2393	EAMY_2393	1.66	1.74E-02	putative ABC transport system, inner membranecomponent
pdc3	EAMY_2469	1.67	1.96E-05	putative decarboxylase	Pyruvate decarboxylase indolepyruvatede carboxylase, Thiamine pyrophosphate enzyme
mntH	EAMY_2472	1.74	3.49E-04	putative manganese transport protein mntH	metal ion transporter, metal ion (Mn2+ Fe2+)transporter (Nramp) family, TC 2.A.55.3.1 Manganesetransport protein mntH	Mn2+ and Fe2+ transporters of the NRAMP family
ypeA	EAMY_2497	1.70	5.14E-06	putative acetyltransferase	GCN5-related N-acetyltransferase, Acetyltransferase(GNAT) family	Acetyltransferases
nrdH	EAMY_2709	1.68	1.93E-02	Glutaredoxin	Glutaredoxin-like protein NrdH	Glutaredoxin and related proteins
sfsA	EAMY_2787	1.60	5.30E-03	Sugar fermentation stimulation protein A	Sugar fermentation stimulation protein
vraB	EAMY_2827	1.75	8.00E-04	3-ketoacyl-CoA thiolase		Acetyl-CoA acetyltransferase
fadD3	EAMY_2828	1.74	9.37E-05	acyl-CoA synthase (AMP-forming)	Acyl-coenzyme A synthetase (Acetate-CoA ligase)(Acyl-activating enzyme)	Acyl-CoA synthetases (AMP-forming)
EAMY_2829	EAMY_2829	1.79	1.43E-04	Acyl-CoA thioester hydrolase ybgC	Thioesterase superfamily	Predicted thioesterase
dapB	EAMY_2933	1.50	3.27E-03	Dihydrodipicolinate reductase	Dihydrodipicolinate reductase (DHPR)
EAMY_2945	EAMY_2945	1.61	4.83E-05	putative O-acetyltransferase SAV974)	Acyltransferase 3, Acyltransferase family	Predicted acyltransferases
EAMY_2970	EAMY_2970	1.55	3.68E-04	Nuclear pore complex protein Nup98-Nup96precursor	Nuclear pore complex protein Nup98-Nup96 precursor[Contains: Nuclear pore complex protein Nup98 (NucleoporinNup98) (98 kDa nucleoporin)
EAMY_2985	EAMY_2985	1.94	9.67E-07	hypothetical protein predicted byGlimmer Critica	Protein of unknown function DUF1328, Protein ofunknown function (DUF1328)
osmY	EAMY_2986	1.58	3.98E-04	Osmotically-inducibl e protein Y precursor	Transport-associated, putative phospholipid-bindingdomain	Predicted periplasmic or secreted lipoprotein
srlA	EAMY_3076	1.76	9.95E-05	PTS system, glucitol sorbitol-specific IIBCcomponent
EAMY_3108	EAMY_3108	2.12	1.63E-03	hypothetical protein predicted byGlimmer Critica
EAMY_3112	EAMY_3112	1.53	1.21E-02	hypothetical protein
ytfK	EAMY_3137	1.52	1.04E-02	Uncharacterized protein ytfK	Protein of unknown function DUF117, Protein ofunknown function (DUF117)
EAMY_3173	EAMY_3173	2.15	6.76E-05	hypothetical protein predicted byGlimmer Critica	Entericidin EcnAB, Entericidin EcnA B family
EAMY_3189	EAMY_3189	1.60	2.45E-02	putative DHA1 family MFS transporter	Major facilitator superfamily, TC 2.A.1.2.-TheDrug:H+ Antiporter-1 (12 Spanner) (DHA1) Family	Permeases of the major facilitator superfamily
hisZ	EAMY_3195	1.69	8.53E-05	Histidyl-tRNA synthetase	Histidyl-tRNA synthetase (Histidine-tRNA ligase)(HisRS)
EAMY_3196	EAMY_3196	1.83	4.63E-07	Multifunctional cyclase-dehydratase-3-O-methyl transferase tcmN	Methyltransferase type 11	Ribosomal protein L11 methylase
nikS	EAMY_3197	1.58	3.69E-04	Carbamoyl-phosphate synthase large chain	Carbamoyl-phosphate synthase large chain(Carbamoyl-phosphate synthetase ammonia chain), ATP-graspfold
EAMY_3203	EAMY_3203	80.64	1.38E-04	hypothetical protein predicted byGlimmer Critica
EAMY_3217	EAMY_3217	2.20	7.41E-03	hypothetical protein
EAMY_3243	EAMY_3243	1.56	6.58E-03	hypothetical protein
yedU	EAMY_3249	1.66	2.29E-05	Chaperone protein hchA (Hsp31)
EAMY_3259	EAMY_3259	1.63	2.33E-04	hypothetical protein	SUA5 yciO yrdC, N-terminal	Putative translation factor (SUA5)
ywgG	EAMY_3279	1.73	7.78E-03	Holin-like protein cidB	LrgB-like protein, LrgB-like family, TIGR659:conserved hypothetical protein TIGR659	Putative effector of murein hydrolase
lrgA	EAMY_3280	1.88	1.05E-02	UPF299 membrane protein PM88	LrgA, LrgA family	Putative effector of murein hydrolase LrgA
soxS1	EAMY_3287	1.85	8.51E-04	HTH-type transcriptional regulator soxS	Bacterial regulatory helix-turn-helix proteins,AraC family	AraC-type DNA-binding domain-containingproteins
yjbJ	EAMY_3325	2.19	2.85E-04	UPF337 protein RB96	CsbD-like, CsbD-like	Uncharacterized protein conserved in bacteria
metA	EAMY_3342	1.59	1.05E-03	homoserine transsuccinylase	Homoserine O-succinyltransferase (HomoserineO-transsuccinylase) (HTS)
yhfA	EAMY_3412	1.65	2.33E-03	Protein yhfA	OsmC-like protein, OsmC-like protein
argD	EAMY_3415	1.59	2.23E-04	bifunctional acetylornithinedelta-aminotran sferase N-succinyldiaminopimelateamino transferase
malP	EAMY_3455	1.50	5.67E-04	maltodextrin phosphorylase	Glycosyl transferase, family 35, Carbohydratephosphorylase	Glucan phosphorylase
glgP	EAMY_3465	1.62	1.63E-03	glycogen phosphorylase	Glycosyl transferase, family 35, Carbohydratephosphorylase	Glucan phosphorylase
glgA	EAMY_3466	1.72	3.08E-03	Glycogen synthase	Glycogen synthase (Starch [bacterial glycogen]synthase)
glgC	EAMY_3467	2.01	1.98E-03	glucose-1-phosphate adenylyltransferase	Glucose-1-phosphate adenylyltransferase(ADP-glucos e synthase) (ADPGlc PPase)	ADP-glucose pyrophosphorylase
glgX	EAMY_3468	1.52	3.24E-02	glycogen operon protein	Glycogen debranching enzyme (Glycogen operonprotein glgX)
glgB	EAMY_3469	1.54	2.66E-02	1,4-alpha-glucan branching enzyme	1,4-alpha-glucan-branch ing enzyme(Glycogen-branching enzyme) (BE)(1,4-alpha-D-glucan:1,4-al pha-D-glucan6-glucosyl-transfe rase)
livJ	EAMY_3489	1.56	4.95E-04	branched-chain amino acid ABC transport system,periplasmic component	Leucine-specific-bindin g protein precursor (LS-BP)(L-BP), TC 3.A.1.4.1 Leu Ile Val-binding protein
iolD	EAMY_3508	1.69	3.93E-04	malonic semialdehyde oxidative decarboxylase	malonic semialdehyde oxidative decarboxylase,myo-inositol catabolism protein (thiaminepyrophosphate-requiri ng enzymes)	Acetolactate synthase
EAMY_3516	EAMY_3516	1.83	4.43E-02	hypothetical protein predicted byGlimmer Critica
uspB	EAMY_3533	1.88	9.16E-09	Universal stress protein B
uspA	EAMY_3534	1.58	3.01E-04	Universal stress protein A	Universal stress protein
EAMY_3567	EAMY_3567	1.55	3.23E-04	hypothetical protein	Cupin, RmlC-type
dctA	EAMY_3599	1.51	5.50E-04	C4-dicarboxylate transport protein		Na+ H+-dicarboxylat e symporters
yidQ	EAMY_3671	1.62	1.12E-04	Uncharacterized protein yidQ precursor	Protein of unknown function DUF1375, Protein ofunknown function (DUF1375)
