# Supplementary material for: Comparative transcriptome analysis of a lowly virulent strain of Erwinia amylovora in shoots of two apple cultivars – susceptible and resistant to fire blight
Source: BMC Genomics. 2017 Nov 13;18:868. doi: 10.1186/s12864-017-4251-z (PMC5683332; doi:10.1186/s12864-017-4251-z)
Supplement: Supplementary file 10 — Differentially expressed genes of E. amylovora 650 genes between two time point of experiment - 24 h (FR-24 h) and 6 days (FR-6d) after inoculation of Free Redstar shoots (XLSX 121 kb) [file 12864_2017_4251_MOESM10_ESM.xlsx]

## Sheet: Arkusz1
Table S9. Differentially expressed genes of E. amylovora 650 between two time points of experiment - 24h (FR-24h) and 6 days (FR-6d) after inoculation of Free Redstar shoots
Gene	Locus tag in CFBP1430 Genome	Fold change*	FDR p-value correction	Product	Note	Function
mioC	EAMY_0001	-1.84	1.81E-03	Sulfite reductase	Sulfite reductase [NADPH] flavoprotein alpha-component (SIR-FP), Flavodoxin/nitric oxide synthase, Flavodoxin	Flavodoxins
ovoA	EAMY_0003	1.89	1.07E-03	Meiotically up-regulated gene 158 protein	Sulphate-modifying factor-like, Domain of unknown function (DUF323)	involved in ovothiol biosynthesis
ygiW	EAMY_0011	1.71	7.32E-03	Protein ygiW precursor	Conserved hypothetical protein CHP156, Domain unknown function (DUF388), TIGR156: conserved hypothetical protein TIGR156	Uncharacterized conserved protein
alsD	EAMY_0013	11.61	9.75E-18	alpha-acetolactate decarboxylase
alsS	EAMY_0014	7.73	1.98E-11	acetolactate synthase large subunit	Acetolactate synthase, catabolic (ALS), Thiamine pyrophosphate enzyme	Thiamine pyrophosphate-requiring enzymes [acetolactate synthase, pyruvate dehydrogenase (cytochrome), glyoxylate carboligase, phosphonopyruvate decarboxylase]
EAMY_0015	EAMY_0015	6.37	1.67E-05	hypothetical protein predicted by Glimmer/Critica
EAMY_0016	EAMY_0016	11.46	1.21E-03	hypothetical protein predicted by Glimmer/Critica
EAMY_0017	EAMY_0017	8.64	1.49E-04	hypothetical protein predicted by Glimmer/Critica
yihI	EAMY_0031	1.56	2.05E-02	UPF0241 protein in hemN 3'region (orf2)	Protein of unknown function DUF414, Protein of unknown function, DUF414	Uncharacterized protein conserved in bacteria
EAMY_0032	EAMY_0032	5.24	3.79E-24	hypothetical protein predicted by Glimmer/Critica
hemN	EAMY_0033	3.06	3.31E-07	O2-independent coproporphyrinogen III oxidase	Oxygen-independent coproporphyrinogen III oxidase (Coproporphyrinogenase) (Coprogen oxidase)	Coproporphyrinogen III oxidase and related Fe-S oxidoreductases
glnL	EAMY_0035	-1.74	3.95E-03	histidine protein kinase sensor for GlnG regulator (nitrogen regulator II, NRII)	histidine protein kinase sensor for GlnG regulator (nitrogen regulator II, NRII), Two-component nitrogen regulation protein	Signal transduction histidine kinase
glnA	EAMY_0036	-1.76	1.46E-02	Glutamine synthetase
dtd	EAMY_0040	-1.90	1.24E-02	D-tyrosyl-tRNA(Tyr) deacylase	D-tyrosyl-tRNA(Tyr) deacylase, D-Tyr-tRNA(Tyr) deacylase	D-Tyr-tRNAtyr deacylase
spoT	EAMY_0049	-1.83	1.60E-03	guanosine-3',5'-bis(diphosphate) 3'-pyrophosphohydrolase	probable GTP pyrophosphokinase (ATP:GTP 3'-pyrophosphotransferase) (ppGpp synthetase I) ((P)ppGpp synthetase)	Guanosine polyphosphate pyrophosphohydrolases/synthetases
EAMY_0059	EAMY_0059	-6.22	2.86E-06	putative retron reverse transcriptase	RNA-directed DNA polymerase from retron Mx162-RT (Reverse transcriptase) (Mx162-RT), RNA-directed DNA polymerase (reverse transcriptase)	Retron-type reverse transcriptase
EAMY_0060	EAMY_0060	-6.16	1.45E-05	hypothetical protein
EAMY_0065	EAMY_0065	-1.92	2.46E-02	hypothetical protein predicted by Glimmer/Critica
int1	EAMY_0067	-2.07	1.23E-03	Integrase	DNA breaking-rejoining enzyme, catalytic core	Integrase
EAMY_0069	EAMY_0069	1.65	1.74E-02	hypothetical protein
pyrE	EAMY_0072	-2.14	2.38E-04	Orotate phosphoribosyltransferase
ttk	EAMY_0073	-1.68	6.08E-03	HTH-type protein slmA	Tetracycline transcriptional regulator, TetR-related, C-terminal	Transcriptional regulator
coaBC	EAMY_0075	2.12	4.79E-06	bifunctional phosphopantothenoylcysteine decarboxylase/phosphopantothenate synthase	Coenzyme A biosynthesis bifunctional protein coaBC (DNA/pantothenate metabolism flavoprotein) [Includes: Phosphopantothenoylcysteine decarboxylase (PPCDC) (CoaC); Phosphopantothenate-cysteine ligase (Phosphopantothenoylcysteine synthase) (PPC synthetase) (PPCS) (CoaB)]	Phosphopantothenoylcysteinesynthetase/decarbox ylase
waaQ1	EAMY_0083	-1.87	1.31E-03	Glycosyl transferase, family 9		ADP-heptose:LPS heptosyltransferase
walW1	EAMY_0084	-1.51	4.35E-02	glycosyl transferase, group 1 family protein	Uncharacterized glycosyltransferase, Glycosyl transferase, group 1	Glycosyltransferase
walW3	EAMY_0088	-1.59	1.25E-02	Lipopolysaccharide biosynthesis protein
wabM	EAMY_0090	-2.45	4.72E-05	Predicted glycosyl transferase, family 2	Glycosyl transferase, family 2	Glycosyltransferases involved in cell wall biogenesis
waaL	EAMY_0091	-2.35	5.26E-05	O-antigen ligase		Lipid A core - O-antigen ligase and related enzymes
wabK	EAMY_0092	-2.10	2.01E-04	Lipopolysaccharide core biosynthesis glycosyltransferase	Lipopolysaccharide core biosynthesis glycosyltransferase, Glycosyl transferase, group 1	Glycosyltransferase
grxC3	EAMY_0099	-1.74	4.74E-03	Glutaredoxin 3		Glutaredoxin and related proteins
cysE	EAMY_0102	-1.54	1.51E-02	Serine acetyltransferase
pfkA	EAMY_0108	3.82	2.22E-15	6-phosphofructokinase I	6-phosphofructokinase (Phosphofructokinase) (Phosphohexokinase), ATP-dependent	6-phosphofructokinase
sbp	EAMY_0109	-2.52	1.79E-06	Sulfate-binding protein precursor	sulphate-binding protein, TC 3.A.1.6.1 Sulfate-binding protein	ABC-type sulfate transport system, periplasmic component
cdh	EAMY_0110	-2.17	4.20E-06	CDP-diacylglycerol phosphotidylhydrolase	CDP-diacylglycerol pyrophosphatase (CDP-diacylglycerol phosphatidylhydrolase) (CDP-diglyceride hydrolase)	CDP-diacylglycerol pyrophosphatase
mqo	EAMY_0115	-1.59	2.67E-02	malate dehydrogenase (acceptor)	probable malate:quinone oxidoreductase (Malate dehydrogenase [acceptor])	Predicted dehydrogenase
fpr	EAMY_0121	-1.74	2.14E-03	ferredoxin-NADP reductase	Ferredoxin-NAD(+) reductase	Flavodoxin reductases (ferredoxin-NADPH reductases) family 1
EAMY_0126	EAMY_0126	1.70	2.20E-02	putative transporter	putative transporter, TC 2.A.59.-.-Arsenite efflux pump ACR3 and related permeases	Arsenite efflux pump ACR3 and related permeases
rraA	EAMY_0130	2.09	1.04E-04	Regulator of ribonuclease activity A	RraA_entero: regulator of ribonuclease activity A	Demethylmenaquinone methyltransferase
aHP1	EAMY_0147	-2.26	2.18E-05	putative peroxiredoxin/glutaredoxin family protein	Hybrid peroxiredoxin hyPrx5 (Thioredoxin reductase), Thioredoxin fold, Redoxin, GlrX-dom: Glutaredoxin-family domain	Peroxiredoxin
yijC	EAMY_0151	1.51	2.08E-02	HTH-type transcriptional repressor fabR	Homeodomain-like	Transcriptional regulator
yifE	EAMY_0156	-1.97	5.88E-03	UPF0438 protein yifE	Protein of unknown function DUF413, Protein of unknown function, DUF	Uncharacterized protein conserved in bacteria
ilvG	EAMY_0158	2.19	6.54E-06	acetolactate synthase large subunit	Acetolactate synthase isozyme III large subunit (AHAS-III) (Acetohydroxy-acid synthase III large subunit) (ALS-III)	Thiamine pyrophosphate-requiring enzymes [acetolactate synthase, pyruvate dehydrogenase (cytochrome), glyoxylate carboligase, phosphonopyruvate decarboxylase]
rep	EAMY_0166	-1.61	1.15E-02	ATP-dependent DNA helicase RepA	DNA helicase, ATP-dependent, RepA type	Superfamily I DNA and RNA helicases
rmlB	EAMY_0175	1.83	1.55E-04	dTDP-glucose 4,6-dehydratase		dTDP-D-glucose 4,6-dehydratase
wecG	EAMY_0182	-1.87	4.64E-03	probable UDP-N-acetyl-D-mannosaminuronic acid transferase	probable UDP-N-acetyl-D-mannosaminuronic acid transferase (UDP-ManNAcA transferase)	Teichoic acid biosynthesis proteins
cyaA	EAMY_0188	2.45	9.26E-07	Adenylate cyclase
pldA3	EAMY_0197	-1.61	1.03E-02	Outer membrane phospholipase A
pldB3	EAMY_0200	1.60	8.16E-03	lysophospholipase L(2)	Alpha/beta hydrolase fold-1, alpha/beta hydrolase fold	Lysophospholipase
glpT	EAMY_0203	1.58	1.09E-02	Glycerol-3-phosphate transporter	Glycerol-3-phosphate transporter (G-3-P transporter) (G-3-P permease), Major Facilitator Superfamily, TC 2.A.1.4.3 Glycerol-3-phosphate transporter (G-3-P transporter) (G-3-P permease)	Sugar phosphate permease
EAMY_0204	EAMY_0204	2.80	3.39E-02	hypothetical protein predicted by Glimmer/Critica
ubiE	EAMY_0212	1.86	5.97E-04	ubiquinone/menaquinone biosynthesis methyltransferase	Ubiquinone/menaquinone biosynthesis methyltransferase ubiE, ubiE/COQ5 methyltransferase family	Methylase involved in ubiquinone/menaquinone biosynthesis
yigP	EAMY_0213	1.90	2.53E-04	Uncharacterized protein yigP
tatD	EAMY_0218	1.78	3.58E-04	cytoplasmic Dnase	Deoxyribonuclease, TatD Mg-dependent	Mg-dependent DNase
fadA	EAMY_0222	1.70	3.78E-02	small (beta) subunit of the fatty acid-oxidizing multienzyme complex	3-ketoacyl-CoA thiolase (Fatty acid oxidation complex beta subunit) (Beta-ketothiolase) (Acetyl-CoA acyltransferase)	Acetyl-CoA acetyltransferase
fadB	EAMY_0223	1.85	7.87E-03	Fatty acid oxidation complex subunit alpha FadB	enoyl-CoA hydratase / dodecenoyl-CoA delta-isomerase / 3-hydroxyacyl-CoA dehydrogenase / 3-hydroxybutyryl-CoA epimerase [includes: enoyl-CoA hydratase; delta(3)-cis-delta(2)-trans-enoyl-CoA isomerase; 3-hydroxyacyl-CoA dehydrogenase; 3-hydroxybutyryl-CoA epimerase] 4.2.1.17 5.3.3.8 5.1.2.3] [KO:K22 K1692 K1782 K1825], Fatty acid oxidation complex subunit alpha [Includes: Enoyl-CoA hydratase/Delta…	3-hydroxyacyl-CoA dehydrogenase
pepQ	EAMY_0224	1.74	2.61E-03	proline dipeptidase	metallopeptidase family M24	Xaa-Pro aminopeptidase
yigZ	EAMY_0225	2.11	3.46E-05	UPF0029 protein yvyE	Protein of unknown function UPF29, Uncharacterized protein family UPF29, TIGR257: conserved hypothetical protein TIGR257	Uncharacterized conserved protein
yjaH	EAMY_0260	-1.57	1.16E-02	Alanyl-tRNA synthetase
fis	EAMY_0270	-2.77	2.89E-06	DNA-binding protein fis	DNA-binding protein Fis, Bacterial regulatory protein, Fis family	Factor for inversion stimulation Fis, transcriptional activator
yhdG	EAMY_0271	-1.76	1.23E-02	putative dehydrogenase	Dihydrouridine synthase, DuS, Dihydrouridine synthase (Dus), nifR3_yhdG: putative TIM-barrel protein, nifR3 family	tRNA-dihydrouridine synthase
accB	EAMY_0277	-1.63	1.05E-02	Biotin carboxyl carrier protein of acetyl-CoA carboxylase	Biotin carboxyl carrier protein of acetyl-CoA carboxylase (BCCP), Acetyl-CoA biotin carboxyl carrier	Biotin carboxyl carrier protein
aroQ1	EAMY_0278	-1.51	2.49E-02	putative class II dehydroquinase	3-dehydroquinate dehydratase (3-dehydroquinase) (Type II DHQase)	3-dehydroquinate dehydratase II
yhdA	EAMY_0282	1.55	2.36E-02	Uncharacterized protein yhdA	EAL, EAL domain, GGDEF: diguanylate cyclase (GGDEF) domain	Predicted signal transduction protein containing a membrane domain, an EAL and a GGDEF domain
yhcR	EAMY_0291	2.37	1.29E-06	hypothetical protein
aaeB	EAMY_0293	1.54	4.68E-02	p-hydroxybenzoic acid efflux pump subunit aaeB	p-hydroxybenzoic acid efflux pump subunit aaeB (pHBA efflux pump protein B), TC 2.A.85.1.2 p-hydroxybenzoate efflux carrier, AaeB	Predicted membrane protein
yhcN1	EAMY_0294	19.82	1.02E-19	UPF0379 protein ybiM
yhcN3	EAMY_0295	21.93	7.40E-34	UPF0379 protein ybiM
argR	EAMY_0297	1.52	2.78E-02	Arginine repressor		Arginine repressor
degQ	EAMY_0300	1.52	3.39E-02	serine protease	probable serine protease do-like precursor, Peptidase S1C, Do	Trypsin-like serine proteases, typically periplasmic, contain C-terminal PDZ domain
rplM	EAMY_0303	-1.66	2.61E-02	50S ribosomal protein L13	Ribosomal protein L13, bacterial-type	Ribosomal protein L13
rpsI	EAMY_0304	-1.76	2.57E-02	30S ribosomal protein S9		Ribosomal protein S9
yrbD	EAMY_0325	-1.60	1.11E-02	Uncharacterized protein yrbD precursor	Mammalian cell entry related, mce related protein	ABC-type transport system involved in resistance to organic solvents, periplasmic component
yrbC	EAMY_0326	-1.64	1.24E-02	Protein yrbC precursor
greA	EAMY_0338	-1.72	2.48E-03	Transcription elongation factor greA	Transcription elongation factor greA (Transcript cleavage factor greA)	Transcription elongation factor
folP	EAMY_0343	-2.33	2.70E-02	7,8-dihydropteroate synthase	Dihydropteroate synthase (DHPS) (Dihydropteroate pyrophosphorylase)	Dihydropteroate synthase and related enzymes
secG	EAMY_0346	-1.91	2.56E-03	Protein-export membrane protein secG	Protein-export membrane protein secG (Preprotein translocase band 1 subunit) (P12), TC 3.A.5.1.1 Protein-export membrane protein secG	Preprotein translocase subunit SecG
deaD	EAMY_0355	1.57	3.18E-02	Cold-shock DEAD box protein A	Cold-shock DEAD box protein A (ATP-dependent RNA helicase deaD)	Superfamily II DNA and RNA helicases
nrdG	EAMY_0360	2.78	1.35E-09	anaerobic ribonucleotide reductase activating protein	Anaerobic ribonucleoside-triphosphate reductase-activating protein (Class III anaerobic ribonucleotide reductase small component)	Organic radical activating enzymes
nrdD	EAMY_0361	7.04	8.78E-24	anaerobic ribonucleoside-triphosphate reductase	Anaerobic ribonucleoside-triphosphate reductase	Oxygen-sensitive ribonucleoside-triphosphate reductase
yjgF	EAMY_0364	-1.53	2.32E-02	Protein tdcF	Endoribonuclease L-PSP/chorismate mutase-like, Endoribonuclease L-PSP, TIGR4: endoribonuclease L-PSP, putative	Putative translation initiation inhibitor, yjgF family
yjgD	EAMY_0368	2.59	1.73E-06	Uncharacterized protein yjgD	Protein of unknown function DUF126, Protein of unknown function (DUF126)	Uncharacterized protein conserved in bacteria
yjiN	EAMY_0379	1.56	1.17E-02	Uncharacterized protein yjiN	Protein of unknown function DUF445, transmembrane, Protein of unknown function (DUF445)	Predicted membrane protein
yjgR	EAMY_0380	1.66	2.03E-02	Uncharacterized protein yjgR	Protein of unknown function DUF853, NPT hydrolase putative, Bacterial protein of unknown function (DUF853)	Predicted ATPase
EAMY_0381	EAMY_0381	2.90	6.96E-04	hypothetical protein predicted by Glimmer/Critica
intB	EAMY_0383	-1.54	4.28E-02	Integrase	DNA breaking-rejoining enzyme, catalytic core, Phage integrase family	Integrase
EAMY_0384	EAMY_0384	-1.89	1.01E-04	hypothetical protein
EAMY_0385	EAMY_0385	-1.83	5.72E-04	putative orphan protein
EAMY_0386	EAMY_0386	-1.50	3.68E-02	putative protein with cell divisionFtsK/SpoIIIE domain
EAMY_0387	EAMY_0387	-1.94	7.55E-05	hypothetical protein		Predicted ATPase
EAMY_0389	EAMY_0389	-6.22	2.08E-05	hypothetical protein		No COG number
EAMY_0390	EAMY_0390	-2.39	5.06E-05	Structural maintenance of chromosomes protein 3	Structural maintenance of chromosomes protein 3 (Chondroitin sulfate proteoglycan 6) (Chromosome-associated polypeptide) (hCAP) (Bamacan) (Basement membrane-associated chondroitin proteoglycan), SMC protein, N-terminal	Chromosome segregation ATPases
EAMY_0391	EAMY_0391	-2.78	8.01E-05	Uncharacterized protein MJ0066	Rossmann-like alpha/beta/alpha sandwich fold	3'-phosphoadenosine 5'-phosphosulfate sulfotransferase (PAPS reductase)/FAD synthetase and related enzymes
EAMY_0392	EAMY_0392	-1.67	9.20E-03	hypothetical protein
EAMY_0402	EAMY_0402	2.88	2.74E-05	Uncharacterized protein y4kO	CopG-like DNA-binding	Predicted transcriptional regulator
EAMY_0406	EAMY_0406	-1.50	2.65E-02	probable helicase senataxin	probable helicase senataxin (SEN1 homolog)	Superfamily I DNA and RNA helicases and helicase subunits
nlpA	EAMY_0408	-2.25	3.74E-06	D-methionine-binding lipoprotein metQ precursor	Lipoprotein YaeC, NLPA lipoprotein, TIGR363: lipoprotein, YaeC family	ABC-type metal ion transport system, periplasmic component/surface antigen
ampH3	EAMY_0411	-1.60	3.55E-02	Penicillin-binding protein ampH	Beta-lactamase-type transpeptidase fold, Beta-lactamase	Beta-lactamase class C and other penicillin binding proteins
ompU	EAMY_0413	-2.34	6.76E-06	outer membrane protein	Porin, Gram-negative type, TC 1.B.1.2 The General Bacterial Porin (GBP) Family, OmpU subfamily	Outer membrane protein (porin)
rpsU	EAMY_0417	-1.61	2.93E-02	30S ribosomal protein S21
ygiM	EAMY_0423	-1.80	5.78E-04	Uncharacterized protein ygiM precursor	Bacterial SH3-like region	SH3 domain protein
EAMY_0428	EAMY_0428	3.14	9.55E-07	hypothetical protein predicted by Glimmer/Critica
ygiC	EAMY_0431	-1.70	6.37E-03	Uncharacterized protein ygiC	Glutathionylspermidine synthase, Glutathionylspermidine synthase	Glutathionylspermidine synthase
tolC	EAMY_0433	-1.73	4.55E-03	Outer membrane protein tolC precursor	Type I secretion outer membrane protein, TolC, Outer membrane efflux protein, TC 1.B.17.1.1 Outer membrane protein TolC precursor	Outer membrane protein
EAMY_0442	EAMY_0442	1.74	2.91E-02	hypothetical protein, similar to dihydroorotate oxidase		Dihydroorotate dehydrogenase
EAMY_0443	EAMY_0443	-3.14	4.95E-02	hypothetical protein
irp1	EAMY_0446	-1.65	4.52E-02	polyketide synthase type I	Beta-ketoacyl synthase, Beta-ketoacyl synthase, N-terminal domain	Polyketide synthase modules and related proteins
sufI	EAMY_0462	1.53	2.17E-02	Protein sufI precursor	Cupredoxin, Multicopper oxidase	Putative multicopper oxidases
yqhC	EAMY_0464	2.08	5.72E-04	Uncharacterized HTH-type transcriptional regulator yqhC	AraC-type transcriptional regulator, N-terminal, AraC-type transcriptional regulator N-terminus	AraC-type DNA-binding domain-containing proteins
yghB	EAMY_0467	3.50	3.81E-13	Protein dedA (Protein DSG-1)	SNARE associated Golgi protein	Uncharacterized membrane-associated protein
citA	EAMY_0471	-1.68	5.14E-03	putative MFS citrate transporter citA	metabolite/H+ symporter, major facilitator superfamily, TC 2.A.1.6.1 Citrate-proton symporter (Citrate transporter) (Citrate carrier protein)	Permeases of the major facilitator superfamily
yghA	EAMY_0472	2.64	1.68E-06	putative oxidoreductase	Short-chain dehydrogenase/reductase SDR, short chain dehydrogenase, fabG_rel: 3-oxoacyl-(acyl-carrier-protein) reductase, putative	Dehydrogenases with different specificities (related to short-chain alcohol dehydrogenases)
csuE	EAMY_0474	2.05	1.73E-04	hypothetical protein	Adhesion, bacterial, Spore Coat Protein U domain	Uncharacterized secreted protein
csuD	EAMY_0475	2.06	1.24E-05	Outer membrane usher protein fimD precursor	Fimbrial biogenesis outer membrane usher protein	P pilus assembly protein, porin PapC
csuC	EAMY_0476	2.72	2.42E-10	Uncharacterized fimbrial chaperone ybgP precursor	PapD-like	P pilus assembly protein, chaperone PapD
csuB	EAMY_0477	2.83	2.23E-08	hypothetical protein	Adhesion, bacterial	Uncharacterized secreted protein
csuA	EAMY_0478	3.74	1.42E-10	type I pilus protein CsuA/B	Spore coat protein U	Uncharacterized secreted protein
EAMY_0485	EAMY_0485	1.92	1.65E-03	Lipid phosphate phosphohydrolase 2	Lipid phosphate phosphohydrolase 2 (Phosphatidic acid phosphatase 2c) (Phosphatidate phosphohydrolase type 2c) (PAP2c) (PAP-2c) (PAP2-gamma) (PAP2-G), Phosphatidic acid phosphatase type 2-like	Membrane-associated phospholipid phosphatase
ftnA	EAMY_0487	2.20	1.18E-05	Ferritin heavy chain	Ferritin heavy chain (Ferritin H subunit)	Ferritin-like protein
EAMY_0489	EAMY_0489	3.86	1.25E-02	hypothetical protein predicted by Glimmer/Critica
ascG	EAMY_0499	-1.58	1.16E-02	HTH-type transcriptional repressor purR	HTH-type transcriptional repressor purR (Purine nucleotide synthesis repressor) (Pur regulon repressor), Periplasmic binding protein/LacI transcriptional regulator, Bacterial regulatory proteins, lacI family, ccpA: catabolite control protein A	Transcriptional regulators
codB	EAMY_0500	1.92	3.50E-05	putative NCS1 family transporter	NCS1 nucleoside transporter family, TC 2.A.39.-.-The Nucleobase:Cation Symporter-1 (NCS1) Family	Purine-cytosine permease and related proteins
yehU	EAMY_0510	1.86	5.68E-04	putative 2-component sensor protein	Sensor protein lytS (Autolysin sensor kinase), GAF, Histidine kinase	Putative regulator of cell autolysis
yehT	EAMY_0511	1.85	7.86E-03	Sensory transduction protein lytT	CheY-like, Response regulator receiver domain	Response regulators consisting of a CheY-like receiver domain and a winged-helix DNA-binding domain
cstA	EAMY_0513	2.00	1.54E-04	Carbon starvation protein	Carbon starvation protein CstA, TC 9.B.59.1.1 Carbon starvation protein A	Carbon starvation protein, predicted membrane protein
ampR	EAMY_0515	1.55	2.62E-02	HTH-type transcriptional activator ampR	lysR-type DNA-binding protein	Transcriptional regulator
virK	EAMY_0518	-1.82	2.51E-02	Uncharacterized protein in pinF2 3'region (ORF2)
hrpK	EAMY_0519	-2.27	5.04E-03	Pathogenicity locus protein hrpK		Chromosome segregation ATPases
EAMY_0524	EAMY_0524	-2.42	4.50E-04	Blasticidin S-acetyltransferase	GCN5-related N-acetyltransferase, Acetyltransferase (GNAT) family	Histone acetyltransferase HPA2 and related acetyltransferases
hrcU	EAMY_0525	-1.90	1.12E-03	Type III secretion protein HrcU	FlhB_rel_III: type III secretion protein, YscU/HrpY family	Type III secretory pathway, component EscU
hrcT	EAMY_0526	-1.81	3.81E-02	Type III secretion protein HrcT	fliR_like_III: type III secretion apparatus protein SpaR/YscT/HrcT	Type III secretory pathway, component EscT
hrcS	EAMY_0527	-3.65	4.72E-05	Type III secretion protein HrcS
hcrR	EAMY_0528	-3.52	7.34E-05	Harpin secretion protein HrcR	yscR: type III secretion apparatus protein, YscR/HrcR familyYop virulence translocation protein R, FliP family	Flagellar biosynthesis pathway, component FliP
hrcQ	EAMY_0529	-1.96	2.10E-02	Type III secretion protein HrcQa	Type III secretion system apparatus protein YscQ/HrcQ	Flagellar motor switch/type III secretory pathway protein
hrpP	EAMY_0530	-2.67	1.92E-05	Type III secretion protein HrpP
hrpO	EAMY_0531	-2.92	2.61E-06	Type III secretion protein HrpO
hrcN	EAMY_0532	-2.54	2.81E-06	ATP synthase in type III secretion system	ATP synthase subunit alpha (ATPase subunit alpha) (ATP synthase F1 sector subunit alpha), Type III secretion system ATPase, FliI/YscN, ATP synthase alpha/beta family, nucleotide-binding domain	Flagellar biosynthesis/type III secretory pathway ATPase
hrpQ	EAMY_0533	-2.16	7.57E-04	type III secretion protein HrpQ
hrcV	EAMY_0534	-2.19	7.17E-03	Type III secretion inner membrane protein HrcV	Type III secretion inner membrane protein HrcV, FHIPEP family	Flagellar biosynthesis pathway, component FlhA
hrpJ	EAMY_0535	-2.03	9.97E-03	Hypersensitivity response secretion protein HrpJ
hrpL	EAMY_0536	-3.67	3.31E-06	RNA polymerase sigma factor HrpL	sigma7-ECF: RNA polymerase sigma factor, sigma-7 family	DNA-directed RNA polymerase specialized sigma subunit, sigma24 homolog
hrpX	EAMY_0537	-1.76	2.66E-03	Sensor kinase HrpX	Two-component sensor kinase, ATP-binding region, ATPase-like, Histidine kinase, sensory_box: PAS domain S-box	FOG: PAS/PAC domain
hrpY	EAMY_0538	-1.99	1.20E-03	Response regulator hrpY	CheY-like response regulator HrpY, Response regulator receiver domain	Response regulators consisting of a CheY-like receiver domain and a winged-helix DNA-binding domain
hrpS	EAMY_0539	-1.75	4.95E-02	Sigma-54-dependent enhancer-binding protein HrpS	RNA polymerase sigma factor 54-dependent enhancer-binding protein HrpS	Response regulator containing CheY-like receiver, AAA-type ATPase, and DNA-binding domains
hrpB1	EAMY_0543	-1.99	1.67E-02	type III secretion protein HrpB
hrcJ	EAMY_0544	-2.91	8.35E-05	Type III secretion inner-membreane protein HrcJ	Secretory protein of YscJ/FliF family, Inner membrane ring	Type III secretory pathway, lipoprotein EscJ
hrpD	EAMY_0545	-2.03	3.70E-03	type III secretion protein HrpD
hrpF	EAMY_0547	-1.72	3.17E-02	type III secretion protein HrpF
hrcC	EAMY_0549	-1.97	6.81E-03	Type III secretion system outer membrane pore HrcC	Bacterial type III secretion system protein, outer membrane pore YscC/HrcC	Type II secretory pathway, component PulD
hrpN	EAMY_0552	-1.58	4.86E-02	Harpin HrpN (Harpin-Ech)
ORFA	EAMY_0553	-2.73	2.71E-07	potential ORFB-specific chaperone
ORFB	EAMY_0554	-2.76	4.27E-06	Avirulence protein ORFB
ORFC	EAMY_0555	-3.37	1.44E-08	potential HrpW-specific chaperone
hrpW	EAMY_0556	-2.22	8.40E-03	harpin HrpW
dspE	EAMY_0557	-2.39	4.61E-04	putative avirulence protein DspE (DspA)	Hrp-secreted pathogenicity/avirulence protein	elicit the hypersensitive reaction
dspF	EAMY_0558	-2.48	5.69E-03	Hrp secreted pathogenicity-related protein
rlsA	EAMY_0559	-10.08	2.18E-05	transcriptional regulator of levansucrase	Winged helix repressor DNA-binding, Bacterial regulatory helix-turn-helix protein, lysR family	Transcriptional regulator
clpB1	EAMY_0560	2.43	3.24E-02	Chaperone protein clpB	ATPase AAA-2	ATPases with chaperone activity, ATP-binding subunit
EAMY_0563	EAMY_0563	-1.88	4.41E-02	hypothetical protein
EAMY_0569	EAMY_0569	-2.04	3.89E-04	hypothetical protein predicted by Glimmer/Critica
speC	EAMY_0578	-1.55	2.51E-02	ornithine decarboxylase isozyme	Ornithine decarboxylase (ODC)	Arginine/lysine/ornithine decarboxylases
mltC	EAMY_0581	-1.97	3.76E-05	membrane-bound lytic murein transglycosylase C	Membrane-bound lytic murein transglycosylase C precursor (Murein hydrolase C)	Soluble lytic murein transglycosylase and related regulatory proteins (some contain LysM/invasin domains)
yggX	EAMY_0582	-2.72	4.48E-05	probable Fe(2+)-trafficking protein	Fe(II) trafficking protein YggX, Bacterial Fe(2+) trafficking	Fe-S cluster protector protein
yggW	EAMY_0588	-1.62	1.30E-02	putative oxidase	Oxygen-independent coproporphyrinogen III oxidase (Coproporphyrinogenase) (Coprogen oxidase), putative oxygen-independent coproporphyrinogen III oxidase, Radical SAM superfamily, hemN_rel: putative oxygen-independent coproporphyrinogen III oxidase	Coproporphyrinogen III oxidase and related Fe-S oxidoreductases
yggV	EAMY_0589	-1.75	1.75E-02	HAM1 protein homolog	Ham1-like protein, Ham1 family, TIGR42: non-canonical purine NTP pyrophosphatase, rdgB/HAM1 family	Xanthosine triphosphate pyrophosphatase
yggT	EAMY_0590	-1.85	6.41E-03	Uncharacterized protein in proC 3'region (ORF3)	Protein of unknown function YGGT, YGGT family	Predicted integral membrane protein
dsbD1	EAMY_0594	1.68	5.84E-03	C-type cytochrome biogenesis protein (copper tolerance)	Thiol:disulfide interchange protein dsbD precursor (Protein-disulfide reductase) (Disulfide reductase), Cytochrome c biogenesis protein, transmembrane region	Cytochrome c biogenesis protein
yidB	EAMY_0606	2.00	2.74E-04	Uncharacterized protein yidB
EAMY_0611	EAMY_0611	1.92	3.17E-04	hypothetical protein
yggG	EAMY_0614	-2.07	1.11E-03	putative metalloprotease	Uncharacterized metalloprotease ycaL, Peptidase M48, Ste24p, Peptidase family M48	Zn-dependent protease with chaperone function
tktA1	EAMY_0616	-2.14	5.08E-04	Transketolase
epd	EAMY_0617	2.34	3.85E-06	D-erythrose 4-phosphate dehydrogenase		Glyceraldehyde-3-phosphate dehydrogenase/erythrose-4-phosphate dehydrogenase
yhjJ1	EAMY_0625	-1.95	1.43E-02	NTD biosynthesis operon putative oxidoreductase ntdC	NTD biosynthesis operon putative oxidoreductase ntdC, Oxidoreductase, C-terminal	Predicted dehydrogenases and related proteins
yhjL	EAMY_0627	-2.42	1.50E-02	UDP-4-amino-4-deoxy-L-arabinose-oxoglutarateaminotransferase	UDP-4-amino-4-deoxy-L-arabinose-oxoglutarate aminotransferase (UDP-(beta-L-threo-pentapyranosyl-4''-ulose diphosphate) aminotransferase) (UDP-Ara4O aminotransferase), DegT/DnrJ/EryC1/StrS aminotransferase, DegT/DnrJ/EryC1/StrS aminotransferase family	Predicted pyridoxal phosphate-dependent enzyme apparently involved in regulation of cell wall biogenesis
yggE	EAMY_0629	-1.61	1.45E-02	Uncharacterized protein yggE	Protein of unknown function DUF541, Protein of unknown function (DUF541)	Uncharacterized conserved protein
ygfA	EAMY_0633	1.98	1.77E-05	Uncharacterized protein HI0858	5-formyltetrahydrofolate cyclo-ligase, 5-formyltetrahydrofolate cyclo-ligase family, MTHFS_bact: 5,1-methenyltetrahydrofolate synthetase	5-formyltetrahydrofolate cyclo-ligase
EAMY_0639	EAMY_0639	2.97	1.85E-02	hypothetical protein predicted by Glimmer/Critica
yqfA	EAMY_0646	1.89	8.18E-05	putative channel protein, HlyIII family	Channel protein, hemolysin III family, TC 9.B.3.1.-The Hly III Family	Predicted membrane protein, hemolysin III homolog
fldB	EAMY_0650	1.66	2.81E-02	Flavodoxin	Flavodoxin, long chain	Flavodoxins
ytfF	EAMY_0651	2.58	5.30E-05	Inner membrane protein ytfF
eop2	EAMY_0653	-2.16	4.09E-04	type III effector HopAK1
lysA	EAMY_0664	2.69	4.28E-06	Diaminopimelate decarboxylase
galR	EAMY_0665	1.52	3.39E-02	HTH-type transcriptional repressor purR	HTH-type transcriptional repressor purR (Purine nucleotide synthesis repressor) (Pur regulon repressor), Periplasmic binding protein/LacI transcriptional regulator, Periplasmic binding proteins and sugar binding domain of the LacI family, ccpA: catabolite control protein A	Transcriptional regulators
pagC	EAMY_0669	-166.36	2.27E-04	Virulence membrane protein pagC precursor	Virulence-related outer membrane protein, Enterobacterial Ail/Lom protein	Opacity protein and related surface antigens
EAMY_0671	EAMY_0671	2.48	4.47E-02	putative hemolysin
EAMY_0676	EAMY_0676	1.74	1.65E-02	hypothetical protein		Large exoproteins involved in heme utilization or adhesion
EAMY_0679	EAMY_0679	-3.73	1.67E-05	hypothetical protein predicted by Glimmer/Critica
mdtB	EAMY_0684	2.29	1.03E-07	Cation/multidrug efflux pump
mdtC	EAMY_0685	3.25	1.66E-14	Cation/multidrug efflux pump mdtC	Multidrug resistance protein mdtC (Multidrug transporter mdtC), The (Largely Gram-negative Bacterial) Hydrophobe/Amphiphile Efflux-1 (HAE1) Family, TC 2.A.6.2.14 Hypothetical protein yegO	Cation/multidrug efflux pump
nodT	EAMY_0688	2.60	3.11E-05	Toluene efflux pump outer membrane protein ttgC precursor	Outer membrane efflux protein	Outer membrane protein
EAMY_0689	EAMY_0689	1.96	4.91E-03	hypothetical protein predicted by Glimmer/Critica
ygdR1	EAMY_0694	2.12	1.33E-05	Uncharacterized lipoprotein ygdR precursor
mutH	EAMY_0697	1.98	1.32E-05	DNA mismatch repair protein mutH	DNA mismatch repair protein mutH (Methyl-directed mismatch repair protein)	DNA mismatch repair protein
EAMY_0698	EAMY_0698	6.87	1.16E-09	hypothetical protein predicted by Glimmer/Critica
EAMY_0699	EAMY_0699	8.53	4.70E-02	hypothetical protein predicted by Glimmer/Critica
ptrA	EAMY_0710	-1.55	2.46E-02	protease III precursor	Protease 3 precursor (Protease III) (Pitrilysin) (Protease pi), Metalloenzyme	Predicted Zn-dependent peptidases
csdA	EAMY_0719	1.51	2.11E-02	cysteine sulfinate desulfinase	Pyridoxal phosphate-dependent transferase, major region, Aminotransferase class-V, sufS: cysteine desulfurases, SufS subfamily	Selenocysteine lyase
gcvA	EAMY_0721	1.55	1.04E-02	Carbapenem-hydrolyzing beta-lactamase transcriptional activator	LysR, substrate-binding, LysR substrate binding domain, dsdC: D-serine deaminase transcriptional activator	Transcriptional regulator
glxK	EAMY_0732	1.61	1.82E-02	Glycerate kinase
barA	EAMY_0733	1.93	1.25E-04	sensor histidine kinase/response regulator	Signal transduction histidine-protein kinase barA, Histidine kinase, Histidine kinase-, DNA gyrase B-, and HSP9-like ATPase, phoR_proteo: phosphate regulon sensor kinase PhoR	Signal transduction histidine kinase
ygcA	EAMY_0734	1.54	1.06E-02	putative SAM-dependent methyltransferase	23S rRNA (uracil-5-)-methyltransferase rumA (23S rRNA(M-5-U1939)-methyltransferase)	SAM-dependent methyltransferases related to tRNA (uracil-5-)-methyltransferase
EAMY_0741	EAMY_0741	-2.49	2.05E-05	putative ABC transport system, periplasmic component	Bacterial extracellular solute-binding protein, family 3, TC 3.A.1.3.-The Polar Amino Acid Uptake Transporter (PAAT) Family	ABC-type amino acid transport/signal transduction systems, periplasmic component/domain
EAMY_0742	EAMY_0742	-3.85	1.88E-12	putative ABC transport system, ATP-binding component	ABC transporter, ATP-binding protein, TC 3.A.1.3.-The Polar Amino Acid Uptake Transporter (PAAT) Family	ABC-type polar amino acid transport system, ATPase component
EAMY_0743	EAMY_0743	-3.51	1.77E-11	putative ABC transport system, inner membrane component	Binding-protein-dependent transport systems inner membrane component, TC 3.A.1.3.-The Polar Amino Acid Uptake Transporter (PAAT) Family	ABC-type arginine/histidine transport system, permease component
HopPtoC	EAMY_0744	-3.33	8.80E-07	probable cysteine protease avirulence protein avrPpiC2
EAMY_0745	EAMY_0745	-70.51	6.04E-03	hypothetical protein predicted by Glimmer/Critica
ygcM	EAMY_0746	-2.39	6.95E-04	putative 6-pyruvoyl tetrahydrobiopterin synthase	putative 6-pyruvoyl tetrahydrobiopterin synthase (PTPS) (PTP synthase), 6-pyruvoyl tetrahydropterin synthase and hypothetical protein, 6-pyruvoyl tetrahydropterin synthase, 6PTHBS: putative 6-pyruvoyl tetrahydropterin synthase	6-pyruvoyl-tetrahydropterin synthase
cysJ	EAMY_0747	-1.55	3.39E-02	sulfite reductase (NADPH) flavoprotein beta subunit	Sulfite reductase [NADPH] flavoprotein alpha-component (SIR-FP)	Sulfite reductase, alpha subunit (flavoprotein)
cysI3	EAMY_0748	-1.60	3.90E-02	sulfite reductase	Sulfite reductase [NADPH] hemoprotein beta-component (SIR-HP) (SIRHP)	Sulfite reductase, beta subunit (hemoprotein)
cysG	EAMY_0752	-2.43	4.04E-05	uroporphyrin-III C-methyltransferase / precorrin-2 oxidase / ferrochelatase	uroporphyrin-III C-methyltransferase / precorrin-2 oxidase / ferrochelatase [includes: uroporphyrin-III C-methyltransferase; precorrin-2 oxidase; ferrochelatase]	Siroheme synthase (precorrin-2 oxidase/ferrochelatase domain)
cysD	EAMY_0753	-2.91	1.79E-06	sulfate adenylyltransferase subunit 2	Sulfate adenylyltransferase subunit 2 (Sulfate adenylate transferase) (SAT) (ATP-sulfurylase small subunit), Sulphate adenylyltransferase, small subunit, Phosphoadenosine phosphosulfate reductase family	3'-phosphoadenosine 5'-phosphosulfate sulfotransferase (PAPS reductase)/FAD synthetase and related enzymes
cysN	EAMY_0754	-2.45	1.09E-05	ATP-sulfurylase (ATP:sulfate adenylyltransferase), subunit 1	Sulfate adenylyltransferase subunit 1 (Sulfate adenylate transferase) (SAT) (ATP-sulfurylase large subunit)	GTPases - Sulfate adenylate transferase subunit 1
cysC	EAMY_0755	-2.43	2.69E-04	adenosine 5'-phosphosulfate kinase	Adenylyl-sulfate kinase (APS kinase) (Adenosine-5'-phosphosulfate kinase) (ATP adenosine-5'-phosphosulfate 3'-phosphotransferase)	Adenylylsulfate kinase and related kinases
nlpD	EAMY_0764	1.71	6.48E-03	Lipoprotein nlpD/lppB homolog precursor	Duplicated hybrid motif, Peptidase family M23	Membrane proteins related to metalloendopeptidases
rpoS	EAMY_0765	1.79	3.35E-03	RNA polymerase sigma factor rpoS	RNA polymerase sigma factor RpoS, proteobacteria, Sigma-7	DNA-directed RNA polymerase, sigma subunit (sigma7/sigma32)
EAMY_0768	EAMY_0768	-1.67	4.69E-03	hypothetical protein		Integrase
EAMY_0770	EAMY_0770	-5.86	7.54E-03	hypothetical protein predicted by Glimmer/Critica
spaK	EAMY_0780	-11.33	1.52E-02	Surface presentation of antigens protein SpaK/InvB
spaM1	EAMY_0782	-48.67	2.14E-02	hypothetical protein predicted by Glimmer/Critica
sipB1	EAMY_0790	-1.98	7.73E-03	Cell invasion protein sipB	Cell invasion protein sipB (Effector protein sipB), Salmonella/Shigella invasin protein B	ATP-dependent Lon protease, bacterial type
EAMY_0794	EAMY_0794	-57.02	1.86E-02	hypothetical protein predicted by Glimmer/Critica
EAMY_0795	EAMY_0795	-1.82	4.80E-02	hypothetical protein predicted by Glimmer/Critica
EAMY_0796	EAMY_0796	3.52	3.06E-02	hypothetical protein predicted by Glimmer/Critica
rsmA	EAMY_0808	2.76	2.16E-09	Carbon storage regulator homolog
EAMY_0820	EAMY_0820	2.79	2.55E-04	Rf1 protein, mitochondrial precursor
EAMY_0821	EAMY_0821	-2.12	2.94E-02	CTP synthase	CTP synthase (UTP-ammonia ligase) (CTP synthetase), CTP synthase	CTP synthase (UTP-ammonia lyase)
yfiA	EAMY_0830	3.08	4.02E-10	Uncharacterized protein SERP0419	Ribosomal protein S3Ae/sigma 54 modulation protein, Sigma 54 modulation protein / S3EA ribosomal protein, yfiA: ribosomal subunit interface protein	Ribosome-associated protein Y (PSrp-1)
EAMY_0839	EAMY_0839	-34.89	4.86E-02	hypothetical protein predicted by Glimmer/Critica
mltD	EAMY_0840	-1.56	3.06E-02	membrane-bound lytic murein transglycosylase D precursor	Membrane-bound lytic murein transglycosylase D precursor (Murein hydrolase D) (Regulatory protein dniR), Lytic transglycosylase-like, catalytic, Transglycosylase SLT domain	Soluble lytic murein transglycosylase and related regulatory proteins (some contain LysM/invasin domains)
gloB	EAMY_0841	-1.52	2.49E-02	probable hydroxyacylglutathione hydrolase	Hydroxyacylglutathione hydrolase 1, mitochondrial precursor (Glyoxalase II) (Glx II), Beta-lactamase-like, Metallo-beta-lactamase superfamily	Zn-dependent hydrolases, including glyoxylases
EAMY_0857	EAMY_0857	-2.57	1.86E-03	hypothetical protein predicted by Glimmer/Critica
ybdL	EAMY_0870	1.65	3.63E-03	putative aminotransferase	Kynurenine-oxoglutarate transaminase 3 (Kynurenine-oxoglutarate transaminase III) (Kynurenine aminotransferase III) (KATIII) (Cysteine-S-conjugate beta-lyase 2), Pyridoxal phosphate-dependent transferase, major region, Aminotransferase class I and II	Aspartate/tyrosine/aromatic aminotransferase
EAMY_0872	EAMY_0872	3.26	7.37E-14	hypothetical protein predicted by Glimmer/Critica
masA	EAMY_0874	-1.87	1.78E-03	enolase-phosphatase	2,3-diketo-5-methylthio-1-phosphopentane phosphatase, haloacid dehalogenase-like hydrolase, enolase-ppase: 2,3-diketo-5-methylthio-1-phosphopentane phosphatase	Predicted enolase-phosphatase
yafH	EAMY_0878	3.57	6.96E-08	putative acyl-CoA dehydrogenase	Acyl-coenzyme A dehydrogenase (ACDH), Protein of unknown function DUF1974, Domain of unknown function (DUF1974)	Acyl-CoA dehydrogenases
yafA	EAMY_0885	1.67	4.00E-03	Esterase yafA	Protein of unknown function DUF11, hydrolase-like, Alpha/beta hydrolase of unknown function (DUF11)	Hydrolases of the alpha/beta superfamily
EAMY_0891	EAMY_0891	2.02	1.05E-04	Inner membrane protein ybaN
EAMY_0894	EAMY_0894	2.03	8.67E-03	hypothetical protein predicted by Glimmer/Critica
EAMY_0895	EAMY_0895	2.40	1.90E-05	Uncharacterized protein yaiB
EAMY_0896	EAMY_0896	5.10	2.98E-20	hypothetical protein
EAMY_0899	EAMY_0899	2.60	2.04E-08	hypothetical protein predicted by Glimmer/Critica
EAMY_0901	EAMY_0901	1.62	6.45E-03	hypothetical protein predicted by Glimmer/Critica
dppE	EAMY_0903	-1.50	2.78E-02	putative ABC transport system, ATP-binding component	putative ABC transporter, ATP-binding protein, TC 3.A.1.5.-The Peptide/Opine/Nickel Uptake Transporter (PepT) Family	ABC-type oligopeptide transport system, ATPase component
dppD1	EAMY_0904	-2.13	1.66E-04	putative ABC transport system, ATP-binding component	putative ABC transport system, ATP-binding component, TC 3.A.1.5.-The Peptide/Opine/Nickel Uptake Transporter (PepT) Family	ABC-type dipeptide/oligopeptide/nickel transport system, ATPase component
dppC1	EAMY_0905	-1.78	2.53E-03	putative ABC transport system, inner membrane component	Binding-protein-dependent transport systems inner membrane component, TC 3.A.1.5.-The Peptide/Opine/Nickel Uptake Transporter (PepT) Family	ABC-type dipeptide/oligopeptide/nickel transport systems, permease components
dppB1	EAMY_0906	-2.14	3.76E-04	putative ABC transport system, inner membrane component	Binding-protein-dependent transport systems inner membrane component, TC 3.A.1.5.-The Peptide/Opine/Nickel Uptake Transporter (PepT) Family	ABC-type dipeptide/oligopeptide/nickel transport systems, permease components
lacZ1	EAMY_0907	-2.31	1.94E-05	Beta-galactosidase/beta-glucuronidase
psiF	EAMY_0914	2.92	1.37E-08	Phosphate starvation-inducible protein psiF precursor
proC	EAMY_0916	1.52	1.53E-02	Pyrroline-5-carboxylate reductase
aroL	EAMY_0919	-1.62	3.64E-02	shikimate kinase II	Shikimate kinase, Shikimate kinase	Shikimate kinase
yaiA	EAMY_0920	1.89	2.30E-03	Uncharacterized protein yaiA
aroM	EAMY_0924	1.65	3.43E-03	Protein aroM
yaiE	EAMY_0925	1.78	3.56E-04	UPF0345 protein H16_A3062	Protein of unknown function DUF1255, Protein of unknown function (DUF1255)	Uncharacterized protein conserved in bacteria
EAMY_0926	EAMY_0926	2.71	1.52E-02	hypothetical protein predicted by Glimmer/Critica
EAMY_0929	EAMY_0929	2.29	4.91E-07	hypothetical protein	Aminoglycoside phosphotransferase, Phosphotransferase enzyme family	Putative homoserine kinase type II (protein kinase fold)
EAMY_0930	EAMY_0930	1.87	1.83E-02	Ornithine utilization regulator	Helix-turn-helix, AraC type, Bacterial regulatory helix-turn-helix proteins, AraC family	AraC-type DNA-binding domain-containing proteins
EAMY_0931	EAMY_0931	3.51	8.43E-10	hypothetical protein predicted by Glimmer/Critica
csgG	EAMY_0933	-2.32	1.98E-02	Curli production assembly/transport component csgG precursor	Curli production assembly/transport component CsgG, Curli production assembly/transport component CsgG	Uncharacterized protein involved in formation of curli polymers
phoR	EAMY_0939	1.67	1.17E-02	Phosphate regulon histidine kinase	Phosphate regulon sensor kinase protein phoR	Signal transduction histidine kinase
pstS1	EAMY_0940	1.64	3.21E-02	putative phosphate binding protein	Phosphate binding protein	ABC-type phosphate transport system, periplasmic component
ahpC	EAMY_0947	-2.22	3.52E-04	probable peroxidase	Thioredoxin fold, AhpC/TSA family	Peroxiredoxin
yajB	EAMY_0948	1.83	3.61E-03	Acyl carrier protein phosphodiesterase	Acyl carrier protein phosphodiesterase (ACP phosphodiesterase), Protein of unknown function DUF479, Protein of unknown function, DUF479	Uncharacterized protein conserved in bacteria
queA	EAMY_0949	-1.50	4.90E-02	S-adenosylmethionine:tRNA ribosyltransferase-isomerase	S-adenosylmethionine:tRNA ribosyltransferase-isomerase (Queuosine biosynthesis protein queA), Queuosine biosynthesis protein	S-adenosylmethionine:tRNA-ribosyltransferase-isomerase (queuine synthetase)
EAMY_0950	EAMY_0950	-3.33	1.15E-07	hypothetical protein predicted by Glimmer/Critica
gtrB1	EAMY_0951	-4.00	5.14E-07	bactoprenol glucosyl transferase	Glycosyl transferase, family 2, Glycosyl transferase family 2	Glycosyltransferases involved in cell wall biogenesis
yajC	EAMY_0953	-1.66	2.08E-02	UPF0092 membrane protein yajC	preprotein translocase, YajC subunit, TC 3.A.5.1.1 UPF92 membrane protein yajC	Preprotein translocase subunit YajC
secD	EAMY_0954	-1.97	2.80E-04	Protein-export membrane protein secD	protein-export membrane protein SecD, TC 2.A.6.4.1 Protein-export membrane protein secD	Preprotein translocase subunit SecD
cyoA	EAMY_0976	-1.57	3.04E-02	cytochrome o ubiquinol oxidase subunit II	Ubiquinol oxidase subunit 2 precursor (Ubiquinol oxidase polypeptide II) (Cytochrome o subunit 2) (Oxidase BO(3) subunit 2) (Cytochrome o ubiquinol oxidase subunit 2)	Heme/copper-type cytochrome/quinol oxidases, subunit 2
clpX2	EAMY_0984	3.02	1.52E-08	ATP-dependent Clp protease ATP-binding subunit clpX2	ClpX2, ATPase regulatory subunit, ATPase family associated with various cellular activities (AAA)	ATP-dependent protease Clp, ATPase subunit
hupB	EAMY_0986	-1.80	1.76E-03	transcriptional regulator HU subunit beta		Bacterial nucleoid DNA-binding protein
ybaU	EAMY_0987	-1.60	1.93E-02	putative protease maturation protein	Peptidyl-prolyl cis-trans isomerase D (PPIase D) (Rotamase D), Peptidyl-prolyl cis-trans isomerase, PpiC-type, PPIC-type PPIASE domain	Parvulin-like peptidyl-prolyl isomerase
smdA	EAMY_0993	1.91	2.99E-05	heterodimeric multidrug efflux pump	Multidrug resistance-like ATP-binding protein smdA, Lipid Exporter (LipidE) Family, TC 3.A.1.16.5 Multidrug efflux pump SmdA	ABC-type multidrug transport system, ATPase and permease components
smdB	EAMY_0994	2.01	2.56E-05	Heterodimeric multidrug efflux pump	Multidrug export ATP-binding/permease protein smdB, The Lipid exporter (LipidE) family, TC 3.A.1.16.5 Multidrug efflux pump SmdB	ABC-type multidrug transport system, ATPase and permease components
ybaY	EAMY_0999	1.56	3.78E-02	Uncharacterized lipoprotein ybaY precursor
EAMY_1005	EAMY_1005	3.02	2.26E-03	hypothetical protein predicted by Glimmer/Critica
rpmJ2	EAMY_1006	3.42	3.07E-05	putative 50S ribosomal protein L36
rpmE2	EAMY_1007	3.07	1.49E-05	50S ribosomal protein L31 type B		Ribosomal protein L31
acrB	EAMY_1008	-1.99	9.24E-04	multidrug efflux transporter	multidrug efflux transporter with a broad substrate specificity, The Resistance-Nodulation-Cell Division (RND) Superfamily, The (Largely Gram-negative Bacterial) Hydrophobe/Amphiphile Efflux-1 (HAE1) Family, TC 2.A.6.2.2 acriflavine resistance protein B	Cation/multidrug efflux pump
acrA	EAMY_1009	-1.95	1.15E-03	Membrane-fusion protein
acrR	EAMY_1010	2.10	4.16E-05	HTH-type transcriptional regulator acrR	HTH-type transcriptional regulator acrR (Potential acrAB operon repressor)	Transcriptional regulator
EAMY_1011	EAMY_1011	1.97	6.89E-03	Uncharacterized protein ybaM
ymgE	EAMY_1012	2.15	3.76E-05	UPF0410 protein ymge
priC	EAMY_1013	1.83	3.16E-03	primosomal replication protein N''
apt	EAMY_1015	-1.64	4.41E-03	adenine phosphoribosyltransferase	Adenine phosphoribosyltransferase (APRT)	Adenine/guanine phosphoribosyltransferases and related PRPP-binding proteins
EAMY_1024	EAMY_1024	1.65	1.21E-02	membrane protein	Protein of unknown function DUF6, transmembrane	Permeases of the drug/metabolite transporter (DMT) superfamily
fsr	EAMY_1030	1.66	2.40E-02	putative MFS fosmidomycin resistance (Fsr) family transporter	Major facilitator superfamily, TC 2.A.1.35.-The Fosmidomycin Resistance Family	Permeases of the major facilitator superfamily
ushA	EAMY_1032	2.51	4.76E-08	bifunctional UDP-sugar hydrolase/5'-nucleotidase periplasmic precursor	Protein ushA precursor [Includes: UDP-sugar hydrolase (UDP-sugar diphosphatase) (UDP-sugar pyrophosphatase); 5'-nucleotidase (5'-NT)]	5'-nucleotidase/2',3'-cyclic phosphodiesterase and related esterases
EAMY_1033	EAMY_1033	18.14	6.20E-23	hypothetical protein	Transmembrane pair, bacterial, Bacterial Transmembrane Pair family	Predicted membrane protein
ybbI	EAMY_1038	1.98	1.13E-04	Cu(I)-responsive transcriptional regulator	HTH-type Cu(I)-responsive transcriptional regulator cueR (Copper efflux regulator) (Copper export regulator)	Predicted transcriptional regulators
ybbJ	EAMY_1039	3.62	4.41E-10	Inner membrane protein ybbJ	Nodulation efficiency, NfeD, NfeD-like	Membrane protein implicated in regulation of membrane protease activity
ybbK	EAMY_1040	2.78	2.26E-07	Uncharacterized protein slr1128	Band 7 protein, SPFH domain / Band 7 family	Membrane protease subunits, stomatin/prohibitin homologs
ybbN	EAMY_1041	2.84	4.38E-08	Uncharacterized protein ybbN	Tetratricopeptide-like helical, Thioredoxin, thioredoxin: thioredoxin	Thiol-disulfide isomerase and thioredoxins
ybbO	EAMY_1042	2.28	1.70E-07	putative oxidoreductase	3-oxoacyl-[acyl-carrier-protein] reductase (3-ketoacyl-acyl carrier protein reductase), Short-chain dehydrogenase/reductase SDR, short chain dehydrogenase	Dehydrogenases with different specificities (related to short-chain alcohol dehydrogenases)
tesA	EAMY_1046	2.74	5.94E-08	acyl-CoA thioesterase I	Acyl-CoA thioesterase I precursor (Protease I) (Lysophospholipase L1) (Lecithinase B), Esterase, SGNH hydrolase-type, subgroup, GDSL-like Lipase/Acylhydrolase	Lysophospholipase L1 and related esterases
ybbA	EAMY_1047	4.54	1.74E-22	putative ABC transport system, ATP-binding component
ybbP	EAMY_1048	3.31	3.92E-12	Uncharacterized ABC transporter permease ybbP	Protein of unknown function DUF214, permase predicted, Predicted permease	Predicted ABC-type transport system involved in lysophospholipase L1 biosynthesis, permease component
purK	EAMY_1049	1.61	7.62E-03	phosphoribosylaminoimidazole carboxylase ATPase subunit	Phosphoribosylaminoimidazole carboxylase ATPase subunit (AIR carboxylase) (AIRC)	Phosphoribosylaminoimidazole carboxylase (NCAIR synthetase)
ybbF	EAMY_1051	-1.52	2.29E-02	UDP-2,3-diacylglucosamine hydrolase	UDP-2,3-diacylglucosamine hydrolase, Calcineurin-like phosphoesterase, lipid_A_lpxH: UDP-2,3-diacylglucosamine hydrolase	Predicted phosphohydrolases
adhP	EAMY_1054	2.48	2.36E-04	alcohol dehydrogenase	Alcohol dehydrogenase superfamily, zinc-containing, Zinc-binding dehydrogenase, adh_fam_2: zinc-binding alcohol dehydrogenase family protein	Threonine dehydrogenase and related Zn-dependent dehydrogenases
EAMY_1070	EAMY_1070	1.59	5.14E-03	hypothetical protein predicted by Glimmer/Critica
EAMY_1076	EAMY_1076	-3.66	8.82E-03	hypothetical protein predicted by Glimmer/Critica
inlA	EAMY_1078	-4.85	2.34E-09	Internalin-A precursor	Leucine-rich repeat	Leucine-rich repeat (LRR) protein
EAMY_1079	EAMY_1079	3.05	1.10E-08	hypothetical protein predicted by Glimmer/Critica
EAMY_1083	EAMY_1083	2.08	1.52E-02	hypothetical protein predicted by Glimmer/Critica
yfbE	EAMY_1084	1.62	1.85E-02	UDP-4-amino-4-deoxy-L-arabinose-oxoglutarateaminotransferase	UDP-4-amino-4-deoxy-L-arabinose-oxoglutarate aminotransferase (UDP-(beta-L-threo-pentapyranosyl-4''-ulose diphosphate) aminotransferase) (UDP-Ara4O aminotransferase), DegT/DnrJ/EryC1/StrS aminotransferase, DegT/DnrJ/EryC1/StrS aminotransferase family, ECA_wecE: TDP-4-keto-6-deoxy-D-glucose transaminase	Predicted pyridoxal phosphate-dependent enzyme apparently involved in regulation of cell wall biogenesis
yfbH	EAMY_1086	1.78	3.69E-03	Uncharacterized protein yfbH	Glycoside hydrolase/deacetylase, beta/alpha-barrel	Predicted xylanase/chitin deacetylase
yfbI	EAMY_1087	1.99	1.22E-03	4-amino-4-deoxy-L-arabinose transferase	Undecaprenyl phosphate-alpha-4-amino-4-deoxy-L-arabinose arabinosyl transferase (Undecaprenyl phosphate-alpha-L-Ara4N transferase) (4-amino-4-deoxy-L-arabinose lipid A transferase), Glycosyl transferase, family 39, Dolichyl-phosphate-mannose-protein mannosyltransferase	4-amino-4-deoxy-L-arabinose transferase and related glycosyltransferases of PMT family
yfbW	EAMY_1088	2.03	1.01E-02	Inner membrane protein yfbW	Protein of unknown function DUF6, transmembrane	Membrane transporters of cations and cationic drugs
yfbJ	EAMY_1089	1.93	4.04E-05	UPF0188 membrane protein YPO2416/y1923/YP_2203		Permeases of the drug/metabolite transporter (DMT) superfamily
EAMY_1090	EAMY_1090	2.97	8.57E-09	hypothetical protein predicted by Glimmer/Critica
EAMY_1097	EAMY_1097	1.81	1.11E-02	hypothetical protein predicted by Glimmer/Critica
ygbM	EAMY_1102	1.67	2.19E-02	putative endonuclease	Xylose isomerase-like, TIM barrel, Xylose isomerase-like TIM barrel	Hydroxypyruvate isomerase
EAMY_1104	EAMY_1104	7.74	3.92E-04	hypothetical protein predicted by Glimmer/Critica
EAMY_1105	EAMY_1105	12.66	5.12E-10	hypothetical protein predicted by Glimmer/Critica
EAMY_1106	EAMY_1106	6.66	2.66E-04	hypothetical protein predicted by Glimmer/Critica
EAMY_1107	EAMY_1107	7.45	2.43E-16	hypothetical protein predicted by Glimmer/Critica
cspE	EAMY_1109	3.06	6.53E-08	Cold shock-like protein cspE (CSP-E)	'Cold-shock' DNA-binding domain	Cold shock proteins
ybeM	EAMY_1110	2.10	6.31E-05	Aliphatic amidase	Aliphatic amidase (Acylamide amidohydrolase) (Wide spectrum amidase), Nitrilase/cyanide hydratase and apolipoprotein N-acyltransferase, Carbon-nitrogen hydrolase	Predicted amidohydrolase
lipA	EAMY_1112	1.54	2.72E-02	lipoate synthesis protein LipA	Lipoyl synthase (Lipoic acid synthase) (Lipoyl-acyl-carrier-protein synthase) (Sulfur insertion protein lipA) (Lip-syn)	Lipoate synthase
dacA	EAMY_1115	-1.57	2.76E-02	D-alanyl-D-alanine carboxypeptidase, fraction A	Penicillin-binding protein 6B precursor (DD-peptidase) (DD-carboxypeptidase) (PBP-6B)	D-alanyl-D-alanine carboxypeptidase
ybeA	EAMY_1119	-1.78	1.47E-03	UPF0247 protein HI0033	Protein of unknown function DUF163, Uncharacterized ACR, COG1576, TIGR246: conserved hypothetical protein TIGR246	Uncharacterized conserved protein
ybeL	EAMY_1125	1.82	3.28E-04	Uncharacterized protein ybeL
miaB	EAMY_1135	1.62	1.30E-02	UPF0004 protein PA3980	Protein of unknown function UPF4, Uncharacterized protein family UPF4, miaB-methiolase: tRNA-i(6)A37 thiotransferase enzyme MiaB	2-methylthioadenine synthetase
EAMY_1136	EAMY_1136	2.19	2.70E-03	hypothetical protein predicted by Glimmer/Critica
yleB	EAMY_1137	1.74	2.35E-02	putative monooxygenase	2-octaprenyl-3-methyl-6-methoxy-1,4-benzoquinol hydroxylase, Ubiquinone biosynthesis hydroxylase, UbiH/UbiF/VisC/COQ6, Ubi-OHases: Ubiquinone biosynthesis hydroxylase, UbiH/UbiF/VisC/COQ6 family	2-polyprenyl-6-methoxyphenol hydroxylase and related FAD-dependent oxidoreductases
EAMY_1138	EAMY_1138	5.53	7.63E-23	hypothetical protein predicted by Glimmer/Critica
nagC	EAMY_1141	-1.73	1.42E-03	N-acetylglucosamine repressor	Transcriptional regulator/sugar kinase, ROK family	Transcriptional regulator/sugar kinase
nagA	EAMY_1142	-1.58	2.18E-02	N-acetylglucosamine-6-phosphate deacetylase
nagB	EAMY_1143	-1.68	1.63E-02	glucosamine-6-phosphate isomerase	Glucosamine-6-phosphate deaminase (Glucosamine-6-phosphate isomerase) (GNPDA) (GlcN6P deaminase)	6-phosphogluconolactonase/Glucosamine-6-phosphate isomerase/deaminase
mtr	EAMY_1147	1.74	2.24E-03	putative HAAAP family tryptophan-specific transport protein	Tryptophan-specific transport protein (tryptophan permease), The Hydroxy/Aromatic Amino Acid Permease (HAAAP) Family, TC 2.A.42.1.2 Tryptophan-specific transport protein	Amino acid permeases
seqA	EAMY_1152	-1.60	2.62E-02	Protein seqA
ybfA	EAMY_1155	3.24	2.04E-11	Uncharacterized protein ybfA precursor
ybgF	EAMY_1178	-1.62	1.72E-02	Hypothetical protein ybgF precursor	tol_pal_ybgF: tol-pal system protein YbgF, TC 2.C.1.2.1 Hypothetical protein ybgF precursor	Uncharacterized protein conserved in bacteria
ada	EAMY_1179	1.83	1.04E-02	DNA methylation and regulatory protein	putative regulatory protein ada (Regulatory protein of adaptative response) [Includes: Methylated-DNA-protein-cysteine methyltransferase (O-6-methylguanine-DNA alkyltransferase)], DNA glycosylase, AlkA N-terminal domain	3-methyladenine DNA glycosylase/8-oxoguanine DNA glycosylase
nadA	EAMY_1181	2.93	2.35E-03	Quinolinate synthetase A
ybgS	EAMY_1184	1.52	4.46E-02	Uncharacterized protein ybgS precursor
aroG	EAMY_1185	-1.79	1.01E-03	phospho-2-dehydro-3-deoxyheptonate aldolase	Phospho-2-dehydro-3-deoxyheptonate aldolase, Phe-sensitive (Phospho-2-keto-3-deoxyheptonate aldolase) (DAHP synthetase) (3-deoxy-D-arabino-heptulosonate 7-phosphate synthase)	3-deoxy-D-arabino-heptulosonate 7-phosphate (DAHP) synthase
rhsA3	EAMY_1188	-2.36	1.67E-05	Teneurin-1	Teneurin-1 (Ten-1) (Tenascin-M1) (Ten-m1) (Protein Odd Oz/ten-m homolog 1), YD repeat	Rhs family protein
gpmA	EAMY_1189	-1.71	1.26E-02	phosphoglyceromutase 1	2,3-bisphosphoglycerate-dependent phosphoglycerate mutase (Phosphoglyceromutase) (PGAM) (BPG-dependent PGAM) (dPGM)	Phosphoglycerate mutase 1
galM	EAMY_1190	1.80	5.97E-04	galactose-1-epimerase (mutarotase)	galactose mutarotase, Aldose 1-epimerase	Galactose mutarotase and related enzymes
galK	EAMY_1191	2.42	2.03E-08	Galactokinase
galT	EAMY_1192	1.87	6.42E-04	Galactose-1-phosphate uridylyltransferase
modE	EAMY_1194	1.55	3.17E-02	Transcriptional regulator modE	ModE molybdate transport repressor, Bacterial regulatory helix-turn-helix protein, lysR family	N-terminal domain of molybdenum-binding protein
EAMY_1196	EAMY_1196	2.97	5.93E-10	hypothetical protein predicted by Glimmer/Critica
modA	EAMY_1198	1.88	1.16E-04	molybdate ABC transport system, periplasmic protein precursor	Molybdenum ABC transporter, periplasmic binding protein, Bacterial extracellular solute-binding protein, TC 3.A.1.8.1 Molybdate-binding periplasmic protein precursor	ABC-type molybdate transport system, periplasmic component
modB	EAMY_1199	2.27	2.98E-06	molybdate ABC transport system, permease component	molybdate ABC transporter, permease protein, Binding-protein-dependent transport system inner membrane component, TC 3.A.1.8.1 Molybdenum transport system permease protein modB	ABC-type molybdate transport system, permease component
modC	EAMY_1200	1.63	1.50E-02	molybdate ABC transport systems, ATPase component	Molybdenum import ATP-binding protein modC, TC 3.A.1.8.1 Molybdenum transport ATP-binding protein modC	ModC, ABC-type molybdate transport system, ATPase component
yncB	EAMY_1204	1.84	8.62E-03	putative oxidoreductase	NADP-dependent leukotriene B4 12-hydroxydehydrogenase (15-oxoprostaglandin 13-reductase) (Dithiolethione-inducible gene 1 protein) (D3T-inducible gene 1 protein) (DIG-1), Alcohol dehydrogenase superfamily, zinc-containing, Zinc-binding dehydrogenase, B4_12hDH: leukotriene B4 12-hydroxydehydrogenase/15-oxo-prostaglandin 13-reductase	Putative NADP-dependent oxidoreductases
bioA	EAMY_1205	3.13	1.79E-08	Adenosylmethionine-8-amino-7-oxononanoateaminotransferase
bioB	EAMY_1206	2.52	2.52E-03	biotin synthetase	Biotin synthase	Biotin synthase and related enzymes
bioF	EAMY_1207	1.86	2.45E-02	8-amino-7-oxononanoate synthase		7-keto-8-aminopelargonate synthetase and related enzymes
EAMY_1210	EAMY_1210	2.54	3.73E-04	putative ABC transport system, ATP-binding component	putative ABC transport system, ATP-binding component, TC 3.A.1.-.-The ATP-binding Cassette (ABC) Superfamily	ABC-type spermidine/putrescine transport systems, ATPase components
uvrB	EAMY_1211	1.59	1.94E-02	Excinuclease UvrABC subunit B	UvrABC system protein B (Protein uvrB) (Excinuclease ABC subunit B)	Helicase subunit of the DNA excision repair complex
ybhK	EAMY_1212	2.54	2.18E-07	UPF0052 protein SpyM3_0463/SPs1392	Protein of unknown function UPF52 and CofD, Uncharacterised protein family UPF52, CofD_related: conserved hypothetical protein	Uncharacterized conserved protein
ybhL	EAMY_1220	1.71	3.28E-03	Inner membrane protein ybhL	Protein of unknown function UPF5, Uncharacterised protein family UPF5	Integral membrane protein, interacts with FtsH
ybhQ	EAMY_1222	1.61	5.40E-03	Inner membrane protein ybhQ
rhlE	EAMY_1224	1.65	8.39E-03	putative ATP-dependent RNA helicase rhlE	putative ATP-dependent RNA helicase rhlE, DEAD-like helicase, N-terminal, DEAD/DEAH box helicase	Superfamily II DNA and RNA helicases
EAMY_1227	EAMY_1227	2.08	4.92E-04	Uncharacterized protein C4H3.03c	Six-hairpin glycosidase-like, Glycosyl hydrolases family 15	Glucoamylase and related glycosyl hydrolases
yohD	EAMY_1228	3.00	4.09E-06	Inner membrane protein yohD	SNARE associated Golgi protein	Uncharacterized membrane-associated protein
EAMY_1229	EAMY_1229	14.79	2.89E-06	hypothetical protein predicted by Glimmer/Critica
yohC	EAMY_1230	9.93	7.97E-22	Inner membrane protein yohC
pbpG	EAMY_1231	4.27	4.03E-15	penicillin-binding protein 7	Penicillin-binding protein 6 precursor (D-alanyl-D-alanine carboxypeptidase fraction C) (DD-peptidase) (DD-carboxypeptidase) (PBP-6), Beta-lactamase-type transpeptidase fold, D-alanyl-D-alanine carboxypeptidase	D-alanyl-D-alanine carboxypeptidase
bglX1	EAMY_1232	1.90	1.15E-04	beta-D-glucoside glucohydrolase, periplasmic	Periplasmic beta-glucosidase precursor (Gentiobiase) (Cellobiase) (Beta-D-glucoside glucohydrolase)	Beta-glucosidase-related glycosidases
EAMY_1241	EAMY_1241	-1.69	7.12E-03	lipoprotein, putative
cfa1	EAMY_1242	-1.83	1.70E-03	cyclopropane-fatty-acyl-phospholipid synthase	Cyclopropane-fatty-acyl-phospholipid synthase (Cyclopropane fatty acid synthase) (CFA synthase)	Cyclopropane fatty acid synthase and related methyltransferases
EAMY_1243	EAMY_1243	-2.32	4.98E-07	hypothetical protein	Protein of unknown function DUF1365, Protein of unknown function (DUF1365)	Uncharacterized conserved protein
EAMY_1244	EAMY_1244	-2.11	1.55E-04	hypothetical protein	Amine oxidase	Protoporphyrinogen oxidase
EAMY_1245	EAMY_1245	-1.98	9.50E-05	Short-chain dehydrogenase/reductase SDR	3-oxoacyl-[acyl-carrier-protein] reductase (3-ketoacyl-acyl carrier protein reductase)	Dehydrogenases with different specificities (related to short-chain alcohol dehydrogenases)
EAMY_1246	EAMY_1246	-1.91	1.52E-04	hypothetical protein
yehV	EAMY_1247	-1.91	2.20E-03	HTH-type transcriptional regulator mlrA	HTH-type transcriptional regulator mlrA (MerR-like regulator A), putative DNA binding, MerR family regulatory protein	Predicted transcriptional regulators
hutF	EAMY_1258	2.07	3.09E-04	Formiminoglutamate deiminase		Cytosine deaminase and related metal-dependent hydrolases
hutI	EAMY_1259	2.47	6.10E-04	imidazolonepropionase	Imidazolonepropionase (Imidazolone-5-propionate hydrolase)	Imidazolonepropionase and related amidohydrolases
ybiO	EAMY_1268	1.59	8.01E-03	putative mscS family transporter	MscS Mechanosensitive ion channel, TC 1.A.23.-.-The Small Conductance Mechanosensitive Ion Channel (MscS) Family	Small-conductance mechanosensitive channel
ybiI	EAMY_1274	2.18	5.26E-05	Uncharacterized protein ybiI	Zinc finger, DksA/TraR C4-type, Prokaryotic dksA/traR C4-type zinc finger, C4_traR_proteo: phage/conjugal plasmid C-4 type zinc finger protein, TraR family	DnaK suppressor protein
dps	EAMY_1275	2.39	1.36E-04	DNA protection during starvation protein	DNA protection during starvation protein, Ferritin/ribonucleotide reductase-like	DNA-binding ferritin-like protein (oxidative damage protectant)
iolT	EAMY_1284	-3.04	7.78E-08	putative MFS sugar transporter	Major Facilitator Superfamily protein, TC 2.A.1.1.-The Sugar Porter (SP) Family	Permeases of the major facilitator superfamily
moeB	EAMY_1286	2.09	2.38E-05	Molybdopterin biosynthesis protein moeB	Molybdenum cofactor biosynthesis, molybdopterin synthase sulfurylase MoeB	Dinucleotide-utilizing enzymes involved in molybdopterin and thiamine biosynthesis family 2
moeA	EAMY_1287	2.58	1.57E-08	Molybdopterin biosynthesis protein moeA	molybdenum cofactor synthesis	Molybdopterin biosynthesis enzyme
ybiK	EAMY_1288	-1.62	5.78E-03	putative asparaginase	L-asparaginase precursor (L-asparagine amidohydrolase) [Contains: L-asparaginase subunit alpha; L-asparaginase subunit beta], Peptidase T2, asparaginase 2, Asparaginase	Asparaginase
yliA	EAMY_1289	-1.88	1.95E-03	putative ABC transport system, ATP-binding component	putative ABC transport system, ATP-binding component, The Peptide/Opine/Nickel Uptake Transporter (PepT) Family, 3.A.1.5.11 Hypothetical ABC transporter ATP-binding protein yliA	ABC-type uncharacterized transport system, duplicated ATPase component
yliB	EAMY_1290	-1.90	3.70E-03	putative ABC transport system, periplasmic component	Bacterial extracellular solute-binding protein, family 5, The Peptide/Opine/Nickel Uptake Transporter (PepT) Family, TC 3.A.1.5.11 putative binding protein yliB precursor	ABC-type dipeptide transport system, periplasmic component
yliC	EAMY_1291	-1.99	1.15E-04	putative ABC transport system, inner membrane component	Binding-protein-dependent transport systems inner membrane component, The Peptide/Opine/Nickel Uptake Transporter (PepT) Family, TC 3.A.1.5.11 Inner membrane ABC transporter permease protein yliC	ABC-type dipeptide/oligopeptide/nickel transport systems, permease components
grxA	EAMY_1301	-1.83	2.79E-03	Glutaredoxin-1	Glutaredoxin, GrxA	Glutaredoxin and related proteins
ybjO	EAMY_1310	1.83	8.16E-03	Inner membrane protein ybjO
ybjP	EAMY_1316	3.25	3.75E-11	Uncharacterized lipoprotein ybjP precursor
orfB1	EAMY_1317	2.05	3.47E-04	UPF0145 protein ECA2666	Protein of unknown function DUF74, Domain of unknown function DUF74	Uncharacterized conserved protein
ybjR1	EAMY_1318	1.62	7.12E-03	N-acetylmuramoyl-L-alanine amidase	N-acetylmuramoyl-L-alanine amidase amiD precursor, N-acetylmuramoyl-L-alanine amidase, family 2, N-acetylmuramoyl-L-alanine amidase	Negative regulator of beta-lactamase expression
EAMY_1319	EAMY_1319	2.47	1.06E-03	hypothetical protein predicted by Glimmer/Critica
ybjD	EAMY_1322	1.88	2.81E-04	Uncharacterized protein ybjD		Predicted ATP-dependent endonuclease of the OLD family
cspD	EAMY_1323	-2.56	7.01E-07	Cold shock-like protein cspD (CPS-D)	cold shock domain protein CspD	Cold shock proteins
aat1	EAMY_1328	1.59	8.57E-03	leucyl, phenylalanyl-tRNA-protein transferase	Leucyl/phenylalanyl-tRNA-protein transferase	Leu/Phe-tRNA-protein transferase
cydC	EAMY_1329	2.30	3.99E-07	cysteine ABC transport system, ATP-binding/permease protein cydC	ABC transporter, CydDC cysteine exporter (CydDC-E) family, permease/ATP-binding protein CydC, TC 3.A.1.129.1 Transport ATP-binding protein cydC	ABC-type transport system involved in cytochrome bd biosynthesis, fused ATPase and permease components
cydD	EAMY_1330	2.23	6.54E-07	cysteine ABC transport system, ATP-binding/permease protein cydD	ABC transporter, CydDC cysteine exporter (CydDC-E) family, permease/ATP-binding protein CydD, TC 3.A.1.129.1 Transport ATP-binding protein cydD	ABC-type transport system involved in cytochrome bd biosynthesis, ATPase and permease components
trxB	EAMY_1331	-1.78	3.22E-03	Thioredoxin reductase
lrp	EAMY_1333	-2.65	9.99E-06	Leucine-responsive regulatory protein	Bacterial regulatory proteins, AsnC family	Transcriptional regulators
EAMY_1340	EAMY_1340	-6.52	8.82E-03	hypothetical protein predicted by Glimmer/Critica
EAMY_1341	EAMY_1341	-2.74	1.74E-02	hypothetical protein predicted by Glimmer/Critica		Transposase and inactivated derivatives
cmk	EAMY_1346	-1.57	2.01E-02	Cytidylate kinase
ycaI	EAMY_1349	2.25	6.23E-04	Recombination protein 2	DNA internalization-related competence protein ComEC/Rec2, Competence protein, TC 3.A.11.2.2 Recombination protein 2	Predicted membrane metal-binding protein
ycaR	EAMY_1352	-1.68	9.68E-03	Hypothetical protein	Protein of unknown function DUF343	Uncharacterized conserved protein
ycbC	EAMY_1355	1.63	3.06E-03	Uncharacterized protein ycbC	Protein of unknown function DUF218, DUF218 domain	Uncharacterized conserved protein
ycbB	EAMY_1360	1.61	1.58E-02	Uncharacterized protein ycbB	Peptidoglycan binding-like	Uncharacterized protein conserved in bacteria
ompN	EAMY_1364	-2.22	2.03E-03	Outer membrane protein precursor (Porin)	Porin, Gram-negative type, TC 1.B.1.1.-The General Bacterial Porin (GBP) Family	Outer membrane protein (porin)
asnS	EAMY_1365	-1.77	5.14E-03	asparaginyl-tRNA synthetase	Asparaginyl-tRNA synthetase (Asparagine-tRNA ligase) (AsnRS)	Aspartyl/asparaginyl-tRNA synthetases
ssuB	EAMY_1369	-3.60	2.16E-10	Aliphatic sulfonate ABC transporter, ATP-binding protein	Aliphatic sulfonate ABC transporter, ATP-binding protein, TC 3.A.1.17.2 ABC transporter ATP-binding subunit	ABC-type nitrate/sulfonate/bicarbonate transport system, ATPase component [Inorganic ion transport and metabolism].
ssuC	EAMY_1370	-3.84	5.45E-10	Aliphatic sulfonate ABC transporter, permease protein	Binding-protein-dependent transport systems inner membrane component, TC 3.A.1.17.2 ABC transporter membrane subunit precursor	ABC-type nitrate/sulfonate/bicarbonate transport system, permease component
ssuD	EAMY_1371	-4.65	7.09E-14	alkanesulfonate monooxygenase	Alkanesulfonate monooxygenase (FMNH2-dependent aliphatic sulfonate monooxygenase)	Coenzyme F42-dependent N5,N1-methylene tetrahydromethanopterin reductase and related flavin-dependent oxidoreductases
ssuA	EAMY_1372	-4.79	2.38E-11	Aliphatic sulfonate ABC transporter, substrate-binding protein precursor	Aliphatic sulfonate ABC transporter, substrate-binding protein precursor, TC 3.A.1.17.2 putative sulfonate binding protein precursor	ABC-type nitrate/sulfonate/bicarbonate transport systems, periplasmic components
ssuE	EAMY_1373	-3.40	4.91E-07	NAD(P)H-dependent FMN reductase	NADPH-dependent FMN reductase	Multimeric flavodoxin WrbA
lonH	EAMY_1384	-1.62	1.13E-02	putative ATP-dependent protease	putative protease La homolog, Peptidase S16, Lon protease	Predicted ATP-dependent protease
yccF	EAMY_1390	1.99	1.66E-04	Inner membrane protein yccF	Protein of unknown function DUF37, Domain of unknown function (DUF37)	Predicted membrane protein
EAMY_1393	EAMY_1393	1.79	6.10E-04	UPF0319 protein yccT precursor		Uncharacterized protein conserved in bacteria
EAMY_1394	EAMY_1394	2.41	1.08E-02	hypothetical protein predicted by Glimmer/Critica
EAMY_1395	EAMY_1395	16.78	2.56E-11	hypothetical protein predicted by Glimmer/Critica
yccV	EAMY_1396	3.57	4.56E-09	Uncharacterized protein yccV	Hemimethylated DNA-binding region, Hemimethylated DNA-binding protein YccV like, yccV: hemimethylated DNA binding domain	Uncharacterized conserved protein
EAMY_1401	EAMY_1401	6.06	4.54E-02	hypothetical protein predicted by Glimmer/Critica
rhaT	EAMY_1407	-1.57	3.42E-02	Uncharacterized transporter AF_0788	Protein of unknown function DUF6, transmembrane, Integral membrane protein DUF6	Permeases of the drug/metabolite transporter (DMT) superfamily
cycA	EAMY_1410	-1.82	1.60E-03	D-serine/D-alanine/glycine transporter	D-serine/D-alanine/glycine transporter, Amino Acid Transporter (AAT) Family, TC 2.A.3.1.7 D-serine/D-alanine/glycine transporter	Gamma-aminobutyrate permease and related permeases
ydgC	EAMY_1413	1.56	1.27E-02	Inner membrane protein ydgC	GlpM, GlpM protein	Uncharacterized membrane protein required for alginate biosynthesis
yecF	EAMY_1415	1.61	1.47E-02	Uncharacterized protein yecF
marR	EAMY_1420	1.92	8.33E-04	Transcriptional regulator slyA	Transcriptional regulator slyA (Regulator of antibiotic and pigment protein), Bacterial regulatory protein, MarR, MarR family	Transcriptional regulators
rmrB	EAMY_1421	1.67	1.06E-02	putative DHA2 family MFS transporter	Major facilitator superfamily MFS-1, TC 2.A.1.3. The Drug:H+ Antiporter-2 (14 Spanner) (DHA2) Family	Permeases of the major facilitator superfamily
htrB	EAMY_1433	-1.75	2.06E-02	lipid A biosynthesis lauroyl acyltransferase	Lipid A biosynthesis lauroyl (or palmitoleoyl) acyltransferase (Heat shock protein B)	Lauroyl/myristoyl acyltransferase
yceA	EAMY_1434	-1.63	1.20E-02	UPF0176 protein ECA1781	Rhodanese-like, Rhodanese-like domain	Predicted sulfurtransferase
yceJ	EAMY_1436	1.55	1.64E-02	Cytochrome b561 homolog 2	Cytochrome B561, bacterial, Cytochrome b561 family	Cytochrome B561
EAMY_1441	EAMY_1441	-2.53	1.50E-02	hypothetical protein predicted by Glimmer/Critica
dinI	EAMY_1442	1.58	2.63E-02	DNA-damage-inducible protein I
grxB	EAMY_1445	1.71	6.72E-03	Glutaredoxin-2 (Grx2)	Glutaredoxin, GrxB family	Glutaredoxin 2
flgM	EAMY_1451	1.69	1.35E-02	Negative regulator of flagellin synthesis	Negative regulator of flagellin synthesis (Anti-sigma-28 factor)	Negative regulator of flagellin synthesis (anti-sigma28 factor)
flgB1	EAMY_1453	-2.44	8.72E-08	Flagellar basal-body rod protein flgB		Flagellar basal body protein
flgC1	EAMY_1454	-1.91	1.28E-03	Flagellar basal-body rod protein flgC		Flagellar basal body rod protein
flgD1	EAMY_1455	-2.28	1.76E-06	Basal-body rod modification protein flgD		Flagellar hook capping protein
flgE1	EAMY_1456	-2.17	1.67E-04	Flagellar hook protein flgE	Flagellar basal body protein FlgE	Flagellar hook protein FlgE
flgF1	EAMY_1457	-1.84	2.86E-03	Flagellar basal-body rod protein flgF	Flagellar basal-body rod protein flgF (putative proximal rod protein)	Flagellar basal body rod protein
flgG1	EAMY_1458	-1.90	5.22E-03	Flagellar basal-body rod protein flgG	Flagellar basal-body rod protein flgG (Distal rod protein)	Flagellar basal body rod protein
flgH1	EAMY_1459	-2.57	5.46E-06	Flagellar L-ring protein precursor
flgI1	EAMY_1460	-2.04	1.17E-03	Flagellar P-ring protein precursor	Flagellar P-ring protein precursor (Basal body P-ring protein)	Flagellar basal-body P-ring protein
flgK1	EAMY_1462	-1.91	6.36E-04	Flagellar hook-filament junction protein 1	flgK_ends: flagellar hook-associated protein FlgK	Flagellar hook-associated protein
flgL1	EAMY_1463	-1.90	2.40E-03	Flagellar hook-associated protein 3	flagell_flgL: flagellar hook-associated protein 3	Flagellin and related hook-associated proteins
yceF	EAMY_1468	1.52	2.62E-02	Maf-like protein yceF 1	Maf-like protein, Maf-like protein, maf: septum formation protein Maf	Nucleotide-binding protein implicated in inhibition of septum formation
plsX	EAMY_1471	-1.55	2.76E-02	Fatty acid/phospholipid synthesis protein plsX	Phospholipid biosynthesis protein, PlsX type	Fatty acid/phospholipid biosynthesis enzyme
fabD	EAMY_1473	-1.60	1.49E-02	malonyl CoA-acyl carrier protein transacylase	Malonyl CoA-acyl carrier protein transacylase (MCT)	FabD, (acyl-carrier-protein) S-malonyltransferase
fabG	EAMY_1474	-1.70	1.03E-02	3-oxoacyl-(acyl-carrier-protein) reductase	3-oxoacyl-[acyl-carrier-protein] reductase (3-ketoacyl-acyl carrier protein reductase)	Dehydrogenases with different specificities (related to short-chain alcohol dehydrogenases)
fabF	EAMY_1476	-1.63	2.14E-02	3-oxoacyl-(acyl-carrier-protein) synthase II		3-oxoacyl-(acyl-carrier-protein) synthase
ycfH	EAMY_1481	-1.54	2.48E-02	putative deoxyribonuclease	Uncharacterized deoxyribonuclease ycfH, Deoxyribonuclease, TatD Mg-dependent, TatD related DNase, TIGR1: hydrolase, TatD family	Mg-dependent DNase
ptsG	EAMY_1482	1.67	1.00E-02	PTS system, glucose-specific IIBC component	Phosphotransferase system, glucose-specific IIBC component, TC 4.A.1.1.1 PTS system glucose-specific EIICB component	Phosphotransferase system IIC components, glucose/maltose/N-acetylglucosamine-specific
ycfF	EAMY_1483	-1.60	1.06E-02	Histidine triad nucleotide-binding protein 1	Histidine triad nucleotide-binding protein 1 (Adenosine 5'-monophosphoramidase) (Protein kinase C inhibitor 1) (Protein kinase C-interacting protein 1) (PKCI-1) (17 kDa inhibitor of protein kinase C), Histidine triad motif, HIT domain	Diadenosine tetraphosphate (Ap4A) hydrolase and other HIT family hydrolases
ycfL	EAMY_1484	-1.52	2.06E-02	Uncharacterized protein ycfL
ybhH	EAMY_1489	-3.65	2.97E-05	Uncharacterized protein ybhH
yedP	EAMY_1495	1.51	2.84E-02	mannosyl-3-phosphoglycerate phosphatase	Mannosyl-3-phosphoglycerate phosphatase (MPGP), HAD-superfamily hydrolase, superfamily IIB, YedP, MPGP_rel: mannosyl-3-phosphoglycerate phosphatase homolog	Predicted hydrolases of the HAD superfamily
rcsA	EAMY_1498	-1.98	2.73E-03	Colanic acid capsular biosynthesis activation protein A	Erwinia amylovora positive activator of extracellular polysaccharide (amylovorin) biosynthesis gene	DNA-binding HTH domain-containing proteins
fliR1	EAMY_1499	1.97	1.72E-04	Flagellar biosynthetic protein FliR	Type III secretion system inner membrane R protein	Flagellar biosynthesis pathway, component FliR
fliN1	EAMY_1503	-1.90	5.87E-04	Flagellar motor switch protein FliN	fliN: flagellar motor switch protein FliN	Flagellar motor switch/type III secretory pathway protein
fliM1	EAMY_1504	-3.06	4.02E-10	Flagellar motor switch protein FliM	fliM_switch: flagellar motor switch protein FliM	Flagellar motor switch protein
fliL1	EAMY_1505	-2.25	1.34E-05	Flagellar FliL protein
fliK1	EAMY_1506	-1.92	7.42E-03	Flagellar hook-length control protein FliK	Flagellar hook-length control protein	Flagellar hook-length control protein
fliJ1	EAMY_1507	-1.91	1.98E-02	Flagellar FliJ protein	flagell_FliJ: flagellar export protein FliJ	Flagellar biosynthesis chaperone
fliI1	EAMY_1508	-3.01	6.45E-06	flagellum-specific ATP synthase	Type III secretion system ATPase, FliI/YscN family	Flagellar biosynthesis/type III secretory pathway ATPase
fliH1	EAMY_1509	-2.64	9.28E-08	Flagellar assembly protein FliH		Flagellar biosynthesis/type III secretory pathway protein
fliG1	EAMY_1510	-3.44	3.94E-10	Flagellar motor switch protein FliG	fliG: flagellar motor switch protein FliG	Flagellar motor switch protein
fliF1	EAMY_1511	-3.65	3.75E-11	Flagellar M-ring protein FliF	fliF: flagellar M-ring protein FliF, YscJ/FliF family	Flagellar biosynthesis/type III secretory pathway lipoprotein
fliE1	EAMY_1512	-2.61	2.26E-05	Flagellar hook-basal body complex protein FliE	fliE: flagellar hook-basal body complex protein	Flagellar hook-basal body protein
EAMY_1514	EAMY_1514	5.89	8.44E-31	hypothetical protein predicted by Glimmer/Critica
EAMY_1516	EAMY_1516	1.79	4.22E-02	hypothetical protein predicted by Glimmer/Critica
ydcN	EAMY_1528	3.50	5.62E-09	Uncharacterized HTH-type transcriptional regulator ydcN	Cupin, RmlC-type, Helix-turn-helix	Predicted transcriptional regulators
ymfB	EAMY_1535	1.97	1.55E-04	putative phosphohydrolase	NUDIX, NUDIX domain	NTP pyrophosphohydrolases including oxidative damage repair enzymes
ymfC	EAMY_1536	2.40	1.66E-07	ribosomal large subunit pseudouridine synthase	Ribosomal large subunit pseudouridine synthase E (rRNA-uridine isomerase E) (rRNA pseudouridylate synthase E), Pseudouridine synthase, Rsu, RNA pseudouridylate synthase, TIGR93: conserved hypothetical protein	16S rRNA uridine-516 pseudouridylate synthase and related pseudouridylate synthases
icdA	EAMY_1537	-1.83	1.01E-02	isocitrate dehydrogenase	Isocitrate dehydrogenase [NADP] (Oxalosuccinate decarboxylase) (IDH) (NADP(+)-specific ICDH) (IDP), Isocitrate dehydrogenase NADP-dependent, prokaryotic	Isocitrate dehydrogenases
mltE	EAMY_1548	-1.67	2.80E-02	membrane-bound lytic murein transglycosylase E	Membrane-bound lytic murein transglycosylase C precursor (Murein hydrolase C), Lytic transglycosylase-like, catalytic, Transglycosylase SLT domain	Soluble lytic murein transglycosylase and related regulatory proteins (some contain LysM/invasin domains)
yeaQ	EAMY_1551	2.91	2.39E-07	UPF0410 protein ymge
EAMY_1556	EAMY_1556	2.31	3.30E-04	hypothetical protein
EAMY_1559	EAMY_1559	1.96	7.39E-03	hypothetical protein predicted by Glimmer/Critica
ygjE	EAMY_1560	3.05	8.07E-06	putative tartrate carrier	putative tartrate carrier (Tartrate transporter) (Tartrate/succinate antiporter), The Divalent Anion:Na+ Symporter (DASS) Family, TC 2.A.47.3.3 Putative tartrate carrier (Tartrate transporter) (Tartrate/succinate antiporter)	Di- and tricarboxylate transporters
yjdH	EAMY_1565	1.63	1.34E-02	putative 2-component sensor protein	Sensor protein malK (Malate kinase sensor), ATP-binding region, ATPase-like, Histidine kinase-, DNA gyrase B-, and HSP9-like ATPase	Signal transduction histidine kinase regulating citrate/malate metabolism
ygdI3	EAMY_1566	2.55	2.81E-06	Uncharacterized lipoprotein ygdI precursor
EAMY_1568	EAMY_1568	-2.04	7.32E-04	hypothetical protein predicted by Glimmer/Critica
ycgZ	EAMY_1569	-1.71	4.00E-03	Uncharacterized protein ycgZ
prgK3	EAMY_1574	-3.09	2.86E-02	Lipoprotein PrgK precursor	III_secr_YscJ: type III secretion apparatus lipoprotein, YscJ/HrcJ/FliF family. Contains a possible N-terminal signal sequence. Pathogenicity 1 island effector protein	Type III secretory pathway, lipoprotein EscJ
spaN3	EAMY_1584	-73.55	3.65E-03	hypothetical protein predicted by Glimmer/Critica
rtn2	EAMY_1600	1.77	1.52E-03	Uncharacterized protein yhjH		FOG: EAL domain
ychH	EAMY_1602	2.79	4.02E-10	Uncharacterized protein ychH
prsA	EAMY_1603	-1.59	2.18E-02	Phosphoribosylpyrophosphate synthetase
ispE	EAMY_1604	-1.50	2.45E-02	4-diphosphocytidyl-2-C-methyl-D-erythritolkinase	4-diphosphocytidyl-2-C-methyl-D-erythritol kinase (CMK) (4-(cytidine-5'-diphospho)-2-C-methyl-D-erythritol kinase)	4-diphosphocytidyl-2C-methyl-D-erythritol 2-phosphate synthase
scrB	EAMY_1615	-1.66	3.71E-02	sucrose-6-phosphate hydrolase	Sucrose-6-phosphate hydrolase (Sucrase) (Invertase)	Beta-fructosidases (levanase/invertase)
scrA	EAMY_1616	-1.99	2.26E-03	PTS system, sucrose-specific IIBC component	PTS system sucrose-specific EIIBC component (EIIBC-Scr) (EII-Scr) [Includes: Sucrose-specific phosphotransferase enzyme IIB component (PTS system sucrose-specific EIIB component); Sucrose permease IIC component (PTS system sucrose-specific EIIC component)], TC 4.A.1.2.1 PTS system, sucrose-specific IIBC component (EIIBC-SCR)(Sucrose-permease IIBC component) (Phosphotransferase enzyme II, BC compo…	Phosphotransferase system IIC components, glucose/maltose/N-acetylglucosamine-specific
scrY	EAMY_1617	-1.81	2.48E-03	Sucrose porin precursor
scrK	EAMY_1618	-1.62	2.53E-02	Fructokinase	pfkB family carbohydrate kinase	Sugar kinases, ribokinase family
ychP	EAMY_1625	1.67	1.28E-03	putative invasin
astC	EAMY_1628	3.26	5.15E-10	succinylornithine transaminase	Succinylornithine transaminase (Succinylornithine aminotransferase), Pyridoxal phosphate-dependent transferase	Ornithine/acetylornithine aminotransferase
astA	EAMY_1629	2.96	3.80E-08	arginine N-succinyltransferase	Arginine N-succinyltransferase (AST) (AOST)	Arginine/ornithine N-succinyltransferase beta subunit
astD	EAMY_1630	3.51	2.53E-12	succinylglutamic semialdehyde dehydrogenase	succinylglutamic semialdehyde dehydrogenase, Aldehyde dehydrogenase	NAD-dependent aldehyde dehydrogenases
astB	EAMY_1631	3.07	3.69E-11	Succinylarginine dihydrolase
astE	EAMY_1632	2.76	1.82E-07	Succinylglutamate desuccinylase
spy	EAMY_1633	2.35	4.04E-05	Spheroplast protein Y precursor	Region of unknown function, Spy-related	P pilus assembly/Cpx signaling pathway, periplasmic inhibitor/zinc-resistance associated protein
cho	EAMY_1634	2.07	2.19E-06	putative excinuclease cho	Excinuclease cho (Endonuclease cho) (UvrC homolog protein), nucleotide excision repair endonuclease	Nuclease subunit of the excinuclease complex
nadE	EAMY_1635	-1.64	7.62E-03	NAD synthetase	NAD+ synthetase, prefers NH3 over glutamine	NAD synthase
EAMY_1638	EAMY_1638	6.16	1.71E-25	hypothetical protein predicted by Glimmer/Critica
ydjN	EAMY_1639	-1.56	1.52E-02	putative DAACS family transporter	putative DAACS family transporter, Dicarboxylate/Amino Acid:Cation (Na+ or H+) Symporter (DAACS) Family, TC 2.A.23.1.4 Hypothetical symporter yhcL	Predicted Na+/dicarboxylate symporter
yniA	EAMY_1644	2.34	1.51E-04	Uncharacterized protein VP1481	Fructosamine kinase, Fructosamine kinase	Fructosamine-3-kinase
ydiZ	EAMY_1645	1.86	2.82E-02	Uncharacterized protein ydiZ
nlpC	EAMY_1657	-1.78	8.20E-03	probable lipoprotein nlpC precursor (ORF-17)	NLP/P6, NlpC/P6 family	Cell wall-associated hydrolases (invasion-associated proteins)
EAMY_1659	EAMY_1659	-6.38	7.97E-04	hypothetical protein predicted by Glimmer/Critica
ppsA	EAMY_1670	-1.74	9.73E-03	phosphoenolpyruvate synthase	Phosphoenolpyruvate synthase (Pyruvate, water dikinase) (PEP synthase)	Phosphoenolpyruvate synthase/pyruvate phosphate dikinase
EAMY_1674	EAMY_1674	1.62	3.21E-03	hypothetical protein
lpp	EAMY_1681	3.48	3.68E-10	Major outer membrane lipoprotein precursor	Major outer membrane lipoprotein precursor (Murein-lipoprotein), LPP motif	Murein lipoprotein
norM	EAMY_1684	1.62	7.83E-03	Multidrug resistance protein norM	Multidrug resistance protein norM (Na(+)/drug antiporter) (Multidrug-efflux transporter), TC 2.A.66.1.3 Multidrug resistance protein norM (Na(+)/drug antiporter) (Multidrug-efflux transporter)	Na+-driven multidrug efflux pump
purR	EAMY_1689	-1.85	8.39E-04	HTH-type transcriptional repressor purR	HTH-type transcriptional repressor purR (Purine nucleotide synthesis repressor) (Pur regulon repressor), Periplasmic binding protein/LacI transcriptional regulator, Periplasmic binding proteins and sugar binding domain of the LacI family, ccpA: catabolite control protein A	Transcriptional regulators
ydhD	EAMY_1691	1.69	2.86E-03	Glutaredoxin-4 (Grx4) (Monothiol glutaredoxin)	Monothiol glutaredoxin, Glutaredoxin, TIGR365: glutaredoxin homolog	Glutaredoxin-related protein
ydhL	EAMY_1699	2.30	1.54E-04	Uncharacterized protein ydhL precursor	Protein of unknown function DUF1289, Protein of unknown function (DUF1289)	Predicted Fe-S protein
pdxH	EAMY_1706	1.85	2.30E-04	pyridoxinephosphate oxidase	Pyridoxamine 5'-phosphate oxidase (PNP/PMP oxidase) (PNPOx)	Pyridoxamine-phosphate oxidase
pdxY1	EAMY_1708	2.04	1.12E-05	pyridoxal kinase 2 / pyridoxine kinase	pyridoxal kinase	Pyridoxal/pyridoxine/pyridoxamine kinase
pdxY3	EAMY_1709	3.30	9.84E-14	pyridoxal kinase 2 / pyridoxine kinase		Pyridoxal/pyridoxine/pyridoxamine kinase
gst	EAMY_1710	2.62	1.61E-07	Glutathione S-transferase
betI	EAMY_1713	-1.54	4.61E-02	HTH-type transcriptional regulator betI	Bacterial regulatory proteins, tetR family	Transcriptional regulator
ydgK	EAMY_1723	2.58	2.36E-10	Inner membrane protein ydgK
EAMY_1724	EAMY_1724	6.86	2.50E-13	hypothetical protein predicted by Glimmer/Critica
araB	EAMY_1726	2.32	1.86E-02	L-ribulokinase		Ribulose kinase
tus	EAMY_1736	2.11	1.11E-05	DNA replication terminus site-binding protein
ynfM	EAMY_1738	5.34	1.76E-14	putative MFS transporter ynfM	Major facilitator superfamily, The Acriflavin-sensitivity Family, TC 2.A.1.36.1 Hypothetical transport protein ynfM	Permeases of the major facilitator superfamily
ynfL	EAMY_1739	2.13	5.08E-04	Uncharacterized HTH-type transcriptional regulator ynfL	LysR, substrate-binding, LysR substrate binding domain	Transcriptional regulator
ynfK	EAMY_1742	3.09	1.49E-05	putative dethiobiotin synthetase	probable dethiobiotin synthetase 1 (Dethiobiotin synthase 1) (DTB synthetase 1) (DTBS 1), Dethiobiotin synthase, CobQ/CobB/MinD/ParA nucleotide binding domain, bioD: dethiobiotin synthase	Dethiobiotin synthetase
EAMY_1743	EAMY_1743	2.36	9.95E-08	putative DHA2 family MFS transporter	Major facilitator superfamily, TC 2.A.1.3.-The Drug:H+ Antiporter-2 (14 Spanner) (DHA2) Family	Permeases of the major facilitator superfamily
ydfG	EAMY_1746	1.57	1.44E-02	putative oxidoreductase	probable NADP-dependent dehydrogenase HI143, Short-chain dehydrogenase/reductase SDR, short chain dehydrogenase, 3oxo_ACP_reduc: 3-oxoacyl-(acyl-carrier-protein) reductase	Short-chain alcohol dehydrogenase of unknown specificity
EAMY_1747	EAMY_1747	6.59	1.74E-02	hypothetical protein predicted by Glimmer/Critica
EAMY_1750	EAMY_1750	1.79	1.99E-02	putative flavoprotein monooxygenase	putative flavoprotein monooxygenase, Monooxygenase, FAD-binding	2-polyprenyl-6-methoxyphenol hydroxylase and related FAD-dependent oxidoreductases
EAMY_1752	EAMY_1752	2.14	5.11E-04	hypothetical protein
gdhA	EAMY_1755	-1.93	1.25E-02	glutamate dehydrogenase		Glutamate dehydrogenase/leucine dehydrogenase
EAMY_1757	EAMY_1757	-1.54	4.28E-02	putative short-chain alcohol dehydrogenase	Short-chain alcohol dehydrogenase	Uncharacterized paraquat-inducible protein B
mqo2	EAMY_1781	1.64	1.61E-02	malate dehydrogenase (acceptor)	probable malate:quinone oxidoreductase 1 (Malate dehydrogenase [acceptor] 1) (MQO 1)	Predicted dehydrogenase
srfA	EAMY_1783	-2.35	1.75E-06	Myosin light chain kinase, smooth muscle
srfB	EAMY_1784	-1.62	8.90E-03	putative virulence factor	Predicted virulence protein SrfB, Virulence factor SrfB	Uncharacterized protein conserved in bacteria, putative virulence factor
srfC	EAMY_1785	-1.98	2.38E-03	putative virulence factor		Uncharacterized protein conserved in bacteria, putative virulence factor
EAMY_1790	EAMY_1790	3.14	2.49E-04	Uncharacterized protein yhcO
EAMY_1791	EAMY_1791	1.67	4.28E-02	putative ribonuclease	Ribonuclease precursor) (Binase) (RNase Bi), Guanine-specific ribonuclease N1 and T1, ribonuclease	Guanyl-specific ribonuclease Sa
EAMY_1793	EAMY_1793	2.00	1.74E-05	UPF0118 membrane protein MTH_1211		Predicted permease
EAMY_1794	EAMY_1794	2.00	6.20E-05	HTH-type transcriptional regulator iscR	Transcriptional regulator, Rrf2, Transcriptional regulator	Predicted transcriptional regulator
rob1	EAMY_1795	1.71	1.10E-02	Regulatory protein pocR	Helix-turn-helix, AraC type, Bacterial regulatory helix-turn-helix proteins, AraC family	AraC-type DNA-binding domain-containing proteins
yneH	EAMY_1796	2.22	1.48E-05	putative glutaminase
EAMY_1798	EAMY_1798	-2.79	1.29E-08	acyl-CoA dehydrogenase family protein		Acyl-CoA dehydrogenases
EAMY_1799	EAMY_1799	-1.73	4.59E-02	putative sugar transport protein
EAMY_1800	EAMY_1800	-6.59	5.68E-32	hypothetical protein	Bacterial luciferase-like	Coenzyme F42-dependent N5,N1-methylene tetrahydromethanopterin reductase and related flavin-dependent oxidoreductases
EAMY_1801	EAMY_1801	-4.54	6.86E-12	hypothetical protein	FAD dependent oxidoreductase	Uncharacterized protein conserved in bacteria
EAMY_1802	EAMY_1802	-5.25	2.73E-11	alkanesulfonate monooxygenase	Alkanesulfonate monooxygenase (FMNH2-dependent aliphatic sulfonate monooxygenase), Bacterial luciferase-like	Coenzyme F42-dependent N5,N1-methylene tetrahydromethanopterin reductase and related flavin-dependent oxidoreductases
msuD	EAMY_1803	-4.31	3.62E-10	alkanesulfonate monooxygenase	Alkanesulfonate monooxygenase (FMNH2-dependent aliphatic sulfonate monooxygenase), Bacterial luciferase-like	Coenzyme F42-dependent N5,N1-methylene tetrahydromethanopterin reductase and related flavin-dependent oxidoreductases
EAMY_1804	EAMY_1804	-2.64	6.79E-06	Nif-specific regulatory protein	ABC transporter, substrate-binding protein, aliphatic sulphonates, Sigma-54 interaction domain, phageshock_pspF: psp operon transcriptional activator PspF	Response regulator containing CheY-like receiver, AAA-type ATPase, and DNA-binding domains
dppA1	EAMY_1805	-2.79	4.69E-04	putative ABC transport system, periplasmic component	Bacterial extracellular solute-binding protein, family 5, TC 3.A.1.5.-The Peptide/Opine/Nickel Uptake Transporter (PepT) Family	ABC-type dipeptide transport system, periplasmic component
EAMY_1806	EAMY_1806	-3.25	4.12E-03	hypothetical protein predicted by Glimmer/Critica
pepT	EAMY_1808	-1.52	1.80E-02	peptidase T, putative	Peptidase T (Tripeptide aminopeptidase) (Aminotripeptidase) (Tripeptidase)	Di- and tripeptidases
EAMY_1809	EAMY_1809	-1.86	3.28E-02	hypothetical protein predicted by Glimmer/Critica
tar1	EAMY_1810	-1.52	2.82E-02	Methyl-accepting chemotaxis protein II	Methyl-accepting chemotaxis protein II (MCP-II) (Aspartate chemoreceptor protein), Bacterial chemotaxis sensory transducer, Methyl-accepting chemotaxis protein (MCP) signaling domain	Methyl-accepting chemotaxis protein
EAMY_1814	EAMY_1814	-2.94	2.83E-04	hypothetical protein
fnr	EAMY_1818	-1.69	5.37E-03	Fumarate and nitrate reduction regulatory protein	RmlC-like jelly roll fold, Cyclic nucleotide-binding domain	cAMP-binding proteins - catabolite gene activator and regulatory subunit of cAMP-dependent protein kinases
ynaJ	EAMY_1822	-1.76	2.00E-02	Uncharacterized protein ynaJ
EAMY_1823	EAMY_1823	-2.34	2.72E-03	hypothetical protein
ydgH	EAMY_1824	-2.20	5.10E-06	Protein ydgH precursor
EAMY_1828	EAMY_1828	4.96	1.78E-13	hypothetical protein	YcfA-like, YcfA-like protein	Predicted periplasmic or secreted lipoprotein
EAMY_1829	EAMY_1829	2.98	1.64E-05	Uncharacterized 14.9 kDa protein in rep-hol intergenic region
EAMY_1841	EAMY_1841	2.02	3.09E-02	hypothetical protein predicted by Glimmer/Critica
ydbH	EAMY_1850	1.98	1.56E-05	Uncharacterized protein ydbH
EAMY_1855	EAMY_1855	7.05	1.09E-25	hypothetical protein predicted by Glimmer/Critica
malL	EAMY_1858	2.16	6.63E-05	oligo-1,6-glucosidase	Oligo-1,6-glucosidase (Oligosaccharide alpha-1,6-glucosidase) (Sucrase-isomaltase) (Isomaltase) (Dextrin 6-alpha-D-glucanohydrolase), Glycoside hydrolase, catalytic core, Alpha amylase, catalytic domain, trehalose_treC: alpha,alpha-phosphotrehalase	Glycosidases
ydaN	EAMY_1859	-1.72	1.96E-02	putative Zinc transport protein	putative Zinc transport protein, TC 1.A.35.4.1 Zinc transport protein (Putative Zn transport protein)	Mg2+ and Co2+ transporters
yhcD	EAMY_1863	2.09	1.66E-04	Outer membrane usher protein fimD precursor	Fimbrial biogenesis outer membrane usher protein, Fimbrial Usher protein	P pilus assembly protein, porin PapC
EAMY_1864	EAMY_1864	2.03	1.27E-03	hypothetical protein predicted by Glimmer/Critica
ycjG	EAMY_1869	1.75	2.63E-03	putative muconate cycloisomerase I	Chloromuconate cycloisomerase (Muconate cycloisomerase II), Mandelate racemase/muconate lactonizing enzyme, Mandelate racemase / muconate lactonizing enzyme, N-terminal domain	L-alanine-DL-glutamate epimerase and related enzymes of enolase superfamily
tpx	EAMY_1870	-2.00	5.98E-04	thiol peroxidase	Thioredoxin fold, Redoxin	Peroxiredoxin
ycjF	EAMY_1872	1.66	2.75E-03	UPF0283 membrane protein plu2581	Conserved hypothetical protein CHP162, Family of unknown function (DUF697), hyp_HI43: conserved hypothetical protein TIGR162	Predicted membrane protein
pspD	EAMY_1874	1.63	2.29E-02	Phage shock protein D
pspC	EAMY_1875	1.90	1.16E-04	Phage shock protein C		Putative stress-responsive transcriptional regulator
pspA	EAMY_1877	1.88	1.49E-03	Phage shock protein A		Phage shock protein A (IM3), suppresses sigma54-dependent transcription
EAMY_1879	EAMY_1879	31.82	1.61E-23	hypothetical protein predicted by Glimmer/Critica
sapA	EAMY_1880	2.24	1.20E-06	Peptide ABC transport system, periplasmic protein sapA precursor	Bacterial extracellular solute-binding protein, family 5, TC 3.A.1.5.5 Peptide transport periplasmic protein SapA precursor	ABC-type oligopeptide transport system, periplasmic component
sapB	EAMY_1881	2.07	6.14E-06	Peptide ABC transport system, inner membrane component	Binding-protein-dependent transport systems inner membrane component, TC 3.A.1.5.5 Peptide transport system permease protein sapB	ABC-type dipeptide/oligopeptide/nickel transport systems, permease components
sapC	EAMY_1882	1.99	3.14E-04	Peptide ABC transport system, inner membrane component	Binding-protein-dependent transport systems inner membrane component, TC 3.A.1.5.5 Peptide transport system permease protein sapC	ABC-type dipeptide/oligopeptide/nickel transport systems, permease components
yciW	EAMY_1886	-1.83	2.39E-03	Uncharacterized protein yciW		Uncharacterized protein conserved in bacteria
EAMY_1887	EAMY_1887	1.64	3.25E-02	probable RuBisCO transcriptional regulator	LysR, substrate-binding, LysR substrate binding domain	Transcriptional regulator
pgpB1	EAMY_1893	-1.64	1.46E-02	phosphatidylglycerophosphatase B	Phosphatidic acid phosphatase type 2-like, PAP2 superfamily	Membrane-associated phospholipid phosphatase
EAMY_1895	EAMY_1895	3.36	1.40E-15	Osmotically-inducible lipoprotein B precursor
EAMY_1898	EAMY_1898	1.80	4.21E-02	hypothetical protein predicted by Glimmer/Critica
acnA	EAMY_1905	1.68	1.27E-02	aconitate hydratase	Aconitate hydratase 1 (Citrate hydro-lyase 1) (Aconitase 1), Aconitase/Iron regulatory protein 2/2-methylisocitrate dehydratase	Aconitase A
cysB	EAMY_1907	2.01	4.69E-05	HTH-type transcriptional regulator cysB	HTH-type transcriptional regulator cysB (Cys regulon transcriptional activator), LysR, substrate-binding, LysR substrate binding domain	Transcriptional regulator
topA	EAMY_1908	-1.62	1.98E-02	DNA topoisomerase I	DNA topoisomerase 1 (Omega-protein) (Relaxing enzyme) (Untwisting enzyme) (Swivelase)	Topoisomerase IA
trpG	EAMY_1916	1.78	4.61E-02	Glutamine amidotransferase of anthranilate synthase	Anthranilate synthase component II (Glutamine amido-transferase), Glutamine amidotransferase of anthranilate synthase	Anthranilate/para-aminobenzoate synthases component II
yciC	EAMY_1924	1.97	6.59E-05	UPF0259 membrane protein yciC
yciB	EAMY_1925	-1.91	2.36E-03	probable intracellular septation protein	Intracellular septation protein A, Intracellular septation protein A, ispZ: intracellular septation protein A	Intracellular septation protein A
yciA	EAMY_1926	1.68	2.65E-02	putative acyl-CoA thioester hydrolase	Acyl-CoA thioester hydrolase yciA (Protein P14), Thioesterase superfamily, Thioesterase superfamily	Acyl-CoA hydrolase
EAMY_1929	EAMY_1929	2.05	3.37E-02	hypothetical protein predicted by Glimmer/Critica
oppF	EAMY_1933	-2.07	2.50E-05	Oligopeptide ABC transport system, ATP-binding protein oppF	ATP-binding protein of oligopeptide ABC transport system, TC 3.A.1.5.1 Oligopeptide transport ATP-binding protein OppF	ABC-type oligopeptide transport system, ATPase component
oppC1	EAMY_1935	-1.53	1.85E-02	Oligopeptide ABC transport system, inner membrane component oppC	Binding-protein-dependent transport systems inner membrane component, TC 3.A.1.5.1 Oligopeptide transport system permease protein oppC	ABC-type dipeptide/oligopeptide/nickel transport systems, permease components
oppB1	EAMY_1936	-1.91	8.38E-04	Oligopeptide ABC transport system, inner membrane component oppB	Binding-protein-dependent transport systems inner membrane component, TC 3.A.1.5.1 Oligopeptide transport system permease protein OppB	ABC-type dipeptide/oligopeptide/nickel transport systems, permease components
adhE1	EAMY_1941	2.15	1.07E-02	CoA-linked acetaldehyde dehydrogenase and iron-dependent alcohol dehydrogenase	Aldehyde-alcohol dehydrogenase [Includes: Alcohol dehydrogenase (ADH); Acetaldehyde dehydrogenase [acetylating] (ACDH)], Aldehyde dehydrogenase	NAD-dependent aldehyde dehydrogenases
adhE3	EAMY_1942	1.81	1.63E-02	alcohol dehydrogenase / acetaldehyde dehydrogenase	1.2.1.1] [KO:K1 K472], Aldehyde-alcohol dehydrogenase [Includes: Alcohol dehydrogenase (ADH); Acetaldehyde dehydrogenase [acetylating] (ACDH)], Iron-containing alcohol dehydrogenase, Iron-containing alcohol dehydrogenase, lactal_redase: lactaldehyde reductase	NAD-dependent aldehyde dehydrogenases
EAMY_1948	EAMY_1948	11.57	2.33E-03	hypothetical protein predicted by Glimmer/Critica
hns	EAMY_1959	-1.99	4.23E-03	DNA-binding protein H-NS	DNA-binding protein H-NS, Histone-like nucleoid-structuring protein H-NS
topB1	EAMY_1960	-1.54	2.12E-02	DNA topoisomerase III	DNA topoisomerase 3	Topoisomerase IA
xthA	EAMY_1966	-1.82	3.14E-04	Exonuclease III
EAMY_1980	EAMY_1980	2.49	1.52E-03	hypothetical protein predicted by Glimmer/Critica
EAMY_1985	EAMY_1985	5.84	1.32E-02	hypothetical protein predicted by Glimmer/Critica
ycgN	EAMY_1995	-1.99	6.71E-04	UPF0260 protein ycgN	Uncharacterised conserved protein UCP6173, Uncharacterised protein family (UPF153)	Uncharacterized conserved protein
minC	EAMY_2000	-1.57	1.03E-02	Septum site-determining protein minC	Septum formation inhibitor MinC	Septum formation inhibitor
minE	EAMY_2002	-2.06	1.48E-04	cell division topological specificity factor
yeaY	EAMY_2005	2.25	9.12E-07	Outer membrane protein slp precursor
EAMY_2009	EAMY_2009	1.94	1.89E-03	UPF0181 protein ECA2377
sdaA	EAMY_2012	2.09	2.26E-05	L-serine dehydratase	L-serine dehydratase 1 (L-serine deaminase 1) (SDH 1) (L-SD1), Iron-sulphur-dependent L-serine dehydratase	L-serine deaminase
EAMY_2019	EAMY_2019	-1.70	9.32E-03	UPF0173 metal-dependent hydrolase AF_1265	Beta-lactamase-like	Predicted Zn-dependent hydrolases of the beta-lactamase fold
EAMY_2020	EAMY_2020	-2.49	5.48E-03	Uncharacterized protein YPO1740/y2567/YP_1481
prc	EAMY_2023	-1.54	3.24E-02	tail-specific protease precursor	Tail-specific protease precursor (Protease Re) (PRC protein) (C-terminal-processing peptidase), Peptidase S41A, C-terminal protease, Peptidase family S41, prc: C-terminal processing peptidase	Periplasmic protease
proQ	EAMY_2024	-1.77	3.54E-03	ProP effector homologue	ProQ activator of osmoprotectant transporter ProP, ProQ activator of osmoprotectant transporter ProP	Activator of osmoprotectant transporter ProP
ybjE	EAMY_2032	-3.49	2.12E-12	Uncharacterized protein ybjE	Protein of unknown function DUF34, prokaryotic membrane, Membrane protein of unknown function (DUF34)	Predicted membrane protein
EAMY_2033	EAMY_2033	-1.92	5.08E-04	hypothetical protein
EAMY_2035	EAMY_2035	3.06	9.96E-05	hypothetical protein predicted by Glimmer/Critica
EAMY_2048	EAMY_2048	4.16	2.12E-02	hypothetical protein predicted by Glimmer/Critica
EAMY_2050	EAMY_2050	1.73	1.42E-03	4-hydroxyphenylpyruvate dioxygenase	3-dehydroshikimate dehydratase (DHS dehydratase) (DHSase), Xylose isomerase-like, TIM barrel, Xylose isomerase-like TIM barrel	Sugar phosphate isomerases/epimerases
yebG	EAMY_2051	1.84	4.03E-03	Uncharacterized protein yebG	YebG, YebG protein	Uncharacterized protein conserved in bacteria
zwf	EAMY_2054	-1.74	7.28E-03	glucose-6-phosphate dehydrogenase	Glucose-6-phosphate 1-dehydrogenase (G6PD)	Glucose-6-phosphate 1-dehydrogenase
znuC	EAMY_2061	2.38	1.60E-08	putative ABC zinc2+ transport system, ATP-binding component	ABC transporter, ATP-binding protein, TC 3.A.1.15.5 Zinc import ATP-binding protein znuC	ABC-type Mn/Zn transport systems, ATPase component
znuB	EAMY_2062	1.91	1.14E-03	putative ABC zinc2+ transport system, inner membrane component	Permease component of ABC transport system, TC 3.A.1.15.5 High-affinity zinc uptake system membrane protein znuB	ABC-type Mn2+/Zn2+ transport systems, permease components
yecN	EAMY_2073	2.25	9.69E-04	Inner membrane protein yecN		Uncharacterized relative of glutathione S-transferase, MAPEG superfamily
yecO	EAMY_2074	-1.51	2.26E-02	Ubiquinone/menaquinone biosynthesis methyltransferase ubiE	Ubiquinone/menaquinone biosynthesis methyltransferase ubiE, Proteobacterial methyltransferase, Methyltransferase domain, TIGR74: methyltransferase, putative	SAM-dependent methyltransferases
EAMY_2077	EAMY_2077	2.66	1.81E-05	hypothetical protein predicted by Glimmer/Critica
cutC	EAMY_2078	1.96	7.44E-05	Copper homeostasis protein cutC	Copper homeostasis protein, CutC family	Uncharacterized protein involved in copper resistance
patB	EAMY_2079	1.74	2.85E-03	aminotransferase	Aspartate aminotransferase (Transaminase A) (ASPAT), Pyridoxal phosphate-dependent transferase, major region, Aminotransferase class I and II	Aspartate/tyrosine/aromatic aminotransferase
yecM	EAMY_2080	1.96	2.26E-05	Protein yecM	Protein of unknown function DUF991, YecM protein	Uncharacterized protein conserved in bacteria
EAMY_2081	EAMY_2081	4.33	1.49E-02	hypothetical protein predicted by Glimmer/Critica
flhA1	EAMY_2084	-1.95	1.91E-04	Flagellar biosynthesis protein FlhA	Flagellar biosynthesis protein FlhA, FHIPEP family	Flagellar biosynthesis pathway, component FlhA
flhB1	EAMY_2085	-2.57	1.32E-07	Flagellar biosynthetic protein FlhB	Flagellar biosynthetic protein FlhB, FlhB HrpN YscU SpaS Family	Flagellar biosynthesis pathway, component FlhB
cheZ1	EAMY_2086	-1.74	1.74E-03	Chemotaxis protein CheZ	Chemotaxis phosphatase, CheZ	Chemotaxis protein
cheY1	EAMY_2087	-1.89	1.77E-04	Chemotaxis regulator CheY	CheY-like receiver domain, Chemotaxis regulator transmits chemoreceptor signals to flagelllar motor components	Response regulators consisting of a CheY-like receiver domain and a winged-helix DNA-binding domain
cheB1	EAMY_2088	-1.70	4.70E-03	protein-glutamate methylesterase CheB	Chemotaxis response regulator protein-glutamate methylesterase 1, CheB type	Chemotaxis response regulator containing a CheY-like receiver domain and a methylesterase domain
cheR1	EAMY_2089	-2.20	1.81E-03	chemotaxis protein methyltransferase CheR	Chemotaxis protein MCP methyltransferase, CheR-type	Methylase of chemotaxis methyl-accepting proteins
EAMY_2092	EAMY_2092	2.46	4.83E-02	hypothetical protein predicted by Glimmer/Critica
tsr3	EAMY_2093	-1.65	7.14E-03	Methyl-accepting chemotaxis protein
cheA1	EAMY_2095	-2.08	6.44E-05	chemotaxis protein CheA	Chemotactic sensory histidine kinase, CheY binding	Chemotaxis protein histidine kinase and related kinases
motB1	EAMY_2096	-2.24	4.10E-05	Chemotaxis protein MotB (Motility protein B)	Flagellar motor protein MotB	Flagellar motor protein
motA1	EAMY_2097	-1.83	2.30E-03	Chemotaxis protein MotA (Motility protein A)	Flagellar motor protein MotA	Flagellar motor component
EAMY_2098	EAMY_2098	-4.31	1.31E-03	hypothetical protein predicted by Glimmer/Critica
flhC1	EAMY_2099	-2.38	1.35E-06	Flagellar transcriptional activator FhC
flhD1	EAMY_2100	-1.86	9.24E-04	Transcriptional activator FlhD
otsA1	EAMY_2102	1.59	4.35E-02	Trehalose-6-phosphate synthase
otsB	EAMY_2103	2.04	8.96E-04	trehalose-6-phosphate phophatase, biosynthetic	probable trehalose-phosphatase (Trehalose 6-phosphate phosphatase) (TPP)	Trehalose-6-phosphatase
EAMY_2104	EAMY_2104	1.75	9.51E-04	Uncharacterized protein RA0705	Protein of unknown function DUF1275, Protein of unknown function (DUF1275)	Predicted membrane protein
umuD	EAMY_2105	2.80	1.57E-05	Error-prone repair, SOS-response transcriptional repressor	SOS-response transcriptional repressor (RecA-mediated autopeptidase)	SOS-response transcriptional repressors (RecA-mediated autopeptidases)
umuC	EAMY_2106	1.83	5.56E-03	DNA polymerase V subunit UmuC		Nucleotidyltransferase/DNA polymerase involved in DNA repair
yieF	EAMY_2108	2.81	1.96E-09	FMN-dependent NADPH-azoreductase	FMN-dependent NADPH-azoreductase (NADPH-dependent flavo-azoreductase) (NADPH-flavin azoreductase), NADPH-dependent FMN reductase, NADPH-dependent FMN reductase	Predicted flavoprotein
EAMY_2113	EAMY_2113	-1.86	4.33E-02	putative NCS1 family transporter	putative permease for cytosine/purines, uracil, thiamine, allantoin, TC 2.A.39.-.-The Nucleobase:Cation Symporter-1 (NCS1) Family	Purine-cytosine permease and related proteins
aldB	EAMY_2114	-4.60	3.77E-15	putative aldehyde dehydrogenase	Aldehyde dehydrogenase family	NAD-dependent aldehyde dehydrogenases
EAMY_2123	EAMY_2123	3.07	7.26E-03	Iodotyrosine dehalogenase 1 precursor	Iodotyrosine dehalogenase 1 precursor) (IYD-1), Nitroreductase	Nitroreductase
EAMY_2132	EAMY_2132	2.55	3.69E-04	hypothetical protein predicted by Glimmer/Critica
ycfT	EAMY_2133	-3.02	3.03E-08	Inner membrane protein ycfT
yedO3	EAMY_2137	-2.34	4.35E-02	Tryptophan synthase beta chain		1-aminocyclopropane-1-carboxylate deaminase
fliZ	EAMY_2138	-2.32	4.85E-05	Protein FliZ
fliA1	EAMY_2139	-2.12	1.30E-05	RNA polymerase sigma factor FliA/RpoD	FliA_WhiG: RNA polymerase sigma-7 factor, FliA/WhiG family	DNA-directed RNA polymerase specialized sigma subunit
EAMY_2140	EAMY_2140	-1.70	2.95E-02	hypothetical protein predicted by Glimmer/Critica
fliD1	EAMY_2142	-1.80	8.86E-04	Flagellar hook-associated protein 2	Flagellar hook-associated protein 2 (HAP2) (Filament cap protein) (Flagellar cap protein)	Flagellar capping protein
fliS1	EAMY_2143	-1.99	4.30E-03	Flagellar protein FliS	fliS: flagellar protein FliS	Flagellin-specific chaperone FliS
fliT1	EAMY_2144	-1.74	1.39E-02	Flagellar protein fliT
EAMY_2148	EAMY_2148	1.89	2.94E-03	hypothetical protein predicted by Glimmer/Critica
EAMY_2149	EAMY_2149	2.33	9.20E-06	hypothetical protein predicted by Glimmer/Critica
yedI	EAMY_2150	1.92	3.89E-04	Inner membrane protein yedI	Protein of unknown function DUF88, Protein of unknown function (DUF88)	Uncharacterized protein conserved in bacteria
vsr	EAMY_2152	2.56	8.34E-07	patch repair protein	Very short patch repair protein (DNA mismatch endonuclease) (Vsr mismatch endonuclease) (V.EcoKDcm)	DNA G:T-mismatch repair endonuclease
oppD3	EAMY_2169	2.60	1.03E-03	putative ABC transport system, ATP-binding component	ABC transporter, ATP-binding protein, TC 3.A.1.5.-The Peptide/Opine/Nickel Uptake Transporter (PepT) Family	ATPase components of various ABC-type transport systems, contain duplicated ATPase
oppC3	EAMY_2170	5.97	1.24E-05	putative ABC transport system, inner membrane component	Binding-protein-dependent transport systems inner membrane component, TC 3.A.1.5.-The Peptide/Opine/Nickel Uptake Transporter (PepT) Family	ABC-type dipeptide/oligopeptide/nickel transport systems, permease components
oppB3	EAMY_2171	5.41	2.70E-04	putative ABC transport system, inner membrane component	Binding-protein-dependent transport systems inner membrane component, TC 3.A.1.5.-The Peptide/Opine/Nickel Uptake Transporter (PepT) Family	ABC-type dipeptide/oligopeptide/nickel transport systems, permease components
oppA5	EAMY_2172	6.02	1.05E-09	putative ABC transport system, periplasmic component	Bacterial extracellular solute-binding protein, family 5, TC 3.A.1.5.-The Peptide/Opine/Nickel Uptake Transporter (PepT) Family	ABC-type dipeptide transport system, periplasmic component
EAMY_2173	EAMY_2173	1.98	1.16E-04	hypothetical protein predicted by Glimmer/Critica
EAMY_2174	EAMY_2174	43.19	1.30E-02	hypothetical protein predicted by Glimmer/Critica
sqdD	EAMY_2176	1.76	3.30E-03	Uncharacterized protein C5H10.12c	Glycosyl transferase, family 8, Glycosyl transferase family 8	Alpha-N-acetylglucosamine transferase
pglA	EAMY_2178	-2.11	1.06E-03	polygalacturonase	endo-polygalacturonase, Glycosyl hydrolases family 28	Endopolygalacturonase
cbl	EAMY_2185	-3.02	1.96E-09	HTH-type transcriptional regulator cysB	HTH-type transcriptional regulator cysB (Cys regulon transcriptional activator), LysR, substrate-binding, LysR substrate binding domain	Transcriptional regulator
EAMY_2187	EAMY_2187	4.47	2.83E-02	hypothetical protein predicted by Glimmer/Critica
EAMY_2188	EAMY_2188	-1.82	3.25E-02	Protein ea31
ea59	EAMY_2190	-3.16	6.16E-05	Protein ea59		Excinuclease ATPase subunit
EAMY_2192	EAMY_2192	-1.90	1.14E-03	E3 ubiquitin-protein ligase TRIM33
yviA	EAMY_2194	-2.23	9.41E-05	Uncharacterized protein ykjA (ORF3)	Protein of unknown function DUF421, Protein of unknown function (DUF421)	Predicted membrane protein
adhB	EAMY_2196	2.47	1.35E-05	alcohol dehydrogenase, zinc-containing	Alcohol dehydrogenase 1 (Alcohol dehydrogenase alpha subunit) (ADH3), Alcohol dehydrogenase superfamily, zinc-containing	Threonine dehydrogenase and related Zn-dependent dehydrogenases
acoR	EAMY_2197	2.21	2.77E-06	Signal-transduction and transcriptional-control protein	RNA polymerase sigma factor 54, interaction, Sigma-54 interaction domain, ntrC: nitrogen regulation protein NR(I)	Transcriptional activator of acetoin/glycerol metabolism
EAMY_2198	EAMY_2198	1.97	2.02E-03	hypothetical protein predicted by Glimmer/Critica
EAMY_2201	EAMY_2201	1.92	3.40E-03	Uncharacterized protein SCO4036
paaK	EAMY_2203	-2.09	8.77E-04	coenzyme F390 synthetase II		Acyl-coenzyme A synthetases/AMP-(fatty) acid ligases
ilvE3	EAMY_2204	-2.13	5.14E-03	branched-chain amino acid aminotransferase	Branched-chain-amino-acid aminotransferase 5, chloroplast precursor (Atbcat-5), Aminotransferase, class IV, Aminotransferase class IV, ilvE_I: branched-chain amino acid aminotransferase	Branched-chain amino acid aminotransferase/4-amino-4-deoxychorismate lyase
EAMY_2205	EAMY_2205	-3.75	1.56E-05	Bacilysin biosynthesis protein bacA		Prephenate dehydratase
xenA	EAMY_2211	1.69	7.94E-03	xenobiotic reductase A	12-oxophytodienoate reductase 1 (12-oxophytodienoate-1,11-reductase 1) (OPDA-reductase 1) (AtOPR1) (FS-AT-I), NADH:flavin oxidoreductase/NADH oxidase, N-terminal, NADH:flavin oxidoreductase / NADH oxidase family	NADH:flavin oxidoreductases, Old Yellow Enzyme family
yeeO	EAMY_2212	2.06	1.17E-03	putative MATE family transporter	MatE-family transporter, TC 2.A.66.1.-The Multi Antimicrobial Extrusion (MATE) Family	Na+-driven multidrug efflux pump
yeeF	EAMY_2218	-1.65	2.72E-02	putative AAT family putrescine transporter	putative putrescine transporter, Amino Acid Transporter (AAT) Family, TC 2.A.3.1.13 Putrescine importer	Amino acid transporters
EAMY_2230	EAMY_2230	-1.66	8.66E-03	hypothetical protein		Putative glycosyl/glycerophosphate transferases involved in teichoic acid biosynthesis TagF/TagB/EpsJ/RodC
EAMY_2232	EAMY_2232	-1.85	1.52E-02	putative glycosyl transferase	Glycosyl transferase, family 2	Predicted glycosyltransferases
epsF	EAMY_2234	-1.89	3.38E-03	putative glycosyl transferase	Glycosyl transferase, family 8	Lipopolysaccharide biosynthesis proteins, LPS:glycosyltransferases
rfbA1	EAMY_2236	-1.77	5.91E-03	O-antigen export system permease protein rfbA	putative O-antigen permease proten, TC 3.A.1.13.1 O-antigen export system permease protein RfbA	ABC-type polysaccharide/polyol phosphate export systems, permease component
galE2	EAMY_2237	-2.03	1.49E-03	NAD-dependent epimerase/dehydratase family protein		WcaG, Nucleoside-diphosphate-sugar epimerases
rfbA3	EAMY_2238	-2.95	2.78E-08	glucose-1-phosphate thymidylyltransferase	Glucose-1-phosphate thymidylyltransferase (dTDP-glucose synthase)	dTDP-glucose pyrophosphorylase
rfbB3	EAMY_2239	-1.65	1.06E-02	dTDP-glucose 4,6-dehydratase	dTDP-glucose 4,6-dehydratase, NAD dependent epimerase/dehydratase family	dTDP-D-glucose 4,6-dehydratase
amsJ	EAMY_2244	-1.59	3.07E-02	Exopolysaccharide biosynthesis protein amsJ	Amylovoran biosynthesis protein AmsJ	Uncharacterized conserved protein
amsD	EAMY_2247	-2.18	3.49E-05	glycosyltransferase amsD	Glycosyl transferase, group 1, Amylovoran biosynthesis protein AmsD	Glycosyltransferase
amsC	EAMY_2248	-1.86	8.07E-03	Exopolysaccharide biosynthesis protein
amsB	EAMY_2249	-2.21	1.70E-03	glycosyltransferase amsB	Glycosyl transferase, family 2, Amylovoran biosynthesis protein AmsB	Glycosyltransferases involved in cell wall biogenesis
amsI	EAMY_2251	-1.69	3.82E-02	probable protein-tyrosine-phosphatase	Low molecular weight protein-tyrosine-phosphatase wzb, Amylovoran biosynthesis protein amsI	Protein-tyrosine-phosphatase
yegH	EAMY_2254	2.13	5.82E-06	putative HCC family transporter	TC 9.A.4.-.-The HlyC/CorC (HCC) Family of putative Transporters	Hemolysins and related proteins containing CBS domains
asmA	EAMY_2255	1.81	8.86E-04	Protein asmA precursor	AsmA, AsmA family	Uncharacterized protein involved in outer membrane biogenesis
udk	EAMY_2257	-1.86	1.07E-03	Uridine kinase
yegM	EAMY_2262	2.01	1.39E-02	Multidrug resistance protein precursor	Multidrug resistance protein precursor, HlyD family secretion protein, TC 8.A.1.6.2 Multidrug resistance protein mdtA	Membrane-fusion protein
baeR	EAMY_2266	2.27	7.18E-06	probable transcriptional regulator ycf27	probable transcriptional regulator ycf27 (OmpR-like protein), CheY-like, Response regulator receiver domain, PhoB: phosphate regulon transcriptional regulatory protein PhoB	Response regulators consisting of a CheY-like receiver domain and a winged-helix DNA-binding domain
EAMY_2267	EAMY_2267	2.94	6.27E-04	Uncharacterized protease yegQ	Peptidase U32	Collagenase and related proteases
EAMY_2269	EAMY_2269	-2.07	1.96E-03	hypothetical protein predicted by Glimmer/Critica
EAMY_2270	EAMY_2270	-2.51	3.08E-07	hypothetical protein
EAMY_2274	EAMY_2274	4.69	4.89E-13	hypothetical protein predicted by Glimmer/Critica
aroQ5	EAMY_2275	-2.73	2.94E-04	putative chorismate mutase	Monofunctional chorismate mutase precursor (CM-F), Periplasmic chorismate mutase, CM_mono2: chorismate mutase, putative	Chorismate mutase
sfcA	EAMY_2284	-1.79	2.83E-03	NAD-dependent malic enzyme	Malic enzyme, NAD-binding	Malic enzyme
mglC	EAMY_2286	-1.70	2.78E-02	Galactoside ABC transport system, permease protein mglC	Bacterial inner-membrane translocator, TC 3.A.1.2.3 Galactoside transport system permease protein mglC	ABC-type glucose/galactose transport system, permease component
mglA	EAMY_2287	-3.02	1.04E-06	galactoside ABC transport system, ATPase component mglA	Galactose/methyl galactoside import ATP-binding protein mglA, TC 3.A.1.2.3 Galactose/methyl galactoside import ATP-binding protein mglA	ABC-type sugar transport system, ATPase component
mglB	EAMY_2288	-2.24	4.40E-04	galactoside ABC transport system, periplasmic component precursor mglB	D-galactose-binding periplasmic protein precursor (GBP), TC 3.A.1.2.3 D-galactose-binding periplasmic protein	ABC-type sugar transport system, periplasmic component
mglD	EAMY_2289	1.55	2.03E-02	HTH-type transcriptional repressor mglD	HTH-type transcriptional repressor MglD(galactoside repressor)	Transcriptional regulators
folE	EAMY_2292	-1.95	1.55E-04	GTP cyclohydrolase I
yeiH	EAMY_2301	1.91	3.91E-02	putative PSE family transporter	Conserved hypothetical protein 698, The 1 TMS putative Sulfate Exporter (PSE) Family, TC 9.B.63.1.3 Hypothetical UPF324 membrane protein yeiH	Predicted membrane protein
nfo	EAMY_2302	-2.16	1.08E-04	Endonuclease IV
EAMY_2306	EAMY_2306	2.72	2.08E-06	UPF0153 protein yeiW
yeiP	EAMY_2307	-1.61	8.40E-03	Elongation factor P (EF-P)	Translation elongation factor P	Translation elongation factor P (EF-P)/translation initiation factor 5A (eIF-5A)
spr	EAMY_2309	-1.88	1.70E-03	Lipoprotein spr precursor	NLP/P6, NlpC/P6 family	Cell wall-associated hydrolases (invasion-associated proteins)
yejK	EAMY_2322	-1.69	4.22E-03	Nucleoid-associated protein ndpA
EAMY_2326	EAMY_2326	-2.62	7.27E-08	Superfamily I DNA and RNA helicase and helicase subunits-like protein		Superfamily I DNA and RNA helicases and helicase subunits
EAMY_2327	EAMY_2327	-3.67	1.65E-05	hypothetical protein	Restriction endonuclease, type IV-like, Mrr, Restriction endonuclease	Predicted endonuclease distantly related to archaeal Holliday junction resolvase and Mrr-like restriction enzymes
EAMY_2331	EAMY_2331	-2.18	4.81E-06	hypothetical protein
EAMY_2337	EAMY_2337	6.06	7.99E-13	hypothetical protein predicted by Glimmer/Critica
EAMY_2338	EAMY_2338	2.12	4.93E-02	hypothetical protein predicted by Glimmer/Critica
kup3	EAMY_2354	-1.52	2.77E-02	Potassium transport system protein kup	K+ potassium transporter, TC 2.A.72.1.1 Low affinity potassium transport system protein kup	Amino acid transporters
elaB	EAMY_2355	2.03	6.16E-04	Uncharacterized protein yqjD
ydcG	EAMY_2356	-2.26	2.98E-05	Glucans biosynthesis protein D precursor
EAMY_2358	EAMY_2358	2.45	6.82E-03	membrane protein, putative	Major facilitator superfamily MFS-1	Permeases of the major facilitator superfamily
EAMY_2359	EAMY_2359	2.14	3.32E-02	hypothetical protein
nuoA	EAMY_2373	-1.50	4.31E-02	NADH dehydrogenase I chain A	NADH-quinone oxidoreductase subunit A (NADH dehydrogenase I subunit A) (NDH-1 subunit A)	NADH:ubiquinone oxidoreductase subunit 3 (chain A)
EAMY_2390	EAMY_2390	8.48	3.10E-06	hypothetical protein predicted by Glimmer/Critica
goaG	EAMY_2391	5.19	5.80E-15	putative 4-aminobutyrate aminotransferase	putative 4-aminobutyrate transaminase	4-aminobutyrate aminotransferase and related aminotransferases
EAMY_2392	EAMY_2392	4.98	6.03E-24	putative ABC transport system, periplasmic component	Bacterial extracellular solute-binding protein, family 1, TC 3.A.1.11.-The Polyamine/Opine/Phosphonate Uptake Transporter (POPT) Family	Spermidine/putrescine-binding periplasmic protein
EAMY_2393	EAMY_2393	6.13	5.94E-27	putative ABC transport system, inner membrane component	Binding-protein-dependent transport systems inner membrane component, TC 3.A.1.11.-The Polyamine/Opine/Phosphonate Uptake Transporter (POPT) Family	ABC-type spermidine/putrescine transport system, permease component I
EAMY_2394	EAMY_2394	2.56	4.32E-06	putative ABC transport system, inner membrane component	Binding-protein-dependent transport systems inner membrane component, TC 3.A.1.11.-The Polyamine/Opine/Phosphonate Uptake Transporter (POPT) Family	ABC-type spermidine/putrescine transport system, permease component II
EAMY_2396	EAMY_2396	2.60	4.44E-02	Uncharacterized GST-like protein yfcF
yfcH	EAMY_2398	1.95	9.39E-04	UPF0105 protein SH2119	Conserved hypothetical protein, YfcH, Domain of unknown function (DUF1731), yfcH: conserved hypothetical protein TIGR1777	Predicted nucleoside-diphosphate sugar epimerase
EAMY_2414	EAMY_2414	1.91	4.47E-03	Uncharacterized HTH-type transcriptional regulator yeaM	Helix-turn-helix, AraC type	AraC-type DNA-binding domain-containing proteins
flk	EAMY_2416	1.52	1.15E-02	Protein div
EAMY_2418	EAMY_2418	1.64	3.28E-02	probable rhizopine catabolism regulatory protein mocR	Pyridoxal phosphate-dependent transferase, major region, Bacterial regulatory proteins, gntR family	Transcriptional regulators containing a DNA-binding HTH domain and an aminotransferase domain (MocR family) and their eukaryotic orthologs
EAMY_2420	EAMY_2420	4.25	2.41E-03	hypothetical protein predicted by Glimmer/Critica
fabB	EAMY_2423	-1.58	2.63E-02	3-oxoacyl-[acyl-carrier-protein] synthase I	3-oxoacyl-[acyl-carrier-protein] synthase 1 (3-oxoacyl-[acyl-carrier-protein] synthase I) (Beta-ketoacyl-ACP synthase I) (KAS I)	3-oxoacyl-(acyl-carrier-protein) synthase
fadL	EAMY_2437	-2.32	1.99E-04	Long-chain fatty acid transport protein precursor	Long-chain fatty acid transport protein precursor (Outer membrane fadL protein) (Outer membrane flp protein), TC 1.B.9.1.1 Long-chain fatty acid transport protein precursor (Outer membrane fadL protein) (Outer membrane flp protein)	Long-chain fatty acid transport protein
ccmF	EAMY_2442	1.78	1.12E-03	Cytochrome c-type biogenesis protein ccmF		Cytochrome c biogenesis factor
EAMY_2450	EAMY_2450	-2.37	3.61E-02	hypothetical protein	Oxidoreductase, molybdopterin binding	Uncharacterized protein conserved in bacteria
EAMY_2462	EAMY_2462	2.37	4.51E-06	hypothetical protein predicted by Glimmer/Critica
EAMY_2463	EAMY_2463	2.86	6.45E-06	putative universal stress protein SERP1273	UspA, Universal stress protein family	Universal stress protein UspA and related nucleotide-binding proteins
pdc3	EAMY_2469	2.06	1.39E-04	putative decarboxylase	Pyruvate decarboxylase/indolepyruvate decarboxylase, Thiamine pyrophosphate enzyme	Thiamine pyrophosphate-requiring enzymes [acetolactate synthase, pyruvate dehydrogenase (cytochrome), glyoxylate carboligase, phosphonopyruvate decarboxylase]
mntH	EAMY_2472	2.46	5.04E-08	putative manganese transport protein mntH	metal ion transporter, metal ion (Mn2+/Fe2+) transporter (Nramp) family, TC 2.A.55.3.1 Manganese transport protein mntH	Mn2+ and Fe2+ transporters of the NRAMP family
nupC3	EAMY_2473	-1.92	2.64E-04	Sodium/nucleoside cotransporter 1
yrhG	EAMY_2474	-2.67	9.94E-04	putative FNT family transporter	putative formate/nitrite family transporter, TC 2.A.44.-.-The Formate-Nitrite Transporter (FNT) Family	Formate/nitrite family of transporters
cysK	EAMY_2484	-1.85	1.65E-03	cysteine synthase A	Cysteine synthase A, O-acetylserine sulfhydrolase A subunit, Pyridoxal-phosphate dependent enzyme	Cysteine synthase
ptsH	EAMY_2485	-1.76	4.18E-03	Phosphocarrier protein HPr	Phosphocarrier protein HPr (Histidine-containing protein), TC 8.A.8.1.1 Phosphocarrier protein HPr	Phosphotransferase system, HPr-related proteins
ptsI	EAMY_2486	-1.74	9.57E-03	phosphoenolpyruvate-protein phosphotransferase	Phosphoenolpyruvate-protein phosphotransferase (Phosphotransferase system, enzyme I), TC 8.A.7.1.1 Phosphoenolpyruvate-protein phosphotransferase (Phosphotransferase system, enzyme I)	Phosphoenolpyruvate-protein kinase (PTS system EI component in bacteria)
EAMY_2488	EAMY_2488	1.86	1.58E-03	putative two-component system sensor kinase	Signal transduction histidine-protein kinase arlS, Histidine kinase, Histidine kinase-, DNA gyrase B-, and HSP9-like ATPase, cztS_silS_copS: heavy metal sensor kinase	Signal transduction histidine kinase
cpxR3	EAMY_2489	2.07	3.10E-04	Sensory transduction protein regX3	CheY-like, Response regulator receiver domain, PhoB: phosphate regulon transcriptional regulatory protein PhoB	Response regulators consisting of a CheY-like receiver domain and a winged-helix DNA-binding domain
cysM	EAMY_2490	-1.89	1.39E-04	cysteine synthase B	Cysteine synthase B (O-acetylserine sulfhydrylase B) (O-acetylserine (Thiol)-lyase B) (CSase B), Pyridoxal-phosphate dependent enzyme	Cysteine synthase
cysA	EAMY_2491	-2.04	5.00E-04	Sulfate ABC transport system, ATP-binding component	Sulfate/thiosulfate import ATP-binding protein cysA (Sulfate-transporting ATPase), Sulphate transport system permease protein 1, ABC transporter, TC 3.A.1.6.1 Sulfate transport ATP-binding protein cysA	ABC-type spermidine/putrescine transport systems, ATPase components
cysW	EAMY_2492	-1.73	2.77E-03	Sulfate ABC transport system, permease protein cysW	Sulphate ABC transporter permease protein 2, Binding-protein-dependent transport system inner membrane component, TC 3.A.1.6.1 Sulfate transport system permease protein cysW	ABC-type sulfate transport system, permease component
cysU	EAMY_2493	-2.01	7.46E-05	Sulfate ABC transport system, permease protein cysT	Sulphate ABC transporter permease protein 2, Binding-protein-dependent transport system inner membrane component, TC 3.A.1.6.1 Sulfate transport system permease protein cysT	ABC-type sulfate transport system, permease component
cysP	EAMY_2494	-2.12	1.80E-05	Sulfate ABC transport system, thiosulfate-binding protein precursor	Thiosulphate-binding protein, TC 3.A.1.6.1 Thiosulfate-binding protein precursor	ABC-type sulfate transport system, periplasmic component
amiA	EAMY_2498	1.62	4.79E-03	N-acetylmuramoyl-l-alanine amidase I	N-acetylmuramoyl-L-alanine amidase amiA precursor	N-acetylmuramoyl-L-alanine amidase
EAMY_2500	EAMY_2500	4.32	7.26E-10	hypothetical protein predicted by Glimmer/Critica
talA	EAMY_2501	1.59	2.76E-02	transaldolase A	Transaldolase AB	Transaldolase
EAMY_2505	EAMY_2505	3.34	3.68E-10	hypothetical protein predicted by Glimmer/Critica
narP	EAMY_2507	1.73	3.35E-03	Nitrate/nitrite response regulator protein homolog	CheY-like, Response regulator receiver domain	Response regulators consisting of a CheY-like receiver domain and a winged-helix DNA-binding domain
yffB	EAMY_2514	-3.65	1.12E-06	Regulatory protein spx	Thioredoxin fold, ArsC family, arsC_related: conserved hypothetical protein	Arsenate reductase and related proteins, glutaredoxin family
dapE	EAMY_2515	-2.23	8.50E-04	N-succinyl-diaminopimelate deacylase	Succinyl-diaminopimelate desuccinylase (SDAP)	Acetylornithine deacetylase/Succinyl-diaminopimelate desuccinylase and related deacylases
bcp	EAMY_2533	-1.53	3.28E-02	bacterioferritin comigratory protein	Peroxiredoxin (AsPrx) (Thioredoxin peroxidase), Thioredoxin-like fold, AhpC/TSA family	Peroxiredoxin
EAMY_2535	EAMY_2535	4.30	6.23E-03	hypothetical protein predicted by Glimmer/Critica
uraA	EAMY_2540	1.96	3.73E-04	Uracil permease	Xanthine/uracil permease, TC 2.A.4.1.1 Uracil permease	Xanthine/uracil permeases
upp	EAMY_2541	2.72	2.77E-09	Uracil phosphoribosyltransferase
purM	EAMY_2542	-1.66	3.14E-02	phosphoribosylformylglycinamidine cyclo-ligase	Phosphoribosylformylglycinamidine cyclo-ligase (AIRS) (Phosphoribosyl-aminoimidazole synthetase) (AIR synthase)	Phosphoribosylaminoimidazole (AIR) synthetase
EAMY_2560	EAMY_2560	2.08	2.93E-02	Insertion element ISR1 uncharacterized 10 kDa protein A3
EAMY_2561	EAMY_2561	5.39	3.49E-05	hypothetical protein predicted by Glimmer/Critica
EAMY_2562	EAMY_2562	-1.70	7.43E-03	hypothetical protein
intS3	EAMY_2566	2.55	4.64E-02	putative prophage CPS-53 integrase		Integrase
prt1	EAMY_2570	1.80	1.10E-02	putative metalloprotease	Extracellular metalloprotease precursor, Peptidase M4, thermolysin C-terminal, Thermolysin metallopeptidase, alpha-helical domain	Zinc metalloprotease (elastase)
EAMY_2571	EAMY_2571	1.97	6.68E-04	hypothetical protein
yfgL	EAMY_2576	-1.72	1.28E-02	Uncharacterized protein RP232	Quinonprotein alcohol dehydrogenase-like	FOG: WD4-like repeat
yfgM	EAMY_2577	-1.63	8.71E-03	UPF0070 protein 1057		Uncharacterized protein conserved in bacteria
hisS1	EAMY_2578	-1.60	1.75E-02	Histidyl-tRNA synthetase
yfgB	EAMY_2582	-1.72	4.12E-03	UPF0063 protein yfgB	Conserved hypothetical protein CHP48, Radical SAM superfamily, TIGR48: radical SAM enzyme, Cfr family	Predicted Fe-S-cluster redox enzyme
EAMY_2592	EAMY_2592	-2.03	1.34E-02	Uncharacterized HTH-type transcriptional regulator ydfH	GntR, C-terminal, Bacterial regulatory proteins, gntR family	Transcriptional regulators
EAMY_2593	EAMY_2593	-1.80	3.91E-02	probable dihydrodipicolinate synthetase	Dihydrodipicolinate synthase (DHDPS), Dihydrodipicolinate synthetase, Dihydrodipicolinate synthetase family, dapA: dihydrodipicolinate synthase	Dihydrodipicolinate synthase/N-acetylneuraminate lyase
sseB	EAMY_2595	-1.76	9.59E-03	Protein sseB
iscS	EAMY_2597	-2.00	5.77E-04	cysteine desulfurase	Cysteine desulfurase (ThiI transpersulfidase) (NifS protein homolog)	Cysteine sulfinate desulfinase/cysteine desulfurase and related enzymes
iscR	EAMY_2598	-1.93	4.68E-03	HTH-type transcriptional regulator iscR	ISC system FeS cluster assembly, IscR transcription factor, Transcriptional regulator, IscR: iron-sulfur cluster assembly transcription factor IscR	Predicted transcriptional regulator
csiE	EAMY_2602	2.32	4.00E-06	Stationary phase-inducible protein csiE	PRD	Transcriptional antiterminator
EAMY_2603	EAMY_2603	1.79	2.16E-02	hypothetical protein predicted by Glimmer/Critica
yfhB	EAMY_2613	1.73	1.59E-03	Uncharacterized protein yfhB	HAD-superfamily hydrolase, subfamily IF, YfhB, YfhB_g-proteo: HAD superfamily (subfamily IF) hydrolase, YfhB	Phosphoserine phosphatase
EAMY_2614	EAMY_2614	2.54	3.38E-09	N-acetylmuramic acid 6-phosphate etherase	N-acetylmuramic acid 6-phosphate etherase (MurNAc-6-P etherase), Glucokinase regulatory-like protein, TIGR274: glucokinase regulator homolog	Glucosamine 6-phosphate synthetase, contains amidotransferase and phosphosugar isomerase domains
yfhH	EAMY_2615	2.19	1.42E-05	Bifunctional protein glk	Bifunctional protein glk [Includes: Glucokinase (Glucose kinase); putative HTH-type transcriptional regulator], Sugar isomerase (SIS), Helix-turn-helix domain, rpiR family	Transcriptional regulators
EAMY_2616	EAMY_2616	2.95	1.03E-03	hypothetical protein predicted by Glimmer/Critica
yfhL	EAMY_2617	1.87	4.53E-03	NADH dehydrogenase
lepA	EAMY_2624	-1.71	6.02E-03	GTP-binding protein lepA		Membrane GTPase LepA
HvnA	EAMY_2626	-2.00	3.03E-02	halovibrin
rseA	EAMY_2630	1.97	2.70E-04	Sigma-E factor negative regulatory protein
rpoE	EAMY_2631	2.28	2.52E-06	RNA polymerase sigma-E factor (Sigma-24)	RNA polymerase sigma factor RpoE	DNA-directed RNA polymerase specialized sigma subunit, sigma24 homolog
nadB1	EAMY_2632	1.85	2.83E-02	L-aspartate oxidase	L-aspartate oxidase (LASPO) (Quinolinate synthetase B), Fumarate reductase/succinate dehydrogenase flavoprotein, N-terminal	Aspartate oxidase
EAMY_2637	EAMY_2637	-5.09	7.61E-04	hypothetical protein predicted by Glimmer/Critica
recN	EAMY_2641	1.94	1.16E-04	DNA repair protein recN (Recombination protein N)	DNA repair protein RecN	ATPase involved in DNA repair
smpA	EAMY_2642	-1.63	7.00E-03	Small protein A precursor	SmpA/OmlA, SmpA / OmlA family	Small protein A (tmRNA-binding)
tsr5	EAMY_2657	1.64	6.56E-03	Methyl-accepting chemotaxis protein
flgL3	EAMY_2658	2.14	8.82E-03	Flagellar hook-associated protein 3 FlgL	flagell_flgL: flagellar hook-associated protein 3	Flagellin and related hook-associated proteins
flgG3	EAMY_2663	3.13	4.44E-03	Flagellar basal-body rod protein flgG	Flagellar basal-body rod protein flgG (Distal rod protein)	Flagellar basal body rod protein
flgD3	EAMY_2666	4.48	9.20E-04	Basal-body rod modification protein flgD
flgA3	EAMY_2669	2.07	1.17E-02	Flagella basal body P-ring formation protein flgA precursor		Flagellar basal body P-ring biosynthesis protein
EAMY_2677	EAMY_2677	2.49	1.69E-07	Uncharacterized protein yqeI	Winged helix repressor DNA-binding, Transcriptional regulatory protein, C terminal	DNA-binding winged-HTH domains
fliK3	EAMY_2689	1.81	3.64E-02	Flagellar hook-length control protein FliK	Flagellar hook-length control protein, Match to C-terminus only	Flagellar hook-length control protein
fliJ3	EAMY_2690	5.86	6.50E-07	Flagellar FliJ protein	flagell_FliJ: flagellar export protein FliJ	Flagellar biosynthesis chaperone
fliI3	EAMY_2691	3.11	2.89E-06	flagellum-specific ATP synthase	Type III secretion system ATPase, FliI/YscN family	Flagellar biosynthesis/type III secretory pathway ATPase
flhB3	EAMY_2700	2.65	2.17E-03	Flagellar biosynthetic protein FlhB	Flagellar biosynthetic protein FlhB, FlhB HrpN YscU SpaS Family	Flagellar biosynthesis pathway, component FlhB
nrdH	EAMY_2709	4.63	1.04E-13	Glutaredoxin	Glutaredoxin-like protein NrdH	Glutaredoxin and related proteins
nrdI	EAMY_2710	3.76	2.11E-10	Ribonucleotide reductase	Ribonucleotide reductase, NrdI	Flavodoxins
nrdE	EAMY_2711	2.67	6.42E-08	ribonucleoside-diphosphate reductase alpha chain	Ribonucleoside-diphosphate reductase 2 alpha subunit (Ribonucleotide reductase 2) (R1E protein)	Ribonucleotide reductase, alpha subunit
nrdF	EAMY_2712	2.11	8.77E-05	ribonucleoside-diphosphate reductase 2 beta chain	Ribonucleoside-diphosphate reductase M2 subunit (Ribonucleotide reductase small subunit) (Ribonucleotide reductase small chain)	Ribonucleotide reductase, beta subunit
proV	EAMY_2713	-1.89	7.62E-04	glycine betaine/proline ABC transport system, ATP-binding component	Glycine betaine/L-proline transport ATP-binding subunit, ABC transporter, TC 3.A.1.12.1 Glycine betaine/L-proline transport ATP-binding protein proV	ABC-type proline/glycine betaine transport system, ATPase component
proX	EAMY_2715	-1.69	2.39E-02	Glycine betaine/L-proline ABC transport system, periplasmic component	Substrate-binding region of ABC-type glycine betaine transport system, TC 3.A.1.12.1 Glycine betaine-binding periplasmic protein	Periplasmic glycine betaine/choline-binding (lipo)protein of an ABC-type transport system (osmoprotectant binding protein)
emrA	EAMY_2718	-1.67	1.25E-02	Multidrug resistance protein A	Efflux pump membrane protein Emr, HlyD family secretion protein, TC 8.A.1.1.1 multidrug resistance protein A	Multidrug resistance efflux pump
emrB3	EAMY_2719	-1.97	1.74E-03	Multidrug resistance protein B homolog	Major facilitator superfamily, drug resistance MFS transporter, drug:H+ antiporter-1 (14 Spanner) (DHA2) family, TC 2.A.1.3.2 Multidrug resistance protein B	Permeases of the major facilitator superfamily
trxC	EAMY_2721	2.57	4.91E-07	putative thioredoxin-like protein	Thioredoxin-2 (Trx2) (Protein-disulfide reductase) (Disulfide reductase)	Thiol-disulfide isomerase and thioredoxins
yfiP	EAMY_2722	2.70	9.90E-10	Uncharacterized protein yfiP	DTW, DTW domain	Uncharacterized conserved protein
yfiQ	EAMY_2723	1.91	1.16E-04	Uncharacterized protein yfiQ	GCN5-related N-acetyltransferase, AcCoA-syn-alpha: acetyl coenzyme A synthetase (ADP forming), alpha domain	Acyl-CoA synthetase (NDP forming)
kgtP	EAMY_2726	-1.64	4.61E-03	alpha-ketoglutarate permease	MFS transporter, metabolite:H+ symporter (MHS) family protein, TC 2.A.1.6.2 Alpha-ketoglutarate permease	Permeases of the major facilitator superfamily
proS	EAMY_2733	-1.64	1.51E-02	Prolyl-tRNA synthetase
fabZ	EAMY_2748	-1.64	8.66E-03	(3R)-hydroxymyristol acyl carrier protein dehydratase	(3R)-hydroxymyristoyl-[acyl-carrier-protein] dehydratase ((3R)-hydroxymyristoyl ACP dehydrase), Beta-hydroxyacyl-(acyl-carrier-protein) dehydratase FabZ	3-hydroxymyristoyl/3-hydroxydecanoyl-(acyl carrier protein) dehydratases
yaeL	EAMY_2752	-1.58	2.21E-02	putative membrane protein	Peptidase M5, putative membrane-associated zinc metallopeptidase, Peptidase family M5, TIGR54: membrane-associated zinc metalloprotease, putative	Predicted membrane-associated Zn-dependent proteases 1
uppS	EAMY_2754	-1.85	6.02E-03	undecaprenyl pyrophosphate synthetase	Undecaprenyl pyrophosphate synthetase (UPP synthetase) (Di-trans,poly-cis-decaprenylcistransferase) (Undecaprenyl diphosphate synthase) (UDS)	Undecaprenyl pyrophosphate synthase
dapD	EAMY_2763	-2.10	2.14E-03	2,3,4,5-tetrahydropyridine-2-carboxylate N-succinyltransferase	2,3,4,5-tetrahydropyridine-2,6-dicarboxylate N-succinyltransferase (THP succinyltransferase) (Tetrahydropicolinate succinylase)	Tetrahydrodipicolinate N-succinyltransferase
hrpB3	EAMY_2785	1.56	1.03E-02	ATP-dependent RNA helicase hrpB	RNA helicase, ATP-dependent DEAH box, HrpB type, ATP-dependent helicase C-terminal	HrpA-like helicases
sfsA	EAMY_2787	3.10	8.18E-10	Sugar fermentation stimulation protein A
yadF1	EAMY_2797	-1.51	3.17E-02	putative carbonic anhdrase	Carbonic anhydrase 2 (Carbonate dehydratase 2), Carbonic anhydrase, Carbonic anhydrase	Carbonic anhydrase
rcsV	EAMY_2800	-3.54	1.42E-04	activator of exopolysaccharide synthesis		Response regulator containing a CheY-like receiver domain and an HTH DNA-binding domain
speE	EAMY_2805	-1.92	9.00E-04	Spermidine synthase
speD	EAMY_2806	-2.48	3.25E-06	S-adenosylmethionine decarboxylase
acnB	EAMY_2809	-1.83	3.37E-03	aconitate hydratase 2	Aconitate hydratase 2 (Citrate hydro-lyase 2) (Aconitase 2)	3-isopropylmalate dehydratase large subunit
ygbT	EAMY_2814	-1.68	1.35E-02	Uncharacterized protein ygbT	Protein of unknown function DUF48, cas1: CRISPR-associated protein Cas1	Uncharacterized protein predicted to be involved in DNA repair
ygcH	EAMY_2815	-2.10	4.64E-03	CRISPR-associated protein, Cse3 family
ygcI	EAMY_2816	-1.67	9.38E-03	CRISPR-associated protein Cas5, Ecoli subtype
ygcJ	EAMY_2817	-1.88	3.23E-03	CRISPR-associated protein, Cse4 family
ygcK	EAMY_2818	-2.67	2.64E-04	CRISPR-associated protein, Cse2 family
ygcB	EAMY_2820	1.59	2.26E-02	CRISPR-associated helicase Cas3		Predicted helicases
irp4	EAMY_2824	1.79	4.22E-02	probable thioesterase tesA	Thioesterase type II, NRPS/PKS/S-FAS	Predicted thioesterase involved in non-ribosomal peptide biosynthesis
ech1	EAMY_2826	1.80	1.11E-02	Naphthoate synthase	Naphthoate synthase (Dihydroxynaphthoic acid synthetase) (DHNA synthetase), Crotonase, core, Enoyl-CoA hydratase/isomerase family, PaaB1: phenylacetate degradation probable enoyl-CoA hydratase paaB	Enoyl-CoA hydratase/carnithine racemase
lpdA	EAMY_2835	-1.57	3.42E-02	dihydrolipoamide dehydrogenase	Dihydrolipoyl dehydrogenase 1 (Dihydrolipoamide dehydrogenase 1) (Pyruvate dehydrogenase complex E3 subunit 1) (PDC-E3 1) (E3-1)	Pyruvate/2-oxoglutarate dehydrogenase complex, dihydrolipoamide dehydrogenase (E3) component, and related enzymes
aceF	EAMY_2836	-1.55	3.57E-02	pyruvate dehydrogenase, dihydrolipoyltransacetylase component	Dihydrolipoyllysine-residue acetyltransferase component of pyruvate dehydrogenase complex (E2)	Pyruvate/2-oxoglutarate dehydrogenase complex, dihydrolipoamide acyltransferase (E2) component, and related enzymes
aceE	EAMY_2837	-2.03	3.18E-04	pyruvate dehydrogenase E1 component	2-oxo-acid dehydrogenase E1 component homodimeric type	Pyruvate dehydrogenase complex, dehydrogenase (E1) component
pdhR	EAMY_2838	-2.68	1.80E-05	Glc operon transcriptional activator	GntR, C-terminal, FCD domain	Transcriptional regulators
EAMY_2843	EAMY_2843	2.94	1.04E-02	hypothetical protein predicted by Glimmer/Critica
ompT5	EAMY_2848	-1.77	1.04E-02	IcsP/SopA	Outer membrane protease ompP precursor), Peptidase A26, omptin, Omptin family	Outer membrane protease
EAMY_2850	EAMY_2850	-2.42	6.13E-04	Dermonecrotic toxin (DNT) (PMT) (Mitogenic toxin)
ampD	EAMY_2853	1.99	2.24E-04	Protein ampD	N-acetylmuramoyl-L-alanine amidase, Negative regulator of beta-lactamase expression	Negative regulator of beta-lactamase expression
yacG	EAMY_2862	1.61	2.77E-02	UPF0243 zinc-binding protein yacG	Zinc finger, NHR/GATA-type, Domain of unknown function (DUF329)	Uncharacterized protein conserved in bacteria
outC	EAMY_2865	2.03	2.61E-02	Type II secretion system protein outC
outF	EAMY_2868	3.36	7.02E-04	Type II secretion system protein outF	Bacterial type II secretion system protein F domain, Type II secretion system outF/gspF/pulF, GspF: general secretion pathway protein F	Type II secretory pathway, component PulF
outO	EAMY_2876	1.96	2.55E-02	Type II secretion system protein outO	Type II secretion system outO/gspO/pulO, Type 4 prepilin-like proteins leader peptide-processing enzyme [Includes: Leader peptidase (Prepilin peptidase); N-methyltransferase ]	Type II secretory pathway, prepilin signal peptidase PulO and related peptidases
EAMY_2877	EAMY_2877	1.89	1.03E-02	Uncharacterized protein yacC precursor
secM	EAMY_2881	1.99	8.37E-06	Secretion monitor precursor
lpxC	EAMY_2883	1.52	3.95E-02	UDP-3-O-acyl N-acetylglucosamine deacetylase	UDP-3-O-[3-hydroxymyristoyl] N-acetylglucosamine deacetylase (UDP-3-O-acyl-GlcNAc deacetylase)	UDP-3-O-acyl-N-acetylglucosamine deacetylase
yabM	EAMY_2910	1.87	2.26E-03	putative MFS sugar efflux transporter	Major facilitator superfamily, TC 2.A.1.2.1 Sugar efflux transporter A	Nitrate/nitrite transporter
EAMY_2912	EAMY_2912	10.91	2.21E-10	hypothetical protein predicted by Glimmer/Critica
polB	EAMY_2919	2.80	5.52E-10	DNA polymerase II	DNA-directed DNA polymerase B	DNA polymerase elongation subunit (family B)
imp	EAMY_2923	-1.52	3.48E-02	LPS-assembly protein precursor	LPS-assembly protein precursor (Organic solvent tolerance protein), TC 1.B.42.1.2 Imp (OstA)	Organic solvent tolerance protein OstA
surA	EAMY_2924	-1.55	3.14E-02	survival protein SurA precursor	Chaperone surA precursor (Peptidyl-prolyl cis-trans isomerase surA) (PPIase surA) (Rotamase surA)	Parvulin-like peptidyl-prolyl isomerase
pdxA	EAMY_2925	-1.50	2.55E-02	4-hydroxythreonine-4-phosphate dehydrogenase	4-hydroxythreonine-4-phosphate dehydrogenase (4-(phosphohydroxy)-L-threonine dehydrogenase), Pyridoxal phosphate (active vitamin B6) biosynthesis PdxA	Pyridoxal phosphate biosynthesis protein
ksgA	EAMY_2926	-1.80	1.28E-03	S-adenosylmethionine-6-N',N'-adenosyl (rRNA) dimethyltransferase	Dimethyladenosine transferase (S-adenosylmethionine-6-N', N'-adenosyl(rRNA) dimethyltransferase) (16S rRNA dimethylase) (High level kasugamycin resistance protein ksgA) (Kasugamycin dimethyltransferase)	Dimethyladenosine transferase (rRNA methylation)
apaG	EAMY_2927	-1.56	1.71E-02	Protein apaG (Protein corD)	ApaG, Protein of unknown function (DUF525)	Uncharacterized protein affecting Mg2+/Co2+ transport
apaH	EAMY_2928	-1.69	2.47E-03	diadenosine tetraphosphatase	Bis(5'-nucleosyl)-tetraphosphatase, symmetrical (Ap4A hydrolase) (Diadenosine 5',5'''-P1,P4-tetraphosphate pyrophosphohydrolase)	Diadenosine tetraphosphatase and related serine/threonine protein phosphatases
dapB	EAMY_2933	2.02	2.69E-05	Dihydrodipicolinate reductase
slpA	EAMY_2935	-1.62	5.39E-03	FKBX-type peptidyl-prolyl cis-trans isomerase	FKBP-type peptidyl-prolyl cis-trans isomerase (PPIase) (Rotamase)	FKBP-type peptidyl-prolyl cis-trans isomerases 2
rpsT	EAMY_2940	-1.76	1.08E-02	30S ribosomal protein S20
dnaJ	EAMY_2943	-1.54	4.35E-02	Chaperone protein dnaJ		DnaJ-class molecular chaperone with C-terminal Zn finger domain
yaaA	EAMY_2948	-1.65	1.54E-02	UPF0246 protein PBPRA0561	Protein of unknown function DUF328, Protein of unknown function (DUF328)	Uncharacterized protein conserved in bacteria
EAMY_2953	EAMY_2953	1.63	8.23E-03	hypothetical protein predicted by Glimmer/Critica
rob3	EAMY_2956	-1.60	9.27E-03	Right origin-binding protein	Regulatory factor, effector, bacterial, Bacterial transcription activator, effector binding domain	AraC-type DNA-binding domain-containing proteins
gpmB	EAMY_2958	1.95	7.96E-05	phosphoglyceromutase 2	2,3-bisphosphoglycerate-dependent phosphoglycerate mutase (Phosphoglyceromutase) (PGAM) (BPG-dependent PGAM) (dPGM)	Phosphoglycerate mutase 1
slt	EAMY_2961	1.50	2.64E-02	soluble lytic murein transglycosylase	Soluble lytic murein transglycosylase precursor (Slt7) (Exomuramidase)	Soluble lytic murein transglycosylase and related regulatory proteins (some contain LysM/invasin domains)
EAMY_2969	EAMY_2969	1.71	8.07E-03	Heme/hemopexin utilization protein B precursor	Polypeptide-transport-associated, ShlB-type, POTRA domain, ShlB-type	Hemolysin activation/secretion protein
EAMY_2970	EAMY_2970	5.20	1.67E-12	Nuclear pore complex protein Nup98-Nup96 precursor
yjjV	EAMY_2983	1.70	2.04E-03	Mg-dependent DNase
yjjU	EAMY_2984	1.56	1.29E-02	Uncharacterized protein yjjU	Patatin, Patatin-like phospholipase	Predicted esterase of the alpha-beta hydrolase superfamily
EAMY_2988	EAMY_2988	-1.81	9.11E-04	putative O-acetyltransferase SAV0974)	Acyltransferase 3, Acyltransferase family	Predicted acyltransferases
tag1	EAMY_2990	1.54	4.77E-02	DNA-3-methyladenine glycosylase I	DNA-3-methyladenine glycosylase 1 (3-methyladenine-DNA glycosylase I, constitutive) (TAG I) (DNA-3-methyladenine glycosidase I)	3-methyladenine DNA glycosylase
EAMY_3015	EAMY_3015	-2.26	6.69E-03	putative type VI secretion system-associated hypothetical protein	putative type VI secretion system-associated hypothetical protein COG3755: Uncharacterized protein conserved in bacteria Protein of unknown function (DUF1311)	Uncharacterized protein conserved in bacteria
EAMY_3017	EAMY_3017	-2.13	1.19E-02	putative type VI secretion system-associated hypothetical protein
EAMY_3027	EAMY_3027	-1.91	1.44E-03	COG3521
EAMY_3028	EAMY_3028	-1.60	4.23E-02	hypothetical protein
yjjG	EAMY_3030	-1.75	1.11E-02	5'-nucleotidase yjjG	5'-nucleotidase yjjG (Nucleoside 5'-monophosphate phosphohydrolase), HAD-superfamily hydrolase, subfamily IA, YjjG/YfnB, haloacid dehalogenase-like hydrolase, YjjG/YfnB: HAD superfamily (subfamily IA) hydrolase, TIGR2254	Predicted hydrolase (HAD superfamily)
piuB	EAMY_3040	-1.70	1.17E-02	putative integral membrane protein	PepSY-associated TM helix	Uncharacterized iron-regulated membrane protein
EAMY_3041	EAMY_3041	-1.61	8.49E-03	putative nucleoside hydrolase	putative ribonucleoside hydrolase	nucleoside N-ribohydrolase
rbsR3	EAMY_3042	-2.19	1.81E-04	HTH-type transcriptional repressor purR	HTH-type transcriptional repressor purR (Purine nucleotide synthesis repressor) (Pur regulon repressor), Periplasmic binding protein/LacI transcriptional regulator, Periplasmic binding proteins and sugar binding domain of the LacI family, ccpA: catabolite control protein A	Transcriptional regulators
ydfJ	EAMY_3043	-1.74	7.86E-03	putative MHS family MFS transporter	Major facilitator superfamily, TC 2.A.1.6.-The Metabolite:H+ Symporter (MHS) Family	Permeases of the major facilitator superfamily
EAMY_3049	EAMY_3049	2.56	1.98E-02	hypothetical protein predicted by Glimmer/Critica
EAMY_3053	EAMY_3053	1.73	3.42E-02	hypothetical protein
EAMY_3068	EAMY_3068	43.19	1.30E-02	hypothetical protein predicted by Glimmer/Critica
srlE	EAMY_3075	1.61	2.86E-02	PTS system, sorbitol-specific IIBC component
pqqC	EAMY_3081	-2.92	7.02E-08	Pyrroloquinoline-quinone synthase	Pyrroloquinoline-quinone synthase (Coenzyme PQQ synthesis protein C) (Pyrroloquinoline quinone biosynthesis protein C)	Pyrroloquinoline quinone (Coenzyme PQQ) biosynthesis protein C
pqqB	EAMY_3082	-2.20	7.18E-06	Coenzyme PQQ synthesis protein B	Coenzyme PQQ synthesis protein B (Pyrroloquinoline quinone biosynthesis protein B)	Metal-dependent hydrolases of the beta-lactamase superfamily I
sul	EAMY_3084	-1.55	2.45E-02	putative SulP family transporter	sulfate permease family, TC 2.A.53.-.-The Sulfate Permease (SulP) Family	Sulfate permease and related transporters (MFS superfamily)
EAMY_3088	EAMY_3088	2.32	3.38E-04	hypothetical protein predicted by Glimmer/Critica
fadH	EAMY_3089	2.15	8.37E-06	2,4-dienoyl-CoA reductase FadH	2,4-dienoyl-CoA reductase [NADPH] (2,4-dienoyl coenzyme A reductase)	NADH:flavin oxidoreductases, Old Yellow Enzyme family
ygjO	EAMY_3090	1.58	1.02E-02	putative ribosomal RNA small subunit methyltransferase D	putative ribosomal RNA small subunit methyltransferase D (rRNA (guanine-N(2)-)-methyltransferase) (16S rRNA m2G966 methyltransferase)	16S RNA G127 methylase RsmC
EAMY_3092	EAMY_3092	1.71	3.95E-03	putative MocC family MFS transporter	Major facilitator superfamily, TC 2.A.1.6.-The Rhizopine-related MocC (MocC) Family	Nitrate/nitrite transporter
EAMY_3096	EAMY_3096	1.56	1.35E-02	putative ClC family transporter	Chloride channel, voltage gated, TC 2.A.49.-.-The Chloride Carrier/Channel (ClC) Family	Chloride channel protein EriC
ygjT	EAMY_3097	3.13	4.78E-10	putative TerC family transporter	Integral membrane protein TerC family, TC 9.A.3.1.-The Tellurium Ion Resistance (TerC) Family	Membrane protein TerC, possibly involved in tellurium resistance
parB	EAMY_3100	1.83	3.88E-02	Protein hok	Hok/gef cell toxic protein, Hok/gef family
yqjK	EAMY_3106	1.66	1.19E-02	Uncharacterized protein yqjK
EAMY_3108	EAMY_3108	3.00	4.35E-06	hypothetical protein predicted by Glimmer/Critica
yhaK	EAMY_3110	2.00	1.56E-02	Protein yhhW	Cupin, RmlC-type, Pirin	Pirin-related protein
EAMY_3112	EAMY_3112	19.92	1.02E-52	hypothetical protein
pmbA	EAMY_3127	1.60	6.40E-03	Protein pmbA	Peptidase U62, modulator of DNA gyrase, putative modulator of DNA gyrase	Predicted Zn-dependent proteases and their inactivated homologs
fbp	EAMY_3130	-1.57	2.77E-02	fructose-bisphosphatase	Fructose-1,6-bisphosphatase, cytosolic (D-fructose-1,6-bisphosphate 1-phosphohydrolase) (FBPase)	Fructose-1,6-bisphosphatase
tsr7	EAMY_3131	1.51	2.46E-02	Methyl-accepting chemotaxis citrate transducer	Methyl-accepting chemotaxis citrate transducer (Citrate chemoreceptor protein), Bacterial chemotaxis sensory transducer, Methyl-accepting chemotaxis protein (MCP) signaling domain	Methyl-accepting chemotaxis protein
cysQ	EAMY_3138	1.95	6.00E-05	Inositol-1-monophosphatase	Inositol-1-monophosphatase (IMPase) (Inositol-1-phosphatase) (I-1-Pase), Inositol monophosphatase, Inositol monophosphatase family, bisphos_cysQ: 3'(2'),5'-bisphosphate nucleotidase	3'-Phosphoadenosine 5'-phosphosulfate (PAPS) 3'-phosphatase
ytfB	EAMY_3141	2.32	6.39E-08	Bifunctional protein glmU
EAMY_3148	EAMY_3148	2.52	8.12E-07	UPF0379 lipoprotein yjfO precursor
EAMY_3151	EAMY_3151	2.36	1.41E-03	hypothetical protein predicted by Glimmer/Critica
yjeF	EAMY_3162	1.83	4.92E-04	Uncharacterized protein yjeF	Carbohydrate kinase, Carbohydrate kinase, yjeF_cterm: YjeF homolog, C-terminus	Uncharacterized conserved protein
EAMY_3166	EAMY_3166	-5.64	1.52E-03	hypothetical protein predicted by Glimmer/Critica
blc	EAMY_3172	4.57	7.09E-16	Outer membrane lipoprotein blc precursor
EAMY_3173	EAMY_3173	3.66	7.12E-13	hypothetical protein predicted by Glimmer/Critica
EAMY_3174	EAMY_3174	2.49	8.41E-03	hypothetical protein predicted by Glimmer/Critica
avrRpt2	EAMY_3175	2.67	1.15E-07	Cysteine protease avirulence protein avrRpt2 precursor
groL	EAMY_3179	-1.66	1.66E-02	60 kDa chaperonin	6 kDa chaperonin (Protein Cpn6) (groEL protein), chaperonin GroL	Chaperonin GroEL (HSP6 family)
asnB2	EAMY_3190	-4.72	2.81E-10	putative asparagine synthetase B2	putative asparagine synthetase [glutamine-hydrolyzing] (AS)	Asparagine synthase (glutamine-hydrolyzing)
panC3	EAMY_3191	-2.59	1.77E-04	putative pantoate-beta-alanine ligase	Pantoate-beta-alanine ligase (Pantothenate synthetase) (Pantoate-activating enzyme)	Panthothenate synthetase
purD3	EAMY_3192	-3.46	5.78E-09	phosphoribosylamine-glycine ligase	Phosphoribosylamine-glycine ligase (GARS) (Glycinamide ribonucleotide synthetase) (Phosphoribosylglycinamide synthetase)	Pyruvate carboxylase
hisS3	EAMY_3193	-3.11	7.79E-06	putative histidyl-tRNA synthetase	Histidyl-tRNA synthetase (Histidine-tRNA ligase) (HisRS)	Histidyl-tRNA synthetase
panE	EAMY_3194	-2.78	1.16E-04	putative 2-dehydropantoate 2-reductase	probable 2-dehydropantoate 2-reductase (KPA reductase) (KPR)	Ketopantoate reductase
EAMY_3196	EAMY_3196	-1.80	4.06E-02	Multifunctional cyclase-dehydratase-3-O-methyl transferase tcmN	Methyltransferase type 11	Ribosomal protein L11 methylase
nikS	EAMY_3197	-3.10	5.26E-05	Carbamoyl-phosphate synthase large chain	Carbamoyl-phosphate synthase large chain (Carbamoyl-phosphate synthetase ammonia chain), ATP-grasp fold	Carbamoylphosphate synthase large subunit (split gene in MJ)
EAMY_3200	EAMY_3200	3.09	4.11E-04	hypothetical protein predicted by Glimmer/Critica
EAMY_3203	EAMY_3203	29.69	4.54E-02	hypothetical protein predicted by Glimmer/Critica
EAMY_3206	EAMY_3206	51.72	1.83E-02	hypothetical protein predicted by Glimmer/Critica
EAMY_3214	EAMY_3214	1.91	1.73E-02	COG3519: putative type VI secretion system, core protein	putative type VI secretion system, core protein COG3519: Uncharacterized protein conserved in bacteria Bacterial protein of unknown function (DUF879)	Uncharacterized protein conserved in bacteria
EAMY_3216	EAMY_3216	1.74	2.29E-02	COG3523: putative type VI secretion system, core protein	putative type VI secretion system, core protein COG3523: Uncharacterized protein conserved in bacteria Protein of unknown function DUF1215 ImcF-related TC 9.A.34.1.1 IcmF-related protein (IcmF-like protein)	Type III secretory pathway, component EscU
hcp	EAMY_3223	1.90	1.77E-02	putative type VI secretion system, effector protein hcp	putative type VI secretion system, effector protein hcp COG3157: Hemolysin-coregulated protein (uncharacterized) Protein of unknown function DUF796	Hemolysin-coregulated protein (uncharacterized)
EAMY_3224	EAMY_3224	1.68	4.30E-03	putative type VI secretion system-associated hypothetical protein	putative type VI secretion system-associated hypothetical protein, hypothetical OmpA family protein	Flagellar motor protein
dfoJ	EAMY_3238	2.81	8.36E-09	putative decarboxylase involved in desferrioxamine biosynthesis	Pyridoxal-dependent decarboxylase, involved in desferrioxamine biosynthesis, Pyridoxal phosphate-dependent transferase, major region	Glutamate decarboxylase and related PLP-dependent proteins
dfoA	EAMY_3239	2.41	1.98E-05	L-lysine 6-monooxygenase involved in desferrioxamine biosynthesis	L-lysine 6-monooxygenase (Lysine 6-N-hydroxylase) (Lysine N(6)-hydroxylase) (Lysine-N-oxygenase), Desferrioxamine biosynthesis protein DfoA	Predicted flavoprotein involved in K+ transport
dfoC	EAMY_3240	2.19	6.78E-07	Desferrioxamine siderophore biosynthesis protein dfoC		Acetyltransferases, including N-acetylases of ribosomal proteins
ybiV	EAMY_3250	1.75	1.50E-03	putative sugar phosphatase	Cof protein, haloacid dehalogenase-like hydrolase, Cof-subfamily: Cof-like hydrolase	Predicted hydrolases of the HAD superfamily
yieL	EAMY_3252	1.68	9.64E-03	putative glycosyl hydrolase exoenzyme	Endo-1,4-beta-xylanase Z precursor (Xylanase Z) (1,4-beta-D-xylan xylanohydrolase Z), putative esterase	Enterochelin esterase and related enzymes
EAMY_3260	EAMY_3260	3.25	7.48E-13	UDP-glucose 4-epimerase	UDP-glucose 4-epimerase (Galactowaldenase) (UDP-galactose 4-epimerase), NAD-dependent epimerase/dehydratase	Nucleoside-diphosphate-sugar epimerases
EAMY_3271	EAMY_3271	2.61	2.36E-10	putative DNA-binding protein
EAMY_3272	EAMY_3272	2.05	2.33E-05	hypothetical protein predicted by Glimmer/Critica
aer	EAMY_3273	-1.69	3.07E-03	Methyl-accepting chemotaxis serine transducer	Bacterial chemotaxis sensory transducer, Methyl-accepting chemotaxis protein (MCP) signaling domain	Methyl-accepting chemotaxis protein
gltP	EAMY_3274	-2.10	7.30E-04	Proton glutamate symport protein	Proton glutamate symport protein (Glutamate-aspartate carrier protein), TC 2.A.23.1.1 Proton glutamate symport protein (Glutamate-aspartate carrier protein)	Na+/H+-dicarboxylate symporters
acs	EAMY_3275	-3.37	5.78E-09	acetyl-CoA synthetase	Acetyl-coenzyme A synthetase (Acetate-CoA ligase) (Acyl-activating enzyme), Acetate-CoA ligase, AMP-binding	Acyl-coenzyme A synthetases/AMP-(fatty) acid ligases
yjcH	EAMY_3276	-2.86	8.41E-05	Inner membrane protein yjcH
actP	EAMY_3277	-1.79	5.51E-03	Cation/acetate symporter actP	Cation/acetate symporter actP (Acetate transporter actP) (Acetate permease), 2.A.21.7.2 Acetate/glyoxalate permease, ActP	Predicted symporter
ywgG	EAMY_3279	6.77	1.16E-15	Holin-like protein cidB	LrgB-like protein, LrgB-like family, TIGR659: conserved hypothetical protein TIGR659	Putative effector of murein hydrolase
lrgA	EAMY_3280	6.37	2.29E-08	UPF0299 membrane protein PM0880	LrgA, LrgA family	Putative effector of murein hydrolase LrgA
EAMY_3290	EAMY_3290	3.20	2.28E-04	Insertion element IS2A uncharacterized 48.2 kDa protein	Transposase IS3/IS911, Transposase	Transposase and inactivated derivatives
EAMY_3304	EAMY_3304	2.22	7.90E-06	hypothetical protein	Protein of unknown function DUF161	Uncharacterized conserved protein
dnaB	EAMY_3306	-1.57	1.31E-02	Replicative DNA helicase
EAMY_3308	EAMY_3308	2.42	8.97E-04	Uncharacterized protein yjbO
yjbN	EAMY_3309	2.00	1.49E-05	tRNA-dihydrouridine synthase A	Dihydrouridine synthase, DuS, Dihydrouridine synthase (Dus), yjbN: TIM-barrel protein, yjbN family	tRNA-dihydrouridine synthase
int3	EAMY_3310	-1.64	3.39E-02	putative integrase/recombinase HI1572	DNA breaking-rejoining enzyme, catalytic core	Integrase
gtrB3	EAMY_3311	-4.92	5.67E-07	bactoprenol glucosyl transferase	SfII prophage-derived bactoprenol glucosyl transferase, Glycosyl transferase, family 2, Glycosyl transferase family 2	Glycosyltransferases involved in cell wall biogenesis
EAMY_3312	EAMY_3312	-4.04	3.97E-06	Uncharacterized 55.3 kDa protein in gtrB 5'region
ybcX	EAMY_3313	-35.39	3.43E-02	Tail fiber assembly protein homolog from lambdoid prophage DLP12	Phage tail assembly chaperone gp38	Bacteriophage tail assembly protein
EAMY_3318	EAMY_3318	-1.97	3.41E-04	hypothetical protein
traF	EAMY_3322	-1.57	3.92E-02	hypothetical protein
yjbK	EAMY_3324	3.05	4.79E-12	Peroxide operon regulator	Ferric-uptake regulator	Fe2+/Zn2+ uptake regulation proteins
yjbJ	EAMY_3325	3.19	8.58E-09	UPF0337 protein RB0906	CsbD-like, CsbD-like	Uncharacterized protein conserved in bacteria
dinF	EAMY_3326	1.60	4.59E-03	putative MATE family transporter	The Multidrug/Oligosaccharidyl-lipid/Polysaccharide (MOP) Flippase Superfamily, Multi Antimicrobial Extrusion (MATE) Family, TC 2.A.66.1.4 DNA-damage-inducible protein F	Na+-driven multidrug efflux pump
EAMY_3337	EAMY_3337	-58.32	1.35E-02	hypothetical protein predicted by Glimmer/Critica
lysC	EAMY_3339	-1.90	8.20E-04	lysine-sensitive aspartokinase III	aspartate kinase	Aspartokinases
yjbB	EAMY_3340	2.23	7.41E-05	putative PNaS family transporter	putative Na+/Pi-cotransporter, TC 2.A.58.2.1 Uncharacterized protein yjbB	Na+/phosphate symporter
metA	EAMY_3342	-1.72	3.96E-02	homoserine transsuccinylase
yrdA	EAMY_3343	1.56	8.01E-03	Carnitine operon protein caiE	Trimeric LpxA-like	Carbonic anhydrases/acetyltransferases, isoleucine patch superfamily
smf	EAMY_3349	2.28	8.91E-08	Protein smf	SMF protein, SMF family, dprA: DNA protecting protein DprA	Predicted Rossmann fold nucleotide-binding protein involved in DNA uptake
def	EAMY_3350	1.97	1.54E-04	peptide deformylase	Peptide deformylase 1 (PDF 1) (Polypeptide deformylase 1)	N-formylmethionyl-tRNA deformylase
sun	EAMY_3352	1.61	7.83E-03	Ribosomal RNA small subunit methyltransferase B	Ribosomal RNA small subunit methyltransferase B (rRNA (cytosine-C(5)-)-methyltransferase) (16S rRNA m5C967 methyltransferase)	tRNA and rRNA cytosine-C5-methylases
rplX	EAMY_3375	-1.76	4.60E-02	50S ribosomal protein L24		Ribosomal protein L24
tufA3	EAMY_3388	1.63	2.65E-02	elongation factor Tu	Translation elongation factor EFTu/EF1A, bacterial, Elongation factor Tu GTP binding domain, EF-Tu: translation elongation factor Tu	GTPases - translation elongation factors
rpsG	EAMY_3390	-1.62	1.79E-02	30S ribosomal protein S7		Ribosomal protein S7
rpsL	EAMY_3391	-2.16	7.73E-03	30S ribosomal protein S12	Ribosomal protein S12, bacterial-type	Ribosomal protein S12
yheM	EAMY_3393	1.63	1.79E-02	putative tRNA 2-thiouridine synthesizing protein C	Protein tusC (tRNA 2-thiouridine synthesizing protein C)	Uncharacterized protein involved in the oxidation of intracellular sulfur
fkpA	EAMY_3396	-1.98	2.32E-03	FKBP-type peptidyl-prolyl cis-trans isomerase (rotamase)	FKBP-type peptidyl-prolyl cis-trans isomerase fkpA precursor (PPIase) (Rotamase)	FKBP-type peptidyl-prolyl cis-trans isomerases 1
kefB	EAMY_3400	1.92	7.59E-05	Glutathione-regulated potassium-efflux system protein kefB	Glutathione-regulated potassium-efflux system protein kefB (K(+)/H(+) antiporter) (NEM-activable K(+)/H(+) antiporter), TC 2.A.37.1.2 Glutathione-regulated potassium-efflux system protein kefB	Kef-type K+ transport systems, membrane components
yheR	EAMY_3401	1.78	7.81E-04	putative NAD(P)H oxidoreductase	Uncharacterized NAD(P)H oxidoreductase yrkL, Flavodoxin-like fold, Flavodoxin-like fold	Putative NADPH-quinone reductase (modulator of drug activity B)
tauD3	EAMY_3404	-2.77	8.38E-08	taurine dioxygenase, 2-oxoglutarate-dependent	Alpha-ketoglutarate-dependent taurine dioxygenase (2-aminoethanesulfonate dioxygenase) (Sulfate starvation-induced protein 3) (SSI3)	Probable taurine catabolism dioxygenase
tauC	EAMY_3405	-3.64	3.41E-13	Taurine transport permease protein tauC	Binding-protein-dependent transport systems inner membrane component, TC 3.A.1.17.1 Taurine transport system permease protein tauC	ABC-type nitrate/sulfonate/bicarbonate transport system, permease component
tauB	EAMY_3406	-3.32	2.63E-08	Taurine ABC transporter, ATP-binding protein TauB	Taurine ABC transporter, ATP-binding protein, TC 3.A.1.17.1 Taurine transport ATP-binding protein tauB	TauB, ABC-type taurine transport system, ATPase component [Inorganic ion transport and metabolism].
tauA	EAMY_3407	-2.47	2.40E-05	Taurine-binding periplasmic protein precursor	Taurine-binding periplasmic protein precursor (Sulfate starvation-induced protein 1) (SSI1), TC 3.A.1.17.1 Taurine-binding periplasmic protein precursor (Sulfate starvation-induced protein 1) (SSI1)	ABC-type nitrate/sulfonate/bicarbonate transport systems, periplasmic components
ppiA	EAMY_3417	1.72	4.10E-03	peptidyl-prolyl cis-trans isomerase A (rotamase A)	Peptidyl-prolyl cis-trans isomerase B precursor (PPIase B) (Rotamase B)	Peptidyl-prolyl cis-trans isomerase (rotamase) - cyclophilin family
codA1	EAMY_3421	3.07	3.41E-04	Cytosine deaminase
rpe	EAMY_3427	-1.69	2.26E-03	D-ribulose-5-phosphate 3-epimerase	Ribulose-phosphate 3-epimerase (Pentose-5-phosphate 3-epimerase) (PPE) (R5P3E)	Pentose-5-phosphate-3-epimerase
aroK	EAMY_3431	-1.89	1.72E-04	shikimate kinase I		Shikimate kinase
hofP	EAMY_3433	4.12	1.08E-03	hypothetical protein predicted by Glimmer/Critica
EAMY_3440	EAMY_3440	4.62	2.25E-05	hypothetical protein predicted by Glimmer/Critica
yhgH	EAMY_3452	3.77	1.60E-09	Competence protein F	Competence protein F (DNA transformation protein comF) (Protein COM11A), Phosphoribosyltransferase, comF: comF family protein	Predicted amidophosphoribosyltransferases
malQ	EAMY_3454	1.93	7.80E-05	4-alpha-glucanotransferase (amylomaltase)	4-alpha-glucanotransferase (Amylomaltase) (Disproportionating enzyme) (D-enzyme), Glycoside hydrolase, family 77	4-alpha-glucanotransferase
glpD	EAMY_3460	5.55	3.50E-17	aerobic glycerol-3-phosphate dehydrogenase	FAD dependent oxidoreductase	Glycerol-3-phosphate dehydrogenase
glgP	EAMY_3465	2.19	5.33E-04	glycogen phosphorylase	Glycosyl transferase, family 35, Carbohydrate phosphorylase	Glucan phosphorylase
glgA	EAMY_3466	3.15	1.78E-06	Glycogen synthase
glgC	EAMY_3467	4.17	8.67E-08	glucose-1-phosphate adenylyltransferase	Glucose-1-phosphate adenylyltransferase (ADP-glucose synthase) (ADPGlc PPase)	ADP-glucose pyrophosphorylase
glgX	EAMY_3468	5.47	4.03E-13	glycogen operon protein	Glycogen debranching enzyme (Glycogen operon protein glgX)	Type II secretory pathway, pullulanase PulA and related glycosidases
glgB	EAMY_3469	5.38	3.56E-12	1,4-alpha-glucan branching enzyme
gntR3	EAMY_3475	1.56	3.68E-02	HTH-type transcriptional repressor gntR	Transcriptional regulator, Gluconate utilization operon repressor	Transcriptional regulators
yhhW	EAMY_3476	5.83	1.51E-09	Protein yhhW	Pirin, Pirin	Pirin-related protein
ggt5	EAMY_3478	-1.51	2.48E-02	gamma-glutamyltranspeptidase	Gamma-glutamyltranspeptidase precursor [Contains: Gamma-glutamyltranspeptidase large chain; Gamma-glutamyltranspeptidase small chain]	Gamma-glutamyltransferase
ugpC	EAMY_3481	1.64	3.88E-02	sn-glycerol 3-phosphate ABC transport system, ATP-binding component	sn-glycerol-3-phosphate import ATP-binding protein ugpC, TC 3.A.1.1.3 SN-glycerol-3-phosphate transport ATP-binding protein ugpC	ABC-type spermidine/putrescine transport systems, ATPase components
livH	EAMY_3488	-1.64	3.71E-02	branched-chain amino acid ABC transport system, inner membrane component	High-affinity branched-chain amino acid transport system permease protein livH, TC 3.A.1.4.1 High-affinity branched-chain amino acid transport system permease protein livH	Branched-chain amino acid ABC-type transport system, permease components
EAMY_3490	EAMY_3490	-50.50	2.82E-02	hypothetical protein predicted by Glimmer/Critica
ftsY	EAMY_3496	1.67	2.56E-03	Cell division protein ftsY homolog	Cell division transporter substrate-binding protein FtsY, TC 3.A.5.1.1 Cell division protein FtsY	Signal recognition particle GTPase
zntA	EAMY_3500	-1.80	6.98E-03	heavy metal-transporting ATPase	probable cadmium-transporting ATPase (Cadmium efflux ATPase), TC 3.A.3.6.2 lead, cadmium, zinc and mercury transporting ATPase	Cation transport ATPase
yhhQ	EAMY_3502	-1.67	2.69E-02	Inner membrane protein yhhQ	Protein of unknown function DUF165, Uncharacterized ACR, YhhQ family COG1738, TIGR697: conserved hypothetical integral membrane protein	Uncharacterized conserved protein
iolE	EAMY_3504	-2.16	3.06E-04	2-keto-myo-inositol dehydratase	myo-inositol catabolism protein	sugar phosphate isomerases/epimerases
EAMY_3505	EAMY_3505	-93.26	6.10E-04	hypothetical protein predicted by Glimmer/Critica
EAMY_3506	EAMY_3506	-5.95	3.27E-02	hypothetical protein predicted by Glimmer/Critica
iolG	EAMY_3507	-2.62	2.47E-05	myo-inositol 2-dehydrogenase	myo-inositol 2-dehydrogenase, Oxidoreductase, NAD-binding	Predicted dehydrogenases and related proteins
iolD	EAMY_3508	-2.31	2.25E-05	malonic semialdehyde oxidative decarboxylase	malonic semialdehyde oxidative decarboxylase, myo-inositol catabolism protein (thiamine pyrophosphate-requiring enzymes)	Acetolactate synthase
iolC	EAMY_3510	-2.02	2.71E-04	putative carbohydrate kinase IolC	putative carbohydrate kinase IolC, pfkB family carbohydrate kinase	Sugar kinases, ribokinase family
iolB	EAMY_3513	-1.83	8.86E-04	Protein iolB	Myo-inositol catabolism IolB region	Uncharacterized enzyme involved in inositol metabolism
EAMY_3516	EAMY_3516	11.78	2.16E-31	hypothetical protein predicted by Glimmer/Critica
rtn3	EAMY_3517	4.42	6.19E-17	Uncharacterized protein yjcC	EAL, EAL domain	Predicted signal transduction protein containing sensor and EAL domains
yjgB	EAMY_3520	1.79	1.60E-03	Cinnamyl alcohol dehydrogenase 2	Cinnamyl alcohol dehydrogenase 2 (CAD 2), Alcohol dehydrogenase superfamily, zinc-containing, Zinc-binding dehydrogenase, adh_fam_2: zinc-binding alcohol dehydrogenase family protein	Zn-dependent alcohol dehydrogenases
tdcF	EAMY_3526	-4.99	2.67E-02	UPF0076 protein yabJ	Endoribonuclease L-PSP, Endoribonuclease L-PSP	Putative translation initiation inhibitor, yjgF family
uspB	EAMY_3533	4.30	1.66E-15	Universal stress protein B
uspA	EAMY_3534	1.54	2.90E-02	Universal stress protein A	Universal stress protein	Universal stress protein UspA and related nucleotide-binding proteins
yhiQ	EAMY_3535	1.51	1.72E-02	UPF0341 protein yhiQ	Protein of unknown function DUF548, Protein of unknown function (DUF548)	SAM-dependent methyltransferases
vanA	EAMY_3549	1.74	1.42E-02	putative vanillate O-demethylase oxygenase subunit	vanillate O-demethylase oxygenase subunit, Rieske [2Fe-2S] region	Phenylpropionate dioxygenase and related ring-hydroxylating dioxygenases, large terminal subunit
EAMY_3550	EAMY_3550	2.18	6.31E-07	probable RuBisCO transcriptional regulator	LysR, substrate-binding, LysR substrate binding domain	Transcriptional regulator
EAMY_3557	EAMY_3557	-2.07	4.34E-03	hypothetical protein predicted by Glimmer/Critica
lysR3	EAMY_3561	2.99	2.01E-13	Nodulation protein D 3	LysR, substrate-binding, LysR substrate binding domain	Transcriptional regulator
sidE	EAMY_3562	2.50	6.59E-05	Vulnibactin utilization protein viuB	Siderophore-interacting protein, Siderophore-interacting FAD-binding domain	Flavodoxin reductases (ferredoxin-NADPH reductases) family 1
bapA	EAMY_3564	1.91	5.86E-04	putative ABC transport system, permease/ATP-binding protein	ABC transporter, permease/ATP-binding protein, TC 3.A.1.16.2 putative multidrug export ATP-binding/permease protein	ABC-type multidrug transport system, ATPase and permease components
EAMY_3565	EAMY_3565	1.61	1.25E-02	Methyl-accepting chemotaxis protein III	Methyl-accepting chemotaxis protein III (MCP-III) (Ribose and galactose chemoreceptor protein), Bacterial chemotaxis sensory transducer, Methyl-accepting chemotaxis protein (MCP) signaling domain	Methyl-accepting chemotaxis protein
kdpD	EAMY_3569	1.86	2.87E-04	two-component system, sensor kinase protein KdpD	Osmosensitive K+ channel His kinase sensor domain	Osmosensitive K+ channel histidine kinase
kdpC	EAMY_3570	2.71	2.25E-05	P-type ATPase, high-affinity potassium transport system, C chain
kdpB	EAMY_3571	2.17	1.55E-06	potassium-transporting ATPase, B subunit	Potassium-transporting ATPase B chain (Potassium-translocating ATPase B chain) (ATP phosphohydrolase [potassium-transporting] B chain) (Potassium-binding and translocating subunit B), TC 3.A.3.7.1 Potassium-transporting ATPase B chain (Potassium-translocating ATPase B chain) (ATP phosphohydrolase [potassium-transporting] B chain)(Potassium binding and translocating subunit B)	High-affinity K+ transport system, ATPase chain B
kdpA	EAMY_3572	2.07	2.52E-05	potassium-transporting ATPase A chain	Potassium-transporting ATPase A chain (Potassium-translocating ATPase A chain) (ATP phosphohydrolase [potassium-transporting] A chain) (Potassium-binding and translocating subunit A), TC 3.A.3.7.1 Potassium-transporting ATPase A chain (Potassium-translocating ATPase A chain) (ATP phosphohydrolase [potassium-transporting] A chain)(Potassium binding and translocating subunit A)	K+-transporting ATPase, A chain
EAMY_3573	EAMY_3573	56.42	4.03E-03	hypothetical protein predicted by Glimmer/Critica
prtE	EAMY_3578	-2.36	3.10E-04	Type I secretion system, membrane-fusion protein	Type I secretion membrane fusion protein, HlyD family secretion protein, TC 8.A.1.-.-The Membrane Fusion Protein (MFP) Family	Membrane-fusion protein
prtD	EAMY_3579	-1.83	1.09E-02	Type I secretion system ATPase, PrtD	Type I secretion system ATPase, PrtD, TC 3.A.1.11.-The Protein-2 Exporter (Prot2E) Family	ABC-type bacteriocin/lantibiotic exporters, contain an N-terminal double-glycine peptidase domain
inh	EAMY_3580	-2.94	1.02E-04	Proteinase inhibitor precursor
prtA	EAMY_3581	-2.63	7.49E-07	zinc-binding metalloprotease PrtA	Extracellular metalloproteinase (Zinc proteinase)	RTX toxins and related Ca2+-binding proteins
EAMY_3585	EAMY_3585	-1.76	2.77E-02	hypothetical protein
mgtA	EAMY_3590	1.63	1.07E-02	Mg2+ transport ATPase, P-type 1	Magnesium-transporting ATPase, P-type 1 (Mg(2+) transport ATPase, P-type 1), TC 3.A.3.4.1 MG(2+) TRANSPORT ATPASE, P-TYPE 1	Cation transport ATPase
mgtC	EAMY_3591	2.23	2.55E-03	putative Mg(2+) transport ATPase protein C	MgtC/SapB transporter, TC 9.B.2.1.1 Mg(2+) transport ATPase protein C	Uncharacterized membrane protein
EAMY_3594	EAMY_3594	3.07	8.02E-03	hypothetical protein predicted by Glimmer/Critica
yhjG3	EAMY_3595	1.86	3.73E-03	Uncharacterized protein yhjG	AsmA, AsmA family	Uncharacterized protein involved in outer membrane biogenesis
celA3	EAMY_3602	1.54	2.62E-02	endoglucanase precursor
bcsD	EAMY_3603	1.78	2.48E-02	Cellulose synthase operon protein D
wssA	EAMY_3607	-1.82	2.64E-03	Uncharacterized protein yhjQ	Cobyrinic acid a,c-diamide synthase, CobQ/CobB/MinD/ParA nucleotide binding domain	ATPases involved in chromosome partitioning
dppF	EAMY_3609	-1.59	6.92E-03	putative ABC transport system, ATP-binding component	ABC transporter related, TC 3.A.1.5.-The Peptide/Opine/Nickel Uptake Transporter (PepT) Family	ABC-type oligopeptide transport system, ATPase component
dppD3	EAMY_3610	-1.55	1.63E-02	putative ABC transport system, ATP-binding component	ABC transporter related, TC 3.A.1.5.-The Peptide/Opine/Nickel Uptake Transporter (PepT) Family	ABC-type dipeptide/oligopeptide/nickel transport system, ATPase component
yhjW	EAMY_3617	-2.08	1.92E-05	UPF0141 inner membrane protein yhjW	Sulphatase, Sulfatase	Predicted membrane-associated, metal-dependent hydrolase
EAMY_3621	EAMY_3621	3.13	1.69E-02	hypothetical protein predicted by Glimmer/Critica
EAMY_3631	EAMY_3631	1.73	1.07E-02	hypothetical protein predicted by Glimmer/Critica
mtlA	EAMY_3640	-1.80	1.01E-02	mannitol-specific PTS family enzyme IICBA component	PTS system mannitol-specific EIICBA component (EIICBA-Mtl) (EII-Mtl) [Includes: Mannitol permease IIC component (PTS system mannitol-specific EIIC component); Mannitol-specific phosphotransferase enzyme IIB component (PTS system mannitol-specific EIIB component); Mannitol-specific phosphotransferase enzyme IIA component (PTS system mannitol-specific EIIA component)], TC 4.A.2.1.2 PTS system manni…	Phosphotransferase system, mannitol-specific IIBC component
EAMY_3645	EAMY_3645	-47.03	2.26E-02	hypothetical protein predicted by Glimmer/Critica
EAMY_3647	EAMY_3647	-2.02	1.07E-04	putative ABC transport system, periplasmic component	Periplasmic binding protein/LacI transcriptional regulator, TC 3.A.1.2.-The Carbohydrate Uptake Transporter-2 (CUT2) Family	ABC-type sugar transport system, periplasmic component
EAMY_3648	EAMY_3648	-3.35	1.35E-07	putative ABC transport system, inner membrane component	Bacterial inner-membrane translocator, TC 3.A.1.2.-The Carbohydrate Uptake Transporter-2 (CUT2) Family	Ribose/xylose/arabinose/galactoside ABC-type transport systems, permease components
EAMY_3649	EAMY_3649	-1.87	2.43E-03	putative ABC transport system, ATP-binding component	ABC transporter, ATP-binding protein, TC 3.A.1.2.-The Carbohydrate Uptake Transporter-2 (CUT2) Family	ATPase components of various ABC-type transport systems, contain duplicated ATPase
EAMY_3651	EAMY_3651	1.93	6.00E-05	putative class-III aminotransferase	Pyridoxal phosphate-dependent class-III aminotransferase	4-aminobutyrate aminotransferase and related aminotransferases
glpR3	EAMY_3652	1.67	1.51E-03	Glycerol-3-phosphate regulon repressor	Bacterial regulatory protein, DeoR, Bacterial regulatory proteins, deoR family	Transcriptional regulators of sugar metabolism
fdhD	EAMY_3653	2.49	1.05E-09	Formate dehydrogenase, subunit fdhD	Formate dehydrogenase, subunit FdhD, formate dehydrogenase family accessory protein FdhD	Uncharacterized protein required for formate dehydrogenase activity
EAMY_3664	EAMY_3664	2.54	2.78E-07	hypothetical protein
tub	EAMY_3666	1.69	8.40E-03	putative ACS family transporter	Major facilitator superfamily, TC 2.A.1.14.-The Anion:Cation Symporter (ACS) Family	Permeases of the major facilitator superfamily
yiaE	EAMY_3667	1.97	2.66E-03	putative dehydrogenase	probable 2-ketogluconate reductase (2KR), D-isomer specific 2-hydroxyacid dehydrogenase, catalytic region, D-isomer specific 2-hydroxyacid dehydrogenase, NAD binding domain	Lactate dehydrogenase and related dehydrogenases
avtA	EAMY_3669	-1.58	1.15E-02	valine-pyruvate aminotransferase	Aspartate aminotransferase (Transaminase A) (ASPAT), Pyridoxal phosphate-dependent transferase, major region	Aspartate/tyrosine/aromatic aminotransferase
yidQ	EAMY_3671	2.09	4.35E-06	Uncharacterized protein yidQ precursor
yidR	EAMY_3672	1.94	1.12E-04	Uncharacterized protein yidR	Six-bladed beta-propeller, TolB-like	FOG: WD4 repeat
yidA	EAMY_3673	1.73	1.12E-03	Uncharacterized protein yxeH	Cof protein, haloacid dehalogenase-like hydrolase, Cof-subfamily: Cof-like hydrolase	Predicted hydrolases of the HAD superfamily
rpmH	EAMY_3679	-2.05	1.27E-03	50S ribosomal subunit protein L34
rnpA	EAMY_3680	-1.89	7.62E-04	RNase P, protein component	Ribonuclease P protein component (RNaseP protein) (RNase P protein) (Protein C5)	RNase P protein component
yidD	EAMY_3681	-2.51	2.53E-07	UPF0161 protein in rnpA 3'region	Protein of unknown function DUF37, Domain of unknown function DUF37, TIGR278: conserved hypothetical protein TIGR278	Uncharacterized conserved protein
yidC	EAMY_3682	-1.72	1.85E-02	Inner membrane protein yidC	6 kDa inner membrane insertion protein, The Cytochrome Oxidase Biogenesis (Oxa1) Family, TC 2.A.9.3.1 6 KDA INNER-MEMBRANE PROTEIN	Preprotein translocase subunit YidC
lscC	EAMY_3695	-1.82	3.18E-02	levansucrase
glmU	EAMY_3699	2.45	4.83E-06	glucosamine-1-phosphate N-acetyltransferase / UDP-N-acetylglucosamine pyrophosphorylase	Bifunctional protein glmU [Includes: UDP-N-acetylglucosamine pyrophosphorylase (N-acetylglucosamine-1-phosphate uridyltransferase); Glucosamine-1-phosphate N-acetyltransferase ]	N-acetylglucosamine-1-phosphate uridyltransferase (contains nucleotidyltransferase and I-patch acetyltransferase domains)
atpI	EAMY_3709	-1.79	5.63E-04	ATP synthase protein I	ATPase, F complex, subunit I, proteobacteria-type, ATP synthase I chain	FF1-type ATP synthase, subunit I
aldD	EAMY_3719	1.55	4.74E-02	#N/A	#N/A	#N/A
EAMY_3720	EAMY_3720	2.39	1.92E-03	hypothetical protein predicted by Glimmer/Critica
thiF	EAMY_3724	1.95	1.29E-04	thiazole biosynthesis adenylyltransferase	thiazole biosynthesis adenylyltransferase ThiF	Dinucleotide-utilizing enzymes involved in molybdopterin and thiamine biosynthesis family 2
thiS	EAMY_3726	-2.57	3.32E-02	thiamine biosynthesis protein ThiS
betT	EAMY_3737	-1.74	4.19E-03	#N/A	#N/A	#N/A
ytl2	EAMY_3738	3.23	1.20E-11	Uncharacterized protein pSLT051	Conserved hypothetical protein CHP01784, putative transposase, YhgA-like, T_den_put_tspse: conserved hypothetical protein	Uncharacterized conserved protein
EAMY_3739	EAMY_3739	1.75	4.63E-02	hypothetical protein predicted by Glimmer/Critica
msrA	EAMY_3740	1.91	1.99E-04	Peptide methionine sulfoxide reductase	Peptide methionine sulfoxide reductase msrA (Protein-methionine-S-oxide reductase) (Peptide-methionine (S)-S-oxide reductase) (Peptide Met(O) reductase)
* Values below 0 mean that the gene has a lower expression 6 days than 24 h after inoculation; values over 0 mean that the gene has higher expression 6 days than 24 h after inoculation.
