# Supplementary material for: Comparative transcriptome analysis of a lowly virulent strain of Erwinia amylovora in shoots of two apple cultivars – susceptible and resistant to fire blight
Source: BMC Genomics. 2017 Nov 13;18:868. doi: 10.1186/s12864-017-4251-z (PMC5683332; doi:10.1186/s12864-017-4251-z)
Supplement: Supplementary file 11 — Differentially expressed genes of E. amylovora 650 genes between two time point of experiment - 24 h (I-24 h) and 6 days (I-6d) after inoculation of Idared shoots (XLSX 111 kb) [file 12864_2017_4251_MOESM11_ESM.xlsx]

## Sheet: Arkusz1
Table S10. Differentially expressed genes of E. amylovora 650 between two time point of experiment - 24h (I-24h) and 6 days (I-6d) after inoculation of Idared shoots
Gene	Locus tag in CFBP143 Genome	Fold change*	FDR p-value correction	Product	Note	Function
mioC	EAMY_0001	-2.34	1.35E-04	Sulfite reductase	Sulfite reductase [NADPH] flavoprotein alpha-component (SIR-FP), Flavodoxin/nitric oxide synthase, Flavodoxin	Flavodoxins
ovoA	EAMY_0003	1.60	2.76E-03	Meiotically up-regulated gene 158 protein	Sulphate-modifying factor-like, Domain of unknown function (DUF323)	involved in ovothiol biosynthesis
alsD	EAMY_0013	2.60	7.94E-10	alpha-acetolactate decarboxylase
alsS	EAMY_0014	2.39	4.55E-07	acetolactate synthase large subunit	Acetolactate synthase, catabolic (ALS), Thiamine pyrophosphate enzyme	Thiamine pyrophosphate-requiring enzymes [acetolactate synthase, pyruvate dehydrogenase (cytochrome), glyoxylate carboligase, phosphonopyruvate decarboxylase]
EAMY_0015	EAMY_0015	5.94	2.67E-04	hypothetical protein predicted by Glimmer/Critica
EAMY_0016	EAMY_0016	5.65	3.02E-02	hypothetical protein predicted by Glimmer/Critica
yihI	EAMY_0031	2.35	1.46E-07	UPF0241 protein in hemN 3'region (orf2)	Protein of unknown function DUF414, Protein of unknown function, DUF414	Uncharacterized protein conserved in bacteria
EAMY_0032	EAMY_0032	3.85	6.17E-07	hypothetical protein predicted by Glimmer/Critica
hemN	EAMY_0033	2.91	4.00E-12	O2-independent coproporphyrinogen III oxidase	Oxygen-independent coproporphyrinogen III oxidase (Coproporphyrinogenase) (Coprogen oxidase)	Coproporphyrinogen III oxidase and related Fe-S oxidoreductases
glnA	EAMY_0036	-2.52	9.17E-09	Glutamine synthetase
yihX	EAMY_0038	-1.67	6.95E-03	Acyl-CoA dehydrogenase family member 10 (ACAD-10)	Haloacid dehalogenase-like hydrolase, haloacid dehalogenase-like hydrolase	Predicted hydrolase (HAD superfamily)
rbn	EAMY_0039	-1.78	6.67E-03	tRNA processing exoribonuclease BN	tRNA-processing ribonuclease BN (RNase BN)	Predicted membrane protein
yjbC	EAMY_0042	-1.76	5.20E-03	putative pseudouridylate synthase	Ribosomal large subunit pseudouridine synthase F	16S rRNA uridine-516 pseudouridylate synthase and related pseudouridylate synthases
yicH	EAMY_0043	-1.83	6.30E-04	Uncharacterized protein yicH
yicE	EAMY_0045	-2.27	2.53E-04	putative purine permease yicE	Xanthine/uracil permease, TC 2.A.40.4.2 putative purine permease yicE	Xanthine/uracil permeases
int1	EAMY_0067	-1.89	6.76E-03	Integrase	DNA breaking-rejoining enzyme, catalytic core	Integrase
rph	EAMY_0071	-1.60	2.55E-02	ribonuclease PH	Ribonuclease PH (tRNA nucleotidyltransferase)	RNase PH
coaBC	EAMY_0075	1.59	1.17E-02	bifunctional phosphopantothenoylcysteine decarboxylase/phosphopantothenate synthase	Coenzyme A biosynthesis bifunctional protein coaBC (DNA/pantothenate metabolism flavoprotein) [Includes: Phosphopantothenoylcysteine decarboxylase (PPCDC) (CoaC); Phosphopantothenate-cysteine ligase (Phosphopantothenoylcysteine synthase) (PPC synthetase) (PPCS) (CoaB)]	Phosphopantothenoylcysteinesynthetase/decarbox ylase
mutM	EAMY_0079	1.53	2.44E-02	formamidopyrimidine DNA glycosylase	Formamidopyrimidine-DNA glycosylase (Fapy-DNA glycosylase) (DNA-(apurinic or apyrimidinic site) lyase mutM) (AP lyase mutM)	Formamidopyrimidine-DNA glycosylase
waaQ1	EAMY_0083	-1.68	1.43E-02	Glycosyl transferase, family 9		ADP-heptose:LPS heptosyltransferase
wabM	EAMY_0090	-1.78	2.96E-02	Predicted glycosyl transferase, family 2	Glycosyl transferase, family 2	Glycosyltransferases involved in cell wall biogenesis
waaL	EAMY_0091	-1.81	1.63E-02	O-antigen ligase		Lipid A core - O-antigen ligase and related enzymes
yibN	EAMY_0098	-1.55	2.51E-02	UPF0176 protein CPS_4798	Rhodanese-like, Rhodanese-like domain	Rhodanese-related sulfurtransferase
pfkA	EAMY_0108	3.05	2.55E-12	6-phosphofructokinase I	6-phosphofructokinase (Phosphofructokinase) (Phosphohexokinase), ATP-dependent	6-phosphofructokinase
sbp	EAMY_0109	-3.01	3.04E-12	Sulfate-binding protein precursor	sulphate-binding protein, TC 3.A.1.6.1 Sulfate-binding protein	ABC-type sulfate transport system, periplasmic component
cdh	EAMY_0110	-3.05	8.88E-11	CDP-diacylglycerol phosphotidylhydrolase	CDP-diacylglycerol pyrophosphatase (CDP-diacylglycerol phosphatidylhydrolase) (CDP-diglyceride hydrolase)	CDP-diacylglycerol pyrophosphatase
mqo	EAMY_0115	-1.73	8.62E-04	malate dehydrogenase (acceptor)	probable malate:quinone oxidoreductase (Malate dehydrogenase [acceptor])	Predicted dehydrogenase
yiiQ	EAMY_0119	-1.72	2.67E-02	Uncharacterized protein yiiQ precursor
fpr	EAMY_0121	-1.63	4.94E-03	ferredoxin-NADP reductase	Ferredoxin-NAD(+) reductase	Flavodoxin reductases (ferredoxin-NADPH reductases) family 1
yiiU	EAMY_0129	-1.57	4.48E-02	1-phosphatidylinositol-4,5-bisphosphate phosphodiesterase beta 2
metB	EAMY_0138	-1.62	9.57E-03	cystathionine gamma-synthase	Cystathionine gamma-synthase (CGS) (O-succinylhomoserine (thiol)-lyase), PLP-dependent enzyme	Cystathionine beta-lyases/cystathionine gamma-synthases
aHP1	EAMY_0147	-1.59	1.20E-02	putative peroxiredoxin/glutaredoxin family protein	Hybrid peroxiredoxin hyPrx5 (Thioredoxin reductase), Thioredoxin fold, Redoxin, GlrX-dom: Glutaredoxin-family domain	Peroxiredoxin
yijC	EAMY_0151	1.84	4.79E-04	HTH-type transcriptional repressor fabR	Homeodomain-like	Transcriptional regulator
yifE	EAMY_0156	-2.02	8.73E-05	UPF0438 protein yifE	Protein of unknown function DUF413, Protein of unknown function, DUF	Uncharacterized protein conserved in bacteria
rep	EAMY_0166	-1.54	2.78E-02	ATP-dependent DNA helicase RepA	DNA helicase, ATP-dependent, RepA type	Superfamily I DNA and RNA helicases
rmlB	EAMY_0175	1.89	4.85E-04	dTDP-glucose 4,6-dehydratase		dTDP-D-glucose 4,6-dehydratase
wecG	EAMY_0182	-1.87	7.64E-03	probable UDP-N-acetyl-D-mannosaminuronic acid transferase	probable UDP-N-acetyl-D-mannosaminuronic acid transferase (UDP-ManNAcA transferase)	Teichoic acid biosynthesis proteins
cyaA	EAMY_0188	2.77	1.29E-10	Adenylate cyclase
pldB3	EAMY_0200	1.53	4.64E-02	lysophospholipase L(2)	Alpha/beta hydrolase fold-1, alpha/beta hydrolase fold	Lysophospholipase
yigL	EAMY_0201	1.54	3.99E-02	putative hydrolase M6_Spy0533	Cof protein, haloacid dehalogenase-like hydrolase, Cof-subfamily: Cof-like hydrolase	Predicted hydrolases of the HAD superfamily
glpT	EAMY_0203	1.89	2.67E-04	Glycerol-3-phosphate transporter	Glycerol-3-phosphate transporter (G-3-P transporter) (G-3-P permease), Major Facilitator Superfamily, TC 2.A.1.4.3 Glycerol-3-phosphate transporter (G-3-P transporter) (G-3-P permease)	Sugar phosphate permease
metR	EAMY_0207	-1.69	5.97E-03	HTH-type transcriptional regulator metR		Transcriptional regulator
ubiE	EAMY_0212	1.51	1.35E-02	ubiquinone/menaquinone biosynthesis methyltransferase	Ubiquinone/menaquinone biosynthesis methyltransferase ubiE, ubiE/COQ5 methyltransferase family	Methylase involved in ubiquinone/menaquinone biosynthesis
yigP	EAMY_0213	1.74	5.72E-04	Uncharacterized protein yigP
tatD	EAMY_0218	1.63	1.20E-02	cytoplasmic Dnase	Deoxyribonuclease, TatD Mg-dependent	Mg-dependent DNase
fadA	EAMY_0222	2.67	2.11E-10	small (beta) subunit of the fatty acid-oxidizing multienzyme complex	3-ketoacyl-CoA thiolase (Fatty acid oxidation complex beta subunit) (Beta-ketothiolase) (Acetyl-CoA acyltransferase)	Acetyl-CoA acetyltransferase
fadB	EAMY_0223	3.07	1.03E-10	Fatty acid oxidation complex subunit alpha FadB	enoyl-CoA hydratase / dodecenoyl-CoA delta-isomerase / 3-hydroxyacyl-CoA dehydrogenase / 3-hydroxybutyryl-CoA epimerase [includes: enoyl-CoA hydratase; delta(3)-cis-delta(2)-trans-enoyl-CoA isomerase; 3-hydroxyacyl-CoA dehydrogenase; 3-hydroxybutyryl-CoA epimerase] 4.2.1.17 5.3.3.8 5.1.2.3] [KO:K00022 K01692 K01782 K01825], Fatty acid oxidation complex subunit alpha [Includes: Enoyl-CoA hydratase…	3-hydroxyacyl-CoA dehydrogenase
pepQ	EAMY_0224	1.50	1.77E-02	proline dipeptidase	metallopeptidase family M24	Xaa-Pro aminopeptidase
yigZ	EAMY_0225	1.78	1.25E-03	UPF0029 protein yvyE	Protein of unknown function UPF0029, Uncharacterized protein family UPF0029, TIGR00257: conserved hypothetical protein TIGR00257	Uncharacterized conserved protein
EAMY_0231	EAMY_0231	2.42	3.90E-02	hypothetical protein predicted by Glimmer/Critica
tufA1	EAMY_0232	-1.70	1.43E-02	protein chain elongation factor EF-Tu	Translation elongation factor EFTu/EF1A, bacterial	GTPases - translation elongation factors
thiE	EAMY_0251	-1.61	1.12E-02	thiamine-phosphate pyrophosphorylase	Thiamine-phosphate pyrophosphorylase (TMP pyrophosphorylase) (TMP-PPase) (Thiamine-phosphate synthase)	Thiamine monophosphate synthase
hupA	EAMY_0259	-1.58	5.12E-03	DNA-binding protein HU-alpha	Histone-like bacterial DNA-binding protein, DNA-binding protein HU-alpha	Bacterial nucleoid DNA-binding protein
yjaH	EAMY_0260	-1.56	1.53E-02	Alanyl-tRNA synthetase
purD1	EAMY_0261	-1.51	1.67E-02	phosphoribosylamine-glycine ligase	Phosphoribosylamine-glycine ligase (GARS) (Glycinamide ribonucleotide synthetase) (Phosphoribosylglycinamide synthetase)	Phosphoribosylamine-glycine ligase
purH	EAMY_0262	-1.76	1.96E-03	phosphoribosylaminoimidazolecarboxamideformyltr ansferase	Bifunctional purine biosynthesis protein purH [Includes: Phosphoribosylaminoimidazolecarboxamide formyltransferase (AICAR transformylase); IMP cyclohydrolase (Inosinicase) (IMP synthetase) (ATIC)], AICARFT/IMPCHase bienzyme	AICAR transformylase/IMP cyclohydrolase PurH (only IMP cyclohydrolase domain in Aful)
yhdZ	EAMY_0263	-2.21	1.37E-03	putative ABC transport system, ATP-binding component	ABC transporter, ATP-binding component, TC 3.A.1.3.-The Polar Amino Acid Uptake Transporter (PAAT) Family	ABC-type polar amino acid transport system, ATPase component
yhdY	EAMY_0264	-2.04	1.27E-03	putative ABC transport system, inner membrane component	Binding-protein-dependent transport systems inner membrane component, TC 3.A.1.3.-The Polar Amino Acid Uptake Transporter (PAAT) Family	ABC-type amino acid transport system, permease component
yhdX	EAMY_0265	-1.82	1.73E-02	putative ABC transport system, inner membrane component	Binding-protein-dependent transport systems inner membrane component, TC 3.A.1.3.-The Polar Amino Acid Uptake Transporter (PAAT) Family	ABC-type amino acid transport system, permease component
yhdW	EAMY_0266	-3.52	1.49E-10	putative ABC transport system, periplasmic component	Bacterial extracellular solute-binding protein, family, TC 3.A.1.3.-The Polar Amino Acid Uptake Transporter (PAAT) Family	ABC-type amino acid transport/signal transduction systems, periplasmic component/domain
fis	EAMY_0270	-1.91	2.94E-04	DNA-binding protein fis	DNA-binding protein Fis, Bacterial regulatory protein, Fis family	Factor for inversion stimulation Fis, transcriptional activator
yhdG	EAMY_0271	-1.58	6.15E-03	putative dehydrogenase	Dihydrouridine synthase, DuS, Dihydrouridine synthase (Dus), nifR3_yhdG: putative TIM-barrel protein, nifR3 family	tRNA-dihydrouridine synthase
accB	EAMY_0277	-1.60	8.80E-03	Biotin carboxyl carrier protein of acetyl-CoA carboxylase	Biotin carboxyl carrier protein of acetyl-CoA carboxylase (BCCP), Acetyl-CoA biotin carboxyl carrier	Biotin carboxyl carrier protein
aroQ1	EAMY_0278	-1.61	1.02E-02	putative class II dehydroquinase	3-dehydroquinate dehydratase (3-dehydroquinase) (Type II DHQase)	3-dehydroquinate dehydratase II
yhdA	EAMY_0282	1.54	1.57E-02	Uncharacterized protein yhdA	EAL, EAL domain, GGDEF: diguanylate cyclase (GGDEF) domain	Predicted signal transduction protein containing a membrane domain, an EAL and a GGDEF domain
yhcR	EAMY_0291	1.98	5.20E-03	hypothetical protein
aaeA	EAMY_0292	1.61	6.63E-03	p-hydroxybenzoic acid efflux pump subunit aaeA	p-hydroxybenzoic acid efflux pump subunit aaeA (pHBA efflux pump protein A), TC 8.A.1.7.1 p-hydroxybenzoic acid efflux pump subunit aaeA	Multidrug resistance efflux pump
yhcN1	EAMY_0294	6.84	1.49E-26	UPF0379 protein ybiM
yhcN3	EAMY_0295	8.53	6.65E-18	UPF0379 protein ybiM
cysI1	EAMY_0307	-1.52	1.74E-02	sulfite reductase (NADPH) flavoprotein alpha-component	Sulfite reductase [NADPH] flavoprotein alpha-component (SIR-FP)	Sulfite reductase, alpha subunit (flavoprotein)
yhbH	EAMY_0315	-1.68	4.72E-03	probable sigma(54) modulation protein	Ribosomal protein S30Ae/sigma 54 modulation protein	Ribosome-associated protein Y (PSrp-1)
yhbZ	EAMY_0334	2.03	5.58E-04	Uncharacterized GTP-binding protein BU389	GTP-binding protein Obg/CgtA, GTP1/OBG, Obg_CgtA: GTP-binding protein Obg/CgtA	Predicted GTPase
basS	EAMY_0335	1.70	5.71E-03	two-component sensor kinase	Histidine kinase, Histidine kinase-, DNA gyrase B-, and HSP90-like ATPase	Signal transduction histidine kinase
EAMY_0345	EAMY_0345	3.07	1.65E-02	hypothetical protein predicted by Glimmer/Critica
secG	EAMY_0346	-2.06	1.11E-06	Protein-export membrane protein secG	Protein-export membrane protein secG (Preprotein translocase band 1 subunit) (P12), TC 3.A.5.1.1 Protein-export membrane protein secG	Preprotein translocase subunit SecG
yhbM	EAMY_0354	1.92	7.13E-04	Glucose repression mediator protein CYC8	Tetratricopeptide-like helical	Lipoprotein NlpI, contains TPR repeats
deaD	EAMY_0355	2.49	3.76E-08	Cold-shock DEAD box protein A	Cold-shock DEAD box protein A (ATP-dependent RNA helicase deaD)	Superfamily II DNA and RNA helicases
yjfL	EAMY_0359	1.81	1.40E-02	Inner membrane protein yjfL	Protein of unknown function DUF350, Domain of Unknown Function (DUF350)	Predicted membrane protein
nrdG	EAMY_0360	3.90	1.36E-15	anaerobic ribonucleotide reductase activating protein	Anaerobic ribonucleoside-triphosphate reductase-activating protein (Class III anaerobic ribonucleotide reductase small component)	Organic radical activating enzymes
nrdD	EAMY_0361	6.94	3.24E-32	anaerobic ribonucleoside-triphosphate reductase	Anaerobic ribonucleoside-triphosphate reductase	Oxygen-sensitive ribonucleoside-triphosphate reductase
argI	EAMY_0367	-2.39	9.88E-07	ornithine carbamoyltransferase 1	Ornithine carbamoyltransferase (OTCase)	Ornithine carbamoyltransferase
yjiN	EAMY_0379	1.81	1.52E-03	Uncharacterized protein yjiN	Protein of unknown function DUF445, transmembrane, Protein of unknown function (DUF445)	Predicted membrane protein
yjgR	EAMY_0380	1.89	6.47E-05	Uncharacterized protein yjgR	Protein of unknown function DUF853, NPT hydrolase putative, Bacterial protein of unknown function (DUF853)	Predicted ATPase
yjjA	EAMY_0382	2.05	8.97E-05	Uncharacterized protein yjjA precursor
EAMY_0384	EAMY_0384	-1.80	5.47E-04	hypothetical protein
EAMY_0385	EAMY_0385	-1.87	8.78E-04	putative orphan protein
EAMY_0387	EAMY_0387	-1.74	3.21E-03	hypothetical protein		Predicted ATPase
mrr	EAMY_0388	-2.79	2.14E-04	Mrr restriction system protein (EcoKMrr)	Restriction endonuclease, type IV-like, Mrr, Restriction endonuclease	Restriction endonuclease
EAMY_0389	EAMY_0389	-2.16	3.36E-02	hypothetical protein		No COG number
EAMY_0390	EAMY_0390	-1.82	9.72E-04	Structural maintenance of chromosomes protein 3	Structural maintenance of chromosomes protein 3 (Chondroitin sulfate proteoglycan 6) (Chromosome-associated polypeptide) (hCAP) (Bamacan) (Basement membrane-associated chondroitin proteoglycan), SMC protein, N-terminal	Chromosome segregation ATPases
EAMY_0391	EAMY_0391	-2.02	8.47E-05	Uncharacterized protein MJ0066	Rossmann-like alpha/beta/alpha sandwich fold	3'-phosphoadenosine 5'-phosphosulfate sulfotransferase (PAPS reductase)/FAD synthetase and related enzymes
EAMY_0392	EAMY_0392	-1.67	4.48E-02	hypothetical protein
EAMY_0402	EAMY_0402	1.94	1.99E-02	Uncharacterized protein y4kO	CopG-like DNA-binding	Predicted transcriptional regulator
yecA	EAMY_0407	-1.62	1.19E-02	Uncharacterized protein yecA	YgfB and YecA, ygfB_yecA: yecA family protein	Predicted metal-binding protein related to the C-terminal domain of SecA
nlpA	EAMY_0408	-2.99	1.66E-10	D-methionine-binding lipoprotein metQ precursor	Lipoprotein YaeC, NLPA lipoprotein, TIGR00363: lipoprotein, YaeC family	ABC-type metal ion transport system, periplasmic component/surface antigen
ampH3	EAMY_0411	-1.93	2.17E-03	Penicillin-binding protein ampH	Beta-lactamase-type transpeptidase fold, Beta-lactamase	Beta-lactamase class C and other penicillin binding proteins
ygjF	EAMY_0414	-1.74	1.93E-02	G/U mismatch-specific DNA glycosylase	G/U mismatch-specific DNA glycosylase (Mismatch-specific uracil DNA-glycosylase) (MUG) (Double-strand-specific uracil glycosylase), Uracil-DNA glycosylase superfamily, Uracil DNA glycosylase superfamily, mug: mismatch-specific thymine-DNA glycosylate (mug)	G:T/U mismatch-specific DNA glycosylase
rpoD	EAMY_0415	1.81	5.65E-04	RNA polymerase sigma factor rpoD (Sigma-70)	RNA polymerase sigma factor	DNA-directed RNA polymerase, sigma subunit (sigma70/sigma32)
dnaG	EAMY_0416	1.62	2.62E-03	DNA primase		DNA primase (bacterial type)
bacA	EAMY_0421	-1.73	4.09E-03	undecaprenyl-diphosphatase	Undecaprenyl-diphosphatase (Undecaprenyl pyrophosphate phosphatase) (Bacitracin resistance protein)	Uncharacterized bacitracin resistance protein
ygiM	EAMY_0423	-1.60	7.92E-03	Uncharacterized protein ygiM precursor	Bacterial SH3-like region	SH3 domain protein
EAMY_0428	EAMY_0428	2.06	4.42E-03	hypothetical protein predicted by Glimmer/Critica
ygiD	EAMY_0430	1.63	4.58E-02	Uncharacterized protein ygiD	Extradiol aromatic ring-opening dioxygenase, DODA type, Catalytic LigB subunit of aromatic ring-opening dioxygenase	Uncharacterized conserved protein
yqiE	EAMY_0434	-1.54	4.36E-02	putative resistance protein	ADP-ribose pyrophosphatase (ADP-ribose diphosphatase) (Adenosine diphosphoribose pyrophosphatase) (ADPR-PPase) (ADP-ribose phosphohydrolase) (ASPPase), NUDIX, NUDIX domain, TIGR00052: conserved hypothetical protein TIGR00052	NTP pyrophosphohydrolases including oxidative damage repair enzymes
smvA	EAMY_0451	1.93	8.76E-04	putative DHA2 family MFS transporter	Major facilitator superfamily, TC 2.A.1.3.-The Drug:H+ Antiporter-2 (14 Spanner) (DHA2) Family	Permeases of the major facilitator superfamily
pheC	EAMY_0458	-1.55	3.84E-02	cyclohexadienyl dehydratase, putative		ABC-type amino acid transport/signal transduction systems, periplasmic component/domain
plsC	EAMY_0460	1.61	1.91E-02	1-acyl-sn-glycerol-3-phosphate acyltransferase
EAMY_0461	EAMY_0461	1.95	3.36E-02	hypothetical protein predicted by Glimmer/Critica
sufI	EAMY_0462	1.78	5.09E-04	Protein sufI precursor	Cupredoxin, Multicopper oxidase	Putative multicopper oxidases
yqhC	EAMY_0464	2.36	1.29E-06	Uncharacterized HTH-type transcriptional regulator yqhC	AraC-type transcriptional regulator, N-terminal, AraC-type transcriptional regulator N-terminus	AraC-type DNA-binding domain-containing proteins
yghB	EAMY_0467	3.32	1.09E-14	Protein dedA (Protein DSG-1)	SNARE associated Golgi protein	Uncharacterized membrane-associated protein
citA	EAMY_0471	-2.52	7.95E-08	putative MFS citrate transporter citA	metabolite/H+ symporter, major facilitator superfamily, TC 2.A.1.6.1 Citrate-proton symporter (Citrate transporter) (Citrate carrier protein)	Permeases of the major facilitator superfamily
csuE	EAMY_0474	1.56	1.43E-02	hypothetical protein	Adhesion, bacterial, Spore Coat Protein U domain	Uncharacterized secreted protein
csuD	EAMY_0475	1.66	3.17E-03	Outer membrane usher protein fimD precursor	Fimbrial biogenesis outer membrane usher protein	P pilus assembly protein, porin PapC
csuC	EAMY_0476	1.99	4.19E-05	Uncharacterized fimbrial chaperone ybgP precursor	PapD-like	P pilus assembly protein, chaperone PapD
csuB	EAMY_0477	2.31	1.27E-06	hypothetical protein	Adhesion, bacterial	Uncharacterized secreted protein
csuA	EAMY_0478	2.37	2.19E-07	type I pilus protein CsuA/B	Spore coat protein U	Uncharacterized secreted protein
EAMY_0484	EAMY_0484	1.50	4.42E-02	probable regulatory protein embR	Winged helix repressor DNA-binding, Transcriptional regulatory protein, C terminal	Response regulators consisting of a CheY-like receiver domain and a winged-helix DNA-binding domain
EAMY_0485	EAMY_0485	1.51	2.96E-02	Lipid phosphate phosphohydrolase 2	Lipid phosphate phosphohydrolase 2 (Phosphatidic acid phosphatase 2c) (Phosphatidate phosphohydrolase type 2c) (PAP2c) (PAP-2c) (PAP2-gamma) (PAP2-G), Phosphatidic acid phosphatase type 2-like	Membrane-associated phospholipid phosphatase
yiuA1	EAMY_0486	1.81	2.03E-03	Uncharacterized lipoprotein MJ0085 precursor	[iron], Periplasmic binding protein	ABC-type Fe3+-hydroxamate transport system, periplasmic component
ftnA	EAMY_0487	1.87	9.19E-05	Ferritin heavy chain	Ferritin heavy chain (Ferritin H subunit)	Ferritin-like protein
lidJ	EAMY_0491	-1.53	3.07E-02	hypothetical protein
ascG	EAMY_0499	-1.78	8.76E-04	HTH-type transcriptional repressor purR	HTH-type transcriptional repressor purR (Purine nucleotide synthesis repressor) (Pur regulon repressor), Periplasmic binding protein/LacI transcriptional regulator, Bacterial regulatory proteins, lacI family, ccpA: catabolite control protein A	Transcriptional regulators
codB	EAMY_0500	1.93	3.63E-04	putative NCS1 family transporter	NCS1 nucleoside transporter family, TC 2.A.39.-.-The Nucleobase:Cation Symporter-1 (NCS1) Family	Purine-cytosine permease and related proteins
yehU	EAMY_0510	2.02	7.85E-05	putative 2-component sensor protein	Sensor protein lytS (Autolysin sensor kinase), GAF, Histidine kinase	Putative regulator of cell autolysis
yehT	EAMY_0511	1.73	3.13E-02	Sensory transduction protein lytT	CheY-like, Response regulator receiver domain	Response regulators consisting of a CheY-like receiver domain and a winged-helix DNA-binding domain
yjiX	EAMY_0512	2.56	2.78E-04	Uncharacterized protein yjiX	Protein of unknown function DUF466, Protein of unknown function (DUF466)	Uncharacterized small protein
cstA	EAMY_0513	1.96	7.96E-05	Carbon starvation protein	Carbon starvation protein CstA, TC 9.B.59.1.1 Carbon starvation protein A	Carbon starvation protein, predicted membrane protein
virK	EAMY_0518	-2.54	5.74E-09	Uncharacterized protein in pinF2 3'region (ORF2)
hrpK	EAMY_0519	-2.06	1.87E-04	Pathogenicity locus protein hrpK		Chromosome segregation ATPases
hsvA	EAMY_0520	-2.01	1.85E-04	hrp-associated systemic virulence protein HsvA	Similar to L-arginine:lysine amidinostransferase (AmtA) of Pseudomonas syringae pv. phaseolicola, Required for systemic infection in apple shoots	N-Dimethylarginine dimethylaminohydrolase
hsvB	EAMY_0521	-1.68	1.44E-02	hrp-associated systemic virulence protein HsvB	Required for systemic infection in apple shoots, Similar to PSPTO0875 of Pseudomonas syringae pv. tomato DC3000	Biotin carboxylase
hsvC	EAMY_0522	-1.57	3.46E-02	hrp-associated systemic virulence protein HsvC	Required for systemic infection in apple shoots	Biotin carboxylase
EAMY_0524	EAMY_0524	-2.43	1.87E-04	Blasticidin S-acetyltransferase	GCN5-related N-acetyltransferase, Acetyltransferase (GNAT) family	Histone acetyltransferase HPA2 and related acetyltransferases
hcrR	EAMY_0528	-3.21	3.28E-08	Harpin secretion protein HrcR	yscR: type III secretion apparatus protein, YscR/HrcR familyYop virulence translocation protein R, FliP family	Flagellar biosynthesis pathway, component FliP
hrcQ	EAMY_0529	-2.20	4.91E-05	Type III secretion protein HrcQa	Type III secretion system apparatus protein YscQ/HrcQ	Flagellar motor switch/type III secretory pathway protein
hrpP	EAMY_0530	-2.44	1.08E-03	Type III secretion protein HrpP
hrpO	EAMY_0531	-2.24	5.02E-04	Type III secretion protein HrpO
hrcN	EAMY_0532	-2.29	1.91E-04	ATP synthase in type III secretion system	ATP synthase subunit alpha (ATPase subunit alpha) (ATP synthase F1 sector subunit alpha), Type III secretion system ATPase, FliI/YscN, ATP synthase alpha/beta family, nucleotide-binding domain	Flagellar biosynthesis/type III secretory pathway ATPase
hrpQ	EAMY_0533	-2.37	2.57E-05	type III secretion protein HrpQ
hrcV	EAMY_0534	-2.37	9.37E-05	Type III secretion inner membrane protein HrcV	Type III secretion inner membrane protein HrcV, FHIPEP family	Flagellar biosynthesis pathway, component FlhA
hrpJ	EAMY_0535	-2.08	2.96E-05	Hypersensitivity response secretion protein HrpJ
hrpL	EAMY_0536	-3.54	6.17E-12	RNA polymerase sigma factor HrpL	sigma70-ECF: RNA polymerase sigma factor, sigma-70 family	DNA-directed RNA polymerase specialized sigma subunit, sigma24 homolog
hrpX	EAMY_0537	-2.01	2.52E-05	Sensor kinase HrpX	Two-component sensor kinase, ATP-binding region, ATPase-like, Histidine kinase, sensory_box: PAS domain S-box	FOG: PAS/PAC domain
hrpY	EAMY_0538	-1.84	3.56E-02	Response regulator hrpY	CheY-like response regulator HrpY, Response regulator receiver domain	Response regulators consisting of a CheY-like receiver domain and a winged-helix DNA-binding domain
hrpS	EAMY_0539	-2.57	3.98E-07	Sigma-54-dependent enhancer-binding protein HrpS	RNA polymerase sigma factor 54-dependent enhancer-binding protein HrpS	Response regulator containing CheY-like receiver, AAA-type ATPase, and DNA-binding domains
hrpA1	EAMY_0542	-1.67	1.25E-02	Hrp pili protein HrpA (TTSS pilin HrpA)
hrpB1	EAMY_0543	-2.21	4.14E-05	type III secretion protein HrpB
hrcJ	EAMY_0544	-2.69	8.40E-09	Type III secretion inner-membreane protein HrcJ	Secretory protein of YscJ/FliF family, Inner membrane ring	Type III secretory pathway, lipoprotein EscJ
hrpD	EAMY_0545	-2.32	1.03E-03	type III secretion protein HrpD
hrpE	EAMY_0546	-2.08	1.12E-02	type III secretion protein HrpE
hrpF	EAMY_0547	-1.70	5.16E-03	type III secretion protein HrpF
hrpG	EAMY_0548	-1.55	4.14E-02	type III secretion protein HrpG
hrcC	EAMY_0549	-2.01	1.11E-04	Type III secretion system outer membrane pore HrcC	Bacterial type III secretion system protein, outer membrane pore YscC/HrcC	Type II secretory pathway, component PulD
hrpT	EAMY_0550	-1.68	3.96E-02	type III secretion lipoprotein HrpT
hrpV	EAMY_0551	-2.02	1.26E-03	Type III secretion protein HrpV
hrpN	EAMY_0552	-1.91	3.89E-03	Harpin HrpN (Harpin-Ech)
ORFA	EAMY_0553	-2.24	2.09E-05	potential ORFB-specific chaperone
ORFB	EAMY_0554	-2.50	1.48E-06	Avirulence protein ORFB
ORFC	EAMY_0555	-2.34	2.91E-04	potential HrpW-specific chaperone
hrpW	EAMY_0556	-2.68	1.50E-08	harpin HrpW
dspE	EAMY_0557	-2.69	4.92E-10	putative avirulence protein DspE (DspA)	Hrp-secreted pathogenicity/avirulence protein	elicit the hypersensitive reaction
dspF	EAMY_0558	-3.62	4.73E-14	Hrp secreted pathogenicity-related protein
rlsA	EAMY_0559	-2.30	1.58E-02	transcriptional regulator of levansucrase	Winged helix repressor DNA-binding, Bacterial regulatory helix-turn-helix protein, lysR family	Transcriptional regulator
mltC	EAMY_0581	-1.68	2.75E-03	membrane-bound lytic murein transglycosylase C	Membrane-bound lytic murein transglycosylase C precursor (Murein hydrolase C)	Soluble lytic murein transglycosylase and related regulatory proteins (some contain LysM/invasin domains)
yggX	EAMY_0582	-1.78	2.90E-02	probable Fe(2+)-trafficking protein	Fe(II) trafficking protein YggX, Bacterial Fe(2+) trafficking	Fe-S cluster protector protein
mutY	EAMY_0583	-1.72	2.96E-03	A/G-specific adenine glycosylase	A/G-specific adenine glycosylase MutY, bacterial form, HhH-GPD superfamily base excision DNA repair protein	A/G-specific DNA glycosylase
yggT	EAMY_0590	-1.77	7.94E-03	Uncharacterized protein in proC 3'region (ORF3)	Protein of unknown function YGGT, YGGT family	Predicted integral membrane protein
dsbD1	EAMY_0594	1.52	1.70E-02	C-type cytochrome biogenesis protein (copper tolerance)	Thiol:disulfide interchange protein dsbD precursor (Protein-disulfide reductase) (Disulfide reductase), Cytochrome c biogenesis protein, transmembrane region	Cytochrome c biogenesis protein
galP	EAMY_0602	-1.83	3.56E-04	galactose-proton symporter	galactose-proton symporter (galactose transporter), Major Facilitator Superfamily, TC 2.A.1.1.1 Galactose-proton symporter	Permeases of the major facilitator superfamily
metK	EAMY_0603	-1.55	6.76E-03	S-adenosylmethionine synthetase
speA	EAMY_0605	1.83	1.85E-04	arginine decarboxylase	Biosynthetic arginine decarboxylase (ADC), Pyridoxal-dependent decarboxylase	Arginine decarboxylase (spermidine biosynthesis)
yidB	EAMY_0606	1.98	2.20E-05	Uncharacterized protein yidB
yggG	EAMY_0614	-1.82	1.93E-03	putative metalloprotease	Uncharacterized metalloprotease ycaL, Peptidase M48, Ste24p, Peptidase family M48	Zn-dependent protease with chaperone function
tktA1	EAMY_0616	-2.72	4.13E-06	Transketolase
epd	EAMY_0617	2.01	7.73E-06	D-erythrose 4-phosphate dehydrogenase		Glyceraldehyde-3-phosphate dehydrogenase/erythrose-4-phosphate dehydrogenase
ygfA	EAMY_0633	2.03	3.90E-05	Uncharacterized protein HI0858	5-formyltetrahydrofolate cyclo-ligase, 5-formyltetrahydrofolate cyclo-ligase family, MTHFS_bact: 5,10-methenyltetrahydrofolate synthetase	5-formyltetrahydrofolate cyclo-ligase
gcvT	EAMY_0640	-2.35	2.68E-06	aminomethyltransferase	Aminomethyltransferase (Glycine cleavage system T protein)	Glycine cleavage system T protein (aminomethyltransferase)
gcvH	EAMY_0641	-2.03	7.27E-05	glycine cleavage system H protein	Glycine cleavage H-protein	Glycine cleavage system H protein (lipoate-binding)
gcvP	EAMY_0642	-2.02	1.93E-04	glycine dehydrogenase	Glycine dehydrogenase [decarboxylating] (Glycine decarboxylase) (Glycine cleavage system P-protein)	Glycine cleavage system protein P (pyridoxal-binding), N-terminal domain
EAMY_0645	EAMY_0645	-1.76	8.38E-03	UPF0207 protein yfbR		Predicted hydrolases of HD superfamily
ytfF	EAMY_0651	2.27	4.92E-03	Inner membrane protein ytfF
eop2	EAMY_0653	-2.25	4.89E-06	type III effector HopAK1
lysA	EAMY_0664	3.35	1.38E-12	Diaminopimelate decarboxylase
EAMY_0666	EAMY_0666	2.64	4.84E-02	hypothetical protein predicted by Glimmer/Critica
pagC	EAMY_0669	-2.36	3.24E-02	Virulence membrane protein pagC precursor	Virulence-related outer membrane protein, Enterobacterial Ail/Lom protein	Opacity protein and related surface antigens
mdtB	EAMY_0684	2.25	9.89E-07	Cation/multidrug efflux pump
mdtC	EAMY_0685	2.46	1.43E-08	Cation/multidrug efflux pump mdtC	Multidrug resistance protein mdtC (Multidrug transporter mdtC), The (Largely Gram-negative Bacterial) Hydrophobe/Amphiphile Efflux-1 (HAE1) Family, TC 2.A.6.2.14 Hypothetical protein yegO	Cation/multidrug efflux pump
EAMY_0686	EAMY_0686	2.58	1.63E-02	hypothetical protein predicted by Glimmer/Critica
nodT	EAMY_0688	1.87	2.51E-02	Toluene efflux pump outer membrane protein ttgC precursor	Outer membrane efflux protein	Outer membrane protein
aas	EAMY_0691	-1.54	9.57E-03	Bifunctional protein aas	long-chain-fatty-acid-[acyl-carrier-protein] ligase / acyl-[acyl-carrier-protein]-phospholipid O-acyltransferase, Bifunctional protein aas [Includes: 2-acylglycerophosphoethanolamine acyltransferase (Acyl-[acyl-carrier-protein]-phospholipid O-acyltransferase) (2-acyl-GPE acyltransferase); Acyl-[acyl-carrier-protein] synthetase (Long-chain-fatty-acid-[acyl-carrier-protein] ligase) (Acyl-ACP synthe…	Non-ribosomal peptide synthetase modules and related proteins
lplT	EAMY_0692	-1.63	2.46E-02	putative MFS lysophospholipid transporter LplT	Major facilitator superfamily MFS-1, TC 2.A.1.42.1 The lysophospholipid transporter, LplT (YgeD)	Permeases of the major facilitator superfamily
ygdR1	EAMY_0694	1.77	2.55E-03	Uncharacterized lipoprotein ygdR precursor
mutH	EAMY_0697	1.75	8.14E-04	DNA mismatch repair protein mutH	DNA mismatch repair protein mutH (Methyl-directed mismatch repair protein)	DNA mismatch repair protein
argA	EAMY_0714	-1.62	1.89E-02	amino-acid acetyltransferase	Amino-acid acetyltransferase (N-acetylglutamate synthase) (AGS) (NAGS)	Acetylglutamate kinase
mltA	EAMY_0716	-1.55	2.80E-02	membrane-bound lytic murein transglycosylase A	Membrane-bound lytic murein transglycosylase A precursor (Murein hydrolase A) (Mlt38), MltA, MltA specific insert domain	Membrane-bound lytic murein transglycosylase
ygdL	EAMY_0717	-1.74	2.51E-02	Uncharacterized protein ygdL	Molybdenum cofactor biosynthesis, ThiF family	Dinucleotide-utilizing enzymes involved in molybdopterin and thiamine biosynthesis family 2
yqcC	EAMY_0729	-1.81	2.65E-02	Uncharacterized protein yqcC	Protein of unknown function DUF446, Domain of unknown function, DUF446	Uncharacterized protein conserved in bacteria
glxK	EAMY_0732	1.68	6.00E-03	Glycerate kinase
barA	EAMY_0733	2.08	3.12E-05	sensor histidine kinase/response regulator	Signal transduction histidine-protein kinase barA, Histidine kinase, Histidine kinase-, DNA gyrase B-, and HSP90-like ATPase, phoR_proteo: phosphate regulon sensor kinase PhoR	Signal transduction histidine kinase
ygcA	EAMY_0734	1.65	7.55E-03	putative SAM-dependent methyltransferase	23S rRNA (uracil-5-)-methyltransferase rumA (23S rRNA(M-5-U1939)-methyltransferase)	SAM-dependent methyltransferases related to tRNA (uracil-5-)-methyltransferase
EAMY_0739	EAMY_0739	-2.01	1.27E-04	putative O-acetyltransferase SAV0974)	Acyltransferase 3, Acyltransferase family	Predicted acyltransferases
ygcF	EAMY_0740	-1.91	1.10E-04	Uncharacterized protein ygcF	Radical SAM	Organic radical activating enzymes
EAMY_0741	EAMY_0741	-1.81	2.95E-04	putative ABC transport system, periplasmic component	Bacterial extracellular solute-binding protein, family 3, TC 3.A.1.3.-The Polar Amino Acid Uptake Transporter (PAAT) Family	ABC-type amino acid transport/signal transduction systems, periplasmic component/domain
EAMY_0742	EAMY_0742	-2.11	2.58E-05	putative ABC transport system, ATP-binding component	ABC transporter, ATP-binding protein, TC 3.A.1.3.-The Polar Amino Acid Uptake Transporter (PAAT) Family	ABC-type polar amino acid transport system, ATPase component
EAMY_0743	EAMY_0743	-2.76	3.87E-10	putative ABC transport system, inner membrane component	Binding-protein-dependent transport systems inner membrane component, TC 3.A.1.3.-The Polar Amino Acid Uptake Transporter (PAAT) Family	ABC-type arginine/histidine transport system, permease component
HopPtoC	EAMY_0744	-3.33	3.82E-07	probable cysteine protease avirulence protein avrPpiC2
ygcM	EAMY_0746	-2.11	3.38E-03	putative 6-pyruvoyl tetrahydrobiopterin synthase	putative 6-pyruvoyl tetrahydrobiopterin synthase (PTPS) (PTP synthase), 6-pyruvoyl tetrahydropterin synthase and hypothetical protein, 6-pyruvoyl tetrahydropterin synthase, 6PTHBS: putative 6-pyruvoyl tetrahydropterin synthase	6-pyruvoyl-tetrahydropterin synthase
cysJ	EAMY_0747	-1.68	2.17E-03	sulfite reductase (NADPH) flavoprotein beta subunit	Sulfite reductase [NADPH] flavoprotein alpha-component (SIR-FP)	Sulfite reductase, alpha subunit (flavoprotein)
cysG	EAMY_0752	-2.11	5.44E-06	uroporphyrin-III C-methyltransferase / precorrin-2 oxidase / ferrochelatase	uroporphyrin-III C-methyltransferase / precorrin-2 oxidase / ferrochelatase [includes: uroporphyrin-III C-methyltransferase; precorrin-2 oxidase; ferrochelatase]	Siroheme synthase (precorrin-2 oxidase/ferrochelatase domain)
cysD	EAMY_0753	-2.20	4.85E-06	sulfate adenylyltransferase subunit 2	Sulfate adenylyltransferase subunit 2 (Sulfate adenylate transferase) (SAT) (ATP-sulfurylase small subunit), Sulphate adenylyltransferase, small subunit, Phosphoadenosine phosphosulfate reductase family	3'-phosphoadenosine 5'-phosphosulfate sulfotransferase (PAPS reductase)/FAD synthetase and related enzymes
cysN	EAMY_0754	-2.18	2.54E-06	ATP-sulfurylase (ATP:sulfate adenylyltransferase), subunit 1	Sulfate adenylyltransferase subunit 1 (Sulfate adenylate transferase) (SAT) (ATP-sulfurylase large subunit)	GTPases - Sulfate adenylate transferase subunit 1
cysC	EAMY_0755	-2.01	3.41E-04	adenosine 5'-phosphosulfate kinase	Adenylyl-sulfate kinase (APS kinase) (Adenosine-5'-phosphosulfate kinase) (ATP adenosine-5'-phosphosulfate 3'-phosphotransferase)	Adenylylsulfate kinase and related kinases
nlpD	EAMY_0764	1.58	5.25E-03	Lipoprotein nlpD/lppB homolog precursor	Duplicated hybrid motif, Peptidase family M23	Membrane proteins related to metalloendopeptidases
rpoS	EAMY_0765	1.69	1.20E-03	RNA polymerase sigma factor rpoS	RNA polymerase sigma factor RpoS, proteobacteria, Sigma-70	DNA-directed RNA polymerase, sigma subunit (sigma70/sigma32)
mutS	EAMY_0767	-1.52	1.67E-02	DNA mismatch repair protein mutS		Mismatch repair ATPase (MutS family)
EAMY_0768	EAMY_0768	-1.73	1.19E-02	hypothetical protein		Integrase
hpa2	EAMY_0769	-4.18	3.20E-03	Protein ipgF precursor	Lytic transglycosylase-like, catalytic, Transglycosylase SLT domain	Soluble lytic murein transglycosylase and related regulatory proteins (some contain LysM/invasin domains)
EAMY_0770	EAMY_0770	-3.02	1.48E-02	hypothetical protein predicted by Glimmer/Critica
yohN	EAMY_0801	-1.63	7.47E-03	Uncharacterized protein yohN precursor
rsmA	EAMY_0808	1.79	2.47E-03	Carbon storage regulator homolog
yfiA	EAMY_0830	2.07	2.27E-05	Uncharacterized protein SERP0419	Ribosomal protein S30Ae/sigma 54 modulation protein, Sigma 54 modulation protein / S30EA ribosomal protein, yfiA: ribosomal subunit interface protein	Ribosome-associated protein Y (PSrp-1)
yfiH	EAMY_0834	1.51	2.58E-02	UPF0124 protein yfiH	Cytotoxic necrotizing factor-like, catalytic, Uncharacterised ACR, YfiH family COG1496, TIGR00726: conserved hypothetical protein TIGR00726	Uncharacterized conserved protein
clpB3	EAMY_0835	2.53	8.85E-10	ATP-dependent Clp protease, ATP-binding subunit ClpB	ATPase family associated with various cellular activities (AAA), ClpB: ATP-dependent Clp protease ATP-binding subunit ClpB	ATPases with chaperone activity, ATP-binding subunit
EAMY_0836	EAMY_0836	2.11	3.24E-02	hypothetical protein predicted by Glimmer/Critica
mltD	EAMY_0840	-1.53	6.97E-03	membrane-bound lytic murein transglycosylase D precursor	Membrane-bound lytic murein transglycosylase D precursor (Murein hydrolase D) (Regulatory protein dniR), Lytic transglycosylase-like, catalytic, Transglycosylase SLT domain	Soluble lytic murein transglycosylase and related regulatory proteins (some contain LysM/invasin domains)
gloB	EAMY_0841	-1.65	5.50E-03	probable hydroxyacylglutathione hydrolase	Hydroxyacylglutathione hydrolase 1, mitochondrial precursor (Glyoxalase II) (Glx II), Beta-lactamase-like, Metallo-beta-lactamase superfamily	Zn-dependent hydrolases, including glyoxylases
dnaQ	EAMY_0844	-1.66	1.78E-02	DNA polymerase III epsilon subunit	DNA polymerase 3, epsilon subunit, Exonuclease	DNA polymerase III, epsilon subunit and related 3'-5' exonucleases
pucI	EAMY_0845	-4.35	8.28E-15	putative NCS1-family allantoin permease	Permease for allantoin, ncs1: Nucleobase:Cation Symporter-1 (NCS1) family, TC 2.A.39.3.4 Allantoin permease	Cytosine/uracil/thiamine/allantoin permeases
gntR1	EAMY_0846	-2.33	9.57E-03	Fatty acid metabolism regulator protein	GntR, C-terminal, Bacterial regulatory proteins, gntR family	Transcriptional regulators
ggt3	EAMY_0856	-2.52	7.02E-04	gamma-glutamyltranspeptidase	Gamma-glutamyltranspeptidase 1 precursor (Gamma-glutamyltransferase 1) (GGT 1) (CD224 antigen) [Contains: Gamma-glutamyltranspeptidase 1 heavy chain; Gamma-glutamyltranspeptidase 1 light chain]	Gamma-glutamyltransferase
EAMY_0858	EAMY_0858	-1.81	3.56E-02	Uncharacterized HTH-type transcriptional regulator ybbH	Sugar isomerase (SIS)	Transcriptional regulators
EAMY_0860	EAMY_0860	-2.32	1.01E-03	putative ABC transport system, periplasmic component	Bacterial extracellular solute-binding protein, family 3, TC 3.A.1.3.-The Polar Amino Acid Uptake Transporter (PAAT) Family	ABC-type amino acid transport/signal transduction systems, periplasmic component/domain
EAMY_0861	EAMY_0861	-2.53	7.34E-04	putative ABC transport system, inner membrane component	Binding-protein-dependent transport systems inner membrane component, TC 3.A.1.3.-The Polar Amino Acid Uptake Transporter (PAAT) Family	ABC-type amino acid transport system, permease component
EAMY_0862	EAMY_0862	-2.26	2.01E-02	putative ABC transport system, inner membrane component	Binding-protein-dependent transport systems inner membrane component, TC 3.A.1.3.-The Polar Amino Acid Uptake Transporter (PAAT) Family	ABC-type arginine/histidine transport system, permease component
pucG	EAMY_0864	-2.41	5.15E-06	serine-pyruvate aminotransferase	Serine-glyoxylate aminotransferase (SGAT), Pyridoxal phosphate-dependent transferase, major region	Serine-pyruvate aminotransferase/archaeal aspartate aminotransferase
amaB	EAMY_0865	-2.41	3.99E-05	putative N-carbamyl-L-amino acid amidohydrolase	Amidase, hydantoinase/carbamoylase, Peptidase family M20/M25/M40, hydantase: amidase, hydantoinase/carbamoylase family	Acetylornithine deacetylase/Succinyl-diaminopimelate desuccinylase and related deacylases
EAMY_0866	EAMY_0866	-2.49	2.87E-03	Uricase (Urate oxidase)	OHCU decarboxylase	Uncharacterized protein conserved in bacteria
pucM	EAMY_0867	-2.23	1.47E-02	Transthyretin-like protein precursor	Transthyretin, HIUase/Transthyretin family, hdxy_isourate: hydroxyisourate hydrolase	Transthyretin-like protein
EAMY_0872	EAMY_0872	2.87	1.43E-08	hypothetical protein predicted by Glimmer/Critica
EAMY_0873	EAMY_0873	-1.85	1.56E-03	hypothetical protein	Class II aldolase/adducin, N-terminal, Class II Aldolase and Adducin N-terminal domain	Ribulose-5-phosphate 4-epimerase and related epimerases and aldolases
masA	EAMY_0874	-1.83	6.19E-04	enolase-phosphatase	2,3-diketo-5-methylthio-1-phosphopentane phosphatase, haloacid dehalogenase-like hydrolase, enolase-ppase: 2,3-diketo-5-methylthio-1-phosphopentane phosphatase	Predicted enolase-phosphatase
EAMY_0875	EAMY_0875	-1.69	2.05E-03	dioxygenase	1,2-dihydroxy-3-keto-5-methylthiopentene dioxygenase 3 (Aci-reductone dioxygenase 3), Cupin, RmlC-type, ARD/ARD' family	Uncharacterized conserved protein, contains double-stranded beta-helix domain
eif	EAMY_0876	-1.53	4.43E-02	putative translation initiation factor EIF-2B		Predicted translation initiation factor 2B subunit, eIF-2B alpha/beta/delta family
yafH	EAMY_0878	6.85	5.68E-25	putative acyl-CoA dehydrogenase	Acyl-coenzyme A dehydrogenase (ACDH), Protein of unknown function DUF1974, Domain of unknown function (DUF1974)	Acyl-CoA dehydrogenases
gmhA	EAMY_0879	-2.06	3.81E-04	Phosphoheptose isomerase
dinP	EAMY_0882	1.73	3.10E-02	DNA polymerase IV	UMUC-like DNA-repair protein, impB/mucB/samB family	Nucleotidyltransferase/DNA polymerase involved in DNA repair
gpt	EAMY_0884	-2.07	5.54E-05	xanthine phosphoribosyltransferase	Xanthine phosphoribosyltransferase (Xanthine-guanine phosphoribosyltransferase) (XGPRT)	Hypoxanthine-guanine phosphoribosyltransferase
yafA	EAMY_0885	1.62	5.20E-03	Esterase yafA	Protein of unknown function DUF1100, hydrolase-like, Alpha/beta hydrolase of unknown function (DUF1100)	Hydrolases of the alpha/beta superfamily
crcB	EAMY_0892	-1.79	4.10E-02	Protein crcB homolog
EAMY_0893	EAMY_0893	1.65	2.55E-02	hypothetical protein
EAMY_0894	EAMY_0894	2.04	1.49E-02	hypothetical protein predicted by Glimmer/Critica
EAMY_0896	EAMY_0896	4.07	1.73E-12	hypothetical protein
EAMY_0898	EAMY_0898	-1.72	5.95E-03	putative methyltransferase	Methyltransferase type 12	Methylase involved in ubiquinone/menaquinone biosynthesis
EAMY_0899	EAMY_0899	1.78	3.77E-02	hypothetical protein predicted by Glimmer/Critica
dppD1	EAMY_0904	-1.95	2.34E-03	putative ABC transport system, ATP-binding component	putative ABC transport system, ATP-binding component, TC 3.A.1.5.-The Peptide/Opine/Nickel Uptake Transporter (PepT) Family	ABC-type dipeptide/oligopeptide/nickel transport system, ATPase component
dppC1	EAMY_0905	-1.93	7.92E-03	putative ABC transport system, inner membrane component	Binding-protein-dependent transport systems inner membrane component, TC 3.A.1.5.-The Peptide/Opine/Nickel Uptake Transporter (PepT) Family	ABC-type dipeptide/oligopeptide/nickel transport systems, permease components
dppB1	EAMY_0906	-2.28	1.14E-05	putative ABC transport system, inner membrane component	Binding-protein-dependent transport systems inner membrane component, TC 3.A.1.5.-The Peptide/Opine/Nickel Uptake Transporter (PepT) Family	ABC-type dipeptide/oligopeptide/nickel transport systems, permease components
lacZ1	EAMY_0907	-2.61	3.58E-10	Beta-galactosidase/beta-glucuronidase
cspA	EAMY_0911	1.81	3.39E-03	Cold shock-like protein cspG (CPS-G)	Cold-shock protein, DNA-binding, 'Cold-shock' DNA-binding domain, cspD: cold shock domain protein CspD	Cold shock proteins
psiF	EAMY_0914	2.02	1.66E-03	Phosphate starvation-inducible protein psiF precursor
aspH	EAMY_0915	1.71	1.09E-02	putative membrane-bound beta-hydroxylase
aroL	EAMY_0919	-2.28	1.83E-03	shikimate kinase II	Shikimate kinase, Shikimate kinase	Shikimate kinase
iclR	EAMY_0921	-1.70	8.59E-03	Transcriptional regulator kdgR	Transcriptional regulator IclR, C-terminal, IclR helix-turn-helix domain	Transcriptional regulator
EAMY_0923	EAMY_0923	-1.91	7.18E-03	hypothetical protein
eutP	EAMY_0928	-1.61	4.06E-02	putative ethanolamine permease	Ethanolamine permease, Amino Acid-Polyamine-Organocation (APC) Superfamily, TC 2.A.3.5.1 Ethanolamine permease	Amino acid transporters
EAMY_0930	EAMY_0930	-1.68	1.60E-02	Ornithine utilization regulator	Helix-turn-helix, AraC type, Bacterial regulatory helix-turn-helix proteins, AraC family	AraC-type DNA-binding domain-containing proteins
EAMY_0931	EAMY_0931	1.89	2.52E-02	hypothetical protein predicted by Glimmer/Critica
csgG	EAMY_0933	-2.01	1.93E-02	Curli production assembly/transport component csgG precursor	Curli production assembly/transport component CsgG, Curli production assembly/transport component CsgG	Uncharacterized protein involved in formation of curli polymers
pstS1	EAMY_0940	1.56	4.85E-02	putative phosphate binding protein	Phosphate binding protein	ABC-type phosphate transport system, periplasmic component
ahpC	EAMY_0947	-2.05	6.36E-05	probable peroxidase	Thioredoxin fold, AhpC/TSA family	Peroxiredoxin
EAMY_0950	EAMY_0950	-1.90	8.18E-03	hypothetical protein predicted by Glimmer/Critica
gtrB1	EAMY_0951	-2.29	3.42E-03	bactoprenol glucosyl transferase	Glycosyl transferase, family 2, Glycosyl transferase family 2	Glycosyltransferases involved in cell wall biogenesis
tgt	EAMY_0952	-1.63	1.06E-02	queuine tRNA-ribosyltransferase	Queuine tRNA-ribosyltransferase (tRNA-guanine transglycosylase) (Guanine insertion enzyme)	Queuine/archaeosine tRNA-ribosyltransferase
yajC	EAMY_0953	-1.86	2.11E-03	UPF0092 membrane protein yajC	preprotein translocase, YajC subunit, TC 3.A.5.1.1 UPF0092 membrane protein yajC	Preprotein translocase subunit YajC
secD	EAMY_0954	-1.51	2.96E-02	Protein-export membrane protein secD	protein-export membrane protein SecD, TC 2.A.6.4.1 Protein-export membrane protein secD	Preprotein translocase subunit SecD
thiI	EAMY_0967	1.63	4.65E-03	Thiamine biosynthesis protein thiI	Thiamine biosynthesis protein	Thiamine biosynthesis ATP pyrophosphatase
thiJ	EAMY_0968	1.56	1.23E-02	4-methyl-5(B-hydroxyethyl)-thiazole monophosphate biosynthesis enzyme		ThiJ, Putative intracellular protease/amidase [General function prediction only].
apbA	EAMY_0969	1.66	2.02E-02	2-dehydropantoate 2-reductase	Ketopantoate reductase, 2-dehydropantoate 2-reductase	Ketopantoate reductase
clpX2	EAMY_0984	2.73	2.51E-10	ATP-dependent Clp protease ATP-binding subunit clpX2	ClpX2, ATPase regulatory subunit, ATPase family associated with various cellular activities (AAA)	ATP-dependent protease Clp, ATPase subunit
hupB	EAMY_0986	-1.76	9.79E-04	transcriptional regulator HU subunit beta		Bacterial nucleoid DNA-binding protein
ybaO	EAMY_0992	1.69	3.24E-02	Leucine-responsive regulatory protein	Bacterial regulatory proteins, AsnC/Lrp, AsnC family	Transcriptional regulators
smdA	EAMY_0993	1.67	2.93E-03	heterodimeric multidrug efflux pump	Multidrug resistance-like ATP-binding protein smdA, Lipid Exporter (LipidE) Family, TC 3.A.1.106.5 Multidrug efflux pump SmdA	ABC-type multidrug transport system, ATPase and permease components
smdB	EAMY_0994	1.73	1.43E-03	Heterodimeric multidrug efflux pump	Multidrug export ATP-binding/permease protein smdB, The Lipid exporter (LipidE) family, TC 3.A.1.106.5 Multidrug efflux pump SmdB	ABC-type multidrug transport system, ATPase and permease components
glnK	EAMY_0995	-3.25	6.37E-09	Nitrogen regulatory protein P-II	Nitrogen regulatory PII-like, alpha/beta	Nitrogen regulatory protein PII
amtB	EAMY_0996	-3.31	1.04E-09	Ammonia channel (Ammonia transporter)	Ammonium transporter, TC 1.A.11.1.1 Ammonia channel	Ammonia permease
EAMY_1005	EAMY_1005	4.48	2.08E-07	hypothetical protein predicted by Glimmer/Critica
rpmJ2	EAMY_1006	5.35	5.47E-18	putative 50S ribosomal protein L36
rpmE2	EAMY_1007	5.34	2.03E-18	50S ribosomal protein L31 type B		Ribosomal protein L31
acrR	EAMY_1010	2.29	1.32E-07	HTH-type transcriptional regulator acrR	HTH-type transcriptional regulator acrR (Potential acrAB operon repressor)	Transcriptional regulator
EAMY_1011	EAMY_1011	2.65	2.08E-04	Uncharacterized protein ybaM
ymgE	EAMY_1012	2.06	4.24E-04	UPF0410 protein ymge
priC	EAMY_1013	1.67	2.19E-02	primosomal replication protein N''
apt	EAMY_1015	-1.70	2.55E-03	adenine phosphoribosyltransferase	Adenine phosphoribosyltransferase (APRT)	Adenine/guanine phosphoribosyltransferases and related PRPP-binding proteins
fsr	EAMY_1030	1.78	1.39E-02	putative MFS fosmidomycin resistance (Fsr) family transporter	Major facilitator superfamily, TC 2.A.1.35.-The Fosmidomycin Resistance Family	Permeases of the major facilitator superfamily
ushA	EAMY_1032	1.76	3.17E-03	bifunctional UDP-sugar hydrolase/5'-nucleotidase periplasmic precursor	Protein ushA precursor [Includes: UDP-sugar hydrolase (UDP-sugar diphosphatase) (UDP-sugar pyrophosphatase); 5'-nucleotidase (5'-NT)]	5'-nucleotidase/2',3'-cyclic phosphodiesterase and related esterases
EAMY_1033	EAMY_1033	15.08	2.16E-46	hypothetical protein	Transmembrane pair, bacterial, Bacterial Transmembrane Pair family	Predicted membrane protein
ybaK	EAMY_1035	1.62	9.89E-03	Prolyl-tRNA synthetase	Prolyl-tRNA synthetase (Proline-tRNA ligase) (ProRS), Conserved hypothetical protein CHP00011, YbaK / prolyl-tRNA synthetases associated domain, YbaK_EbsC: ybaK/ebsC protein	Uncharacterized conserved protein
ybaP	EAMY_1036	1.73	5.12E-03	Uncharacterized protein ybaP	GumN	Uncharacterized protein conserved in bacteria
ybbI	EAMY_1038	2.17	1.56E-05	Cu(I)-responsive transcriptional regulator	HTH-type Cu(I)-responsive transcriptional regulator cueR (Copper efflux regulator) (Copper export regulator)	Predicted transcriptional regulators
ybbJ	EAMY_1039	4.27	8.03E-21	Inner membrane protein ybbJ	Nodulation efficiency, NfeD, NfeD-like	Membrane protein implicated in regulation of membrane protease activity
ybbK	EAMY_1040	3.97	6.50E-17	Uncharacterized protein slr1128	Band 7 protein, SPFH domain / Band 7 family	Membrane protease subunits, stomatin/prohibitin homologs
ybbN	EAMY_1041	3.94	3.09E-17	Uncharacterized protein ybbN	Tetratricopeptide-like helical, Thioredoxin, thioredoxin: thioredoxin	Thiol-disulfide isomerase and thioredoxins
ybbO	EAMY_1042	2.17	1.62E-05	putative oxidoreductase	3-oxoacyl-[acyl-carrier-protein] reductase (3-ketoacyl-acyl carrier protein reductase), Short-chain dehydrogenase/reductase SDR, short chain dehydrogenase	Dehydrogenases with different specificities (related to short-chain alcohol dehydrogenases)
tesA	EAMY_1046	2.07	6.05E-05	acyl-CoA thioesterase I	Acyl-CoA thioesterase I precursor (Protease I) (Lysophospholipase L1) (Lecithinase B), Esterase, SGNH hydrolase-type, subgroup, GDSL-like Lipase/Acylhydrolase	Lysophospholipase L1 and related esterases
ybbA	EAMY_1047	3.28	2.85E-14	putative ABC transport system, ATP-binding component
ybbP	EAMY_1048	2.42	9.39E-08	Uncharacterized ABC transporter permease ybbP	Protein of unknown function DUF214, permase predicted, Predicted permease	Predicted ABC-type transport system involved in lysophospholipase L1 biosynthesis, permease component
adhP	EAMY_1054	1.70	1.88E-03	alcohol dehydrogenase	Alcohol dehydrogenase superfamily, zinc-containing, Zinc-binding dehydrogenase, adh_fam_2: zinc-binding alcohol dehydrogenase family protein	Threonine dehydrogenase and related Zn-dependent dehydrogenases
EAMY_1067	EAMY_1067	2.11	4.85E-02	hypothetical protein predicted by Glimmer/Critica
EAMY_1079	EAMY_1079	1.93	2.92E-03	hypothetical protein predicted by Glimmer/Critica
yncD	EAMY_1080	1.53	2.55E-02	probable tonB-dependent receptor yncD precursor	TonB-dependent siderophore receptor, TC 1.B.14.-.-The Outer Membrane Receptor (OMR) Family	Outer membrane receptor proteins, mostly Fe transport
yclD	EAMY_1082	-1.57	1.51E-02	hypothetical protein
yfbI	EAMY_1087	1.60	1.23E-02	4-amino-4-deoxy-L-arabinose transferase	Undecaprenyl phosphate-alpha-4-amino-4-deoxy-L-arabinose arabinosyl transferase (Undecaprenyl phosphate-alpha-L-Ara4N transferase) (4-amino-4-deoxy-L-arabinose lipid A transferase), Glycosyl transferase, family 39, Dolichyl-phosphate-mannose-protein mannosyltransferase	4-amino-4-deoxy-L-arabinose transferase and related glycosyltransferases of PMT family
yfbW	EAMY_1088	1.83	1.14E-02	Inner membrane protein yfbW	Protein of unknown function DUF6, transmembrane	Membrane transporters of cations and cationic drugs
yfbJ	EAMY_1089	1.58	1.30E-02	UPF0188 membrane protein YPO2416/y1923/YP_2203		Permeases of the drug/metabolite transporter (DMT) superfamily
EAMY_1097	EAMY_1097	1.98	2.11E-02	hypothetical protein predicted by Glimmer/Critica
EAMY_1103	EAMY_1103	8.42	1.67E-02	hypothetical protein predicted by Glimmer/Critica
EAMY_1104	EAMY_1104	11.24	4.16E-07	hypothetical protein predicted by Glimmer/Critica
EAMY_1105	EAMY_1105	10.99	8.60E-09	hypothetical protein predicted by Glimmer/Critica
EAMY_1106	EAMY_1106	19.29	9.81E-08	hypothetical protein predicted by Glimmer/Critica
EAMY_1107	EAMY_1107	4.99	2.15E-11	hypothetical protein predicted by Glimmer/Critica
cspE	EAMY_1109	3.65	8.05E-10	Cold shock-like protein cspE (CSP-E)	'Cold-shock' DNA-binding domain	Cold shock proteins
ybeM	EAMY_1110	1.79	3.40E-04	Aliphatic amidase	Aliphatic amidase (Acylamide amidohydrolase) (Wide spectrum amidase), Nitrilase/cyanide hydratase and apolipoprotein N-acyltransferase, Carbon-nitrogen hydrolase	Predicted amidohydrolase
lipA	EAMY_1112	1.75	1.17E-03	lipoate synthesis protein LipA	Lipoyl synthase (Lipoic acid synthase) (Lipoyl-acyl-carrier-protein synthase) (Sulfur insertion protein lipA) (Lip-syn)	Lipoate synthase
ybeL	EAMY_1125	2.10	2.67E-04	Uncharacterized protein ybeL
gltL	EAMY_1126	-2.20	7.60E-05	putative glutamate/aspartate ABC transport system, ATP-binding component	putative glutamate/aspartate ABC transport system, ATP-binding component, TC 3.A.1.3.4 Glutamate/aspartate transport ATP-binding protein gltL	ABC-type polar amino acid transport system, ATPase component
gltK	EAMY_1127	-2.16	6.18E-03	putative glutamate/aspartate ABC transport system, inner membrane component	Binding-protein-dependent transport systems inner membrane component, TC 3.A.1.3.4 Glutamate/aspartate transport system permease protein gltK	ABC-type amino acid transport system, permease component
gltJ	EAMY_1128	-2.46	2.87E-04	putative glutamate/aspartate ABC transport system, inner membrane component	Binding-protein-dependent transport systems inner membrane component, TC 3.A.1.3.4 Glutamate/aspartate transport system permease protein gltJ	ABC-type amino acid transport system, permease component
gltI	EAMY_1130	-3.48	4.26E-12	putative glutamate/aspartate ABC transport system, periplasmic component	Bacterial extracellular solute-binding protein, family 3, TC 3.A.1.3.4 Amino-acid ABC transporter binding protein gltI precursor	ABC-type amino acid transport/signal transduction systems, periplasmic component/domain
miaB	EAMY_1135	1.62	3.23E-03	UPF0004 protein PA3980	Protein of unknown function UPF0004, Uncharacterized protein family UPF0004, miaB-methiolase: tRNA-i(6)A37 thiotransferase enzyme MiaB	2-methylthioadenine synthetase
yleB	EAMY_1137	1.64	8.14E-03	putative monooxygenase	2-octaprenyl-3-methyl-6-methoxy-1,4-benzoquinol hydroxylase, Ubiquinone biosynthesis hydroxylase, UbiH/UbiF/VisC/COQ6, Ubi-OHases: Ubiquinone biosynthesis hydroxylase, UbiH/UbiF/VisC/COQ6 family	2-polyprenyl-6-methoxyphenol hydroxylase and related FAD-dependent oxidoreductases
EAMY_1138	EAMY_1138	3.12	4.95E-03	hypothetical protein predicted by Glimmer/Critica
asnB	EAMY_1139	-1.64	2.07E-02	asparagine synthase B	Asparagine synthetase [glutamine-hydrolyzing] (AS)	Asparagine synthase (glutamine-hydrolyzing)
nagB	EAMY_1143	-1.67	6.00E-03	glucosamine-6-phosphate isomerase	Glucosamine-6-phosphate deaminase (Glucosamine-6-phosphate isomerase) (GNPDA) (GlcN6P deaminase)	6-phosphogluconolactonase/Glucosamine-6-phosphate isomerase/deaminase
fur	EAMY_1148	1.64	6.46E-03	Ferric uptake regulation protein	Ferric uptake regulation protein (Ferric uptake regulator)	Fe2+/Zn2+ uptake regulation proteins
seqA	EAMY_1152	-1.80	1.08E-03	Protein seqA
ybfA	EAMY_1155	2.60	4.74E-06	Uncharacterized protein ybfA precursor
ybgA	EAMY_1156	1.69	3.68E-03	Uncharacterized protein ybgA (TKP) (ORF169)
gltA	EAMY_1163	-1.60	3.16E-03	Citrate synthase
ybgC	EAMY_1172	-1.55	4.65E-02	Acyl-CoA thioester hydrolase ybgC	Tol-Pal system-associated acyl-CoA thioesterase	Predicted thioesterase
ada	EAMY_1179	1.66	3.54E-02	DNA methylation and regulatory protein	putative regulatory protein ada (Regulatory protein of adaptative response) [Includes: Methylated-DNA-protein-cysteine methyltransferase (O-6-methylguanine-DNA alkyltransferase)], DNA glycosylase, AlkA N-terminal domain	3-methyladenine DNA glycosylase/8-oxoguanine DNA glycosylase
ogt	EAMY_1180	1.77	4.26E-02	methylated-DNA-protein-cysteinemethyltransferase	Methylated-DNA-protein-cysteine methyltransferase (6-O-methylguanine-DNA methyltransferase) (MGMT) (O-6-methylguanine-DNA-alkyltransferase), Methylated-DNA-[protein]-cysteine S-methyltransferase, DNA binding, 6-O-methylguanine DNA methyltransferase, DNA binding domain, ogt: methylated-DNA-[protein]-cysteine S-methyltransferase	Methylated DNA-protein cysteine methyltransferase
nadA	EAMY_1181	2.64	1.59E-03	Quinolinate synthetase A
ybgS	EAMY_1184	1.53	3.54E-02	Uncharacterized protein ybgS precursor
aroG	EAMY_1185	-1.56	1.31E-02	phospho-2-dehydro-3-deoxyheptonate aldolase	Phospho-2-dehydro-3-deoxyheptonate aldolase, Phe-sensitive (Phospho-2-keto-3-deoxyheptonate aldolase) (DAHP synthetase) (3-deoxy-D-arabino-heptulosonate 7-phosphate synthase)	3-deoxy-D-arabino-heptulosonate 7-phosphate (DAHP) synthase
gpmA	EAMY_1189	-1.67	1.13E-03	phosphoglyceromutase 1	2,3-bisphosphoglycerate-dependent phosphoglycerate mutase (Phosphoglyceromutase) (PGAM) (BPG-dependent PGAM) (dPGM)	Phosphoglycerate mutase 1
galM	EAMY_1190	2.68	2.43E-06	galactose-1-epimerase (mutarotase)	galactose mutarotase, Aldose 1-epimerase	Galactose mutarotase and related enzymes
galK	EAMY_1191	2.49	2.32E-06	Galactokinase
galT	EAMY_1192	2.98	1.35E-09	Galactose-1-phosphate uridylyltransferase
modE	EAMY_1194	1.58	4.10E-02	Transcriptional regulator modE	ModE molybdate transport repressor, Bacterial regulatory helix-turn-helix protein, lysR family	N-terminal domain of molybdenum-binding protein
EAMY_1196	EAMY_1196	2.49	1.84E-06	hypothetical protein predicted by Glimmer/Critica
modA	EAMY_1198	2.03	1.72E-04	molybdate ABC transport system, periplasmic protein precursor	Molybdenum ABC transporter, periplasmic binding protein, Bacterial extracellular solute-binding protein, TC 3.A.1.8.1 Molybdate-binding periplasmic protein precursor	ABC-type molybdate transport system, periplasmic component
modB	EAMY_1199	1.88	4.82E-04	molybdate ABC transport system, permease component	molybdate ABC transporter, permease protein, Binding-protein-dependent transport system inner membrane component, TC 3.A.1.8.1 Molybdenum transport system permease protein modB	ABC-type molybdate transport system, permease component
modC	EAMY_1200	1.64	8.48E-03	molybdate ABC transport systems, ATPase component	Molybdenum import ATP-binding protein modC, TC 3.A.1.8.1 Molybdenum transport ATP-binding protein modC	ModC, ABC-type molybdate transport system, ATPase component
ybhE	EAMY_1202	-1.53	1.19E-02	putative 6-phosphogluconolactonase	6-phosphogluconolactonase (6-P-gluconolactonase)	3-carboxymuconate cyclase
yncB	EAMY_1204	1.50	2.89E-02	putative oxidoreductase	NADP-dependent leukotriene B4 12-hydroxydehydrogenase (15-oxoprostaglandin 13-reductase) (Dithiolethione-inducible gene 1 protein) (D3T-inducible gene 1 protein) (DIG-1), Alcohol dehydrogenase superfamily, zinc-containing, Zinc-binding dehydrogenase, B4_12hDH: leukotriene B4 12-hydroxydehydrogenase/15-oxo-prostaglandin 13-reductase	Putative NADP-dependent oxidoreductases
bioA	EAMY_1205	1.86	1.86E-03	Adenosylmethionine-8-amino-7-oxononanoateaminotransferase
EAMY_1210	EAMY_1210	-2.12	2.61E-03	putative ABC transport system, ATP-binding component	putative ABC transport system, ATP-binding component, TC 3.A.1.-.-The ATP-binding Cassette (ABC) Superfamily	ABC-type spermidine/putrescine transport systems, ATPase components
ybhK	EAMY_1212	2.03	5.77E-05	UPF0052 protein SpyM3_0463/SPs1392	Protein of unknown function UPF0052 and CofD, Uncharacterised protein family UPF0052, CofD_related: conserved hypothetical protein	Uncharacterized conserved protein
ybhL	EAMY_1220	1.55	8.38E-03	Inner membrane protein ybhL	Protein of unknown function UPF0005, Uncharacterised protein family UPF0005	Integral membrane protein, interacts with FtsH
rhlE	EAMY_1224	2.16	3.45E-06	putative ATP-dependent RNA helicase rhlE	putative ATP-dependent RNA helicase rhlE, DEAD-like helicase, N-terminal, DEAD/DEAH box helicase	Superfamily II DNA and RNA helicases
yohI	EAMY_1225	2.29	3.41E-04	putative regulator protein	Dihydrouridine synthase, DuS, Dihydrouridine synthase (Dus), nifR3_yhdG: putative TIM-barrel protein, nifR3 family	tRNA-dihydrouridine synthase
ybiS	EAMY_1226	1.69	1.02E-03	Protein erfK/srfK precursor	ErfK/YbiS/YcfS/YnhG, ErfK/YbiS/YcfS/YnhG	Uncharacterized protein conserved in bacteria
EAMY_1227	EAMY_1227	2.11	4.85E-06	Uncharacterized protein C4H3.03c	Six-hairpin glycosidase-like, Glycosyl hydrolases family 15	Glucoamylase and related glycosyl hydrolases
yohD	EAMY_1228	2.24	5.68E-06	Inner membrane protein yohD	SNARE associated Golgi protein	Uncharacterized membrane-associated protein
EAMY_1229	EAMY_1229	6.95	1.78E-02	hypothetical protein predicted by Glimmer/Critica
yohC	EAMY_1230	5.15	1.25E-25	Inner membrane protein yohC
pbpG	EAMY_1231	4.38	4.21E-17	penicillin-binding protein 7	Penicillin-binding protein 6 precursor (D-alanyl-D-alanine carboxypeptidase fraction C) (DD-peptidase) (DD-carboxypeptidase) (PBP-6), Beta-lactamase-type transpeptidase fold, D-alanyl-D-alanine carboxypeptidase	D-alanyl-D-alanine carboxypeptidase
bglX1	EAMY_1232	1.69	1.84E-03	beta-D-glucoside glucohydrolase, periplasmic	Periplasmic beta-glucosidase precursor (Gentiobiase) (Cellobiase) (Beta-D-glucoside glucohydrolase)	Beta-glucosidase-related glycosidases
mvaD	EAMY_1238	1.59	2.81E-02	isopentenyl-diphosphate delta-isomerase	Isopentenyl-diphosphate Delta-isomerase 2 (IPP isomerase 2) (Isopentenyl pyrophosphate isomerase 2) (IPP:DMAPP isomerase 2)	NTP pyrophosphohydrolases including oxidative damage repair enzymes
EAMY_1239	EAMY_1239	1.75	1.31E-02	hypothetical protein predicted by Glimmer/Critica		Glycosyltransferase
EAMY_1240	EAMY_1240	-2.03	2.14E-02	hypothetical protein predicted by Glimmer/Critica
EAMY_1244	EAMY_1244	-1.74	2.24E-03	hypothetical protein	Amine oxidase	Protoporphyrinogen oxidase
EAMY_1245	EAMY_1245	-1.62	7.28E-03	Short-chain dehydrogenase/reductase SDR	3-oxoacyl-[acyl-carrier-protein] reductase (3-ketoacyl-acyl carrier protein reductase)	Dehydrogenases with different specificities (related to short-chain alcohol dehydrogenases)
EAMY_1246	EAMY_1246	-1.84	5.42E-04	hypothetical protein
yehV	EAMY_1247	-1.76	1.40E-03	HTH-type transcriptional regulator mlrA	HTH-type transcriptional regulator mlrA (MerR-like regulator A), putative DNA binding, MerR family regulatory protein	Predicted transcriptional regulators
hutH	EAMY_1255	1.52	2.14E-02	Histidine ammonia-lyase
hutF	EAMY_1258	2.11	2.35E-05	Formiminoglutamate deiminase		Cytosine deaminase and related metal-dependent hydrolases
ybiO	EAMY_1268	1.53	1.74E-02	putative mscS family transporter	MscS Mechanosensitive ion channel, TC 1.A.23.-.-The Small Conductance Mechanosensitive Ion Channel (MscS) Family	Small-conductance mechanosensitive channel
glnQ	EAMY_1271	1.54	2.51E-02	glutamine ABC transport system, ATP-binding component	Glutamine transport ATP-binding protein glnQ, TC 3.A.1.3.2 Glutamine transport ATP-binding protein glnQ	ABC-type polar amino acid transport system, ATPase component
glnH	EAMY_1273	1.52	3.10E-02	glutamine ABC transport system, periplasmic component	Bacterial extracellular solute-binding proteins, family 3, TC 3.A.1.3.2 Glutamine-binding periplasmic protein	ABC-type amino acid transport/signal transduction systems, periplasmic component/domain
ybiI	EAMY_1274	1.92	6.21E-04	Uncharacterized protein ybiI	Zinc finger, DksA/TraR C4-type, Prokaryotic dksA/traR C4-type zinc finger, C4_traR_proteo: phage/conjugal plasmid C-4 type zinc finger protein, TraR family	DnaK suppressor protein
dps	EAMY_1275	1.81	1.58E-04	DNA protection during starvation protein	DNA protection during starvation protein, Ferritin/ribonucleotide reductase-like	DNA-binding ferritin-like protein (oxidative damage protectant)
iolT	EAMY_1284	-3.94	2.61E-17	putative MFS sugar transporter	Major Facilitator Superfamily protein, TC 2.A.1.1.-The Sugar Porter (SP) Family	Permeases of the major facilitator superfamily
moeB	EAMY_1286	1.85	1.58E-04	Molybdopterin biosynthesis protein moeB	Molybdenum cofactor biosynthesis, molybdopterin synthase sulfurylase MoeB	Dinucleotide-utilizing enzymes involved in molybdopterin and thiamine biosynthesis family 2
moeA	EAMY_1287	2.13	2.14E-06	Molybdopterin biosynthesis protein moeA	molybdenum cofactor synthesis	Molybdopterin biosynthesis enzyme
ybiK	EAMY_1288	-2.23	1.11E-06	putative asparaginase	L-asparaginase precursor (L-asparagine amidohydrolase) [Contains: L-asparaginase subunit alpha; L-asparaginase subunit beta], Peptidase T2, asparaginase 2, Asparaginase	Asparaginase
yliA	EAMY_1289	-1.86	1.56E-04	putative ABC transport system, ATP-binding component	putative ABC transport system, ATP-binding component, The Peptide/Opine/Nickel Uptake Transporter (PepT) Family, 3.A.1.5.11 Hypothetical ABC transporter ATP-binding protein yliA	ABC-type uncharacterized transport system, duplicated ATPase component
yliB	EAMY_1290	-2.00	3.05E-06	putative ABC transport system, periplasmic component	Bacterial extracellular solute-binding protein, family 5, The Peptide/Opine/Nickel Uptake Transporter (PepT) Family, TC 3.A.1.5.11 putative binding protein yliB precursor	ABC-type dipeptide transport system, periplasmic component
yliC	EAMY_1291	-2.10	4.77E-05	putative ABC transport system, inner membrane component	Binding-protein-dependent transport systems inner membrane component, The Peptide/Opine/Nickel Uptake Transporter (PepT) Family, TC 3.A.1.5.11 Inner membrane ABC transporter permease protein yliC	ABC-type dipeptide/oligopeptide/nickel transport systems, permease components
grxA	EAMY_1301	-1.92	2.22E-03	Glutaredoxin-1	Glutaredoxin, GrxA	Glutaredoxin and related proteins
EAMY_1302	EAMY_1302	1.58	1.23E-02	Uncharacterized protein ybjC
ybjP	EAMY_1316	2.60	3.62E-10	Uncharacterized lipoprotein ybjP precursor
orfB1	EAMY_1317	1.88	7.67E-03	UPF0145 protein ECA2666	Protein of unknown function DUF74, Domain of unknown function DUF74	Uncharacterized conserved protein
ybjR1	EAMY_1318	1.78	1.65E-03	N-acetylmuramoyl-L-alanine amidase	N-acetylmuramoyl-L-alanine amidase amiD precursor, N-acetylmuramoyl-L-alanine amidase, family 2, N-acetylmuramoyl-L-alanine amidase	Negative regulator of beta-lactamase expression
EAMY_1319	EAMY_1319	2.61	3.11E-04	hypothetical protein predicted by Glimmer/Critica
poxB	EAMY_1321	1.53	2.21E-02	pyruvate oxidase	Pyruvate oxidase, Thiamine pyrophosphate enzyme	Pyruvate decarboxylase and related thiamine pyrophosphate-requiring enzymes
ybjD	EAMY_1322	1.97	1.09E-04	Uncharacterized protein ybjD		Predicted ATP-dependent endonuclease of the OLD family
cspD	EAMY_1323	-2.68	3.87E-09	Cold shock-like protein cspD (CPS-D)	cold shock domain protein CspD	Cold shock proteins
infA	EAMY_1327	2.12	3.06E-05	Translation initiation factor IF-1		Translation initiation factor 1 (IF-1)
cydC	EAMY_1329	1.99	1.20E-04	cysteine ABC transport system, ATP-binding/permease protein cydC	ABC transporter, CydDC cysteine exporter (CydDC-E) family, permease/ATP-binding protein CydC, TC 3.A.1.129.1 Transport ATP-binding protein cydC	ABC-type transport system involved in cytochrome bd biosynthesis, fused ATPase and permease components
cydD	EAMY_1330	2.13	9.58E-06	cysteine ABC transport system, ATP-binding/permease protein cydD	ABC transporter, CydDC cysteine exporter (CydDC-E) family, permease/ATP-binding protein CydD, TC 3.A.1.129.1 Transport ATP-binding protein cydD	ABC-type transport system involved in cytochrome bd biosynthesis, ATPase and permease components
trxB	EAMY_1331	-1.87	1.57E-04	Thioredoxin reductase
lrp	EAMY_1333	-2.54	6.39E-10	Leucine-responsive regulatory protein	Bacterial regulatory proteins, AsnC family	Transcriptional regulators
serC	EAMY_1344	-1.97	1.24E-04	3-phosphoserine aminotransferase	Phosphoserine aminotransferase (Phosphohydroxythreonine aminotransferase) (PSAT), Pyridoxal phosphate-dependent transferase	Serine-pyruvate aminotransferase/archaeal aspartate aminotransferase
cmk	EAMY_1346	-1.59	8.49E-03	Cytidylate kinase
ycaI	EAMY_1349	1.74	1.91E-02	Recombination protein 2	DNA internalization-related competence protein ComEC/Rec2, Competence protein, TC 3.A.11.2.2 Recombination protein 2	Predicted membrane metal-binding protein
ycbB	EAMY_1360	1.83	1.66E-04	Uncharacterized protein ycbB	Peptidoglycan binding-like	Uncharacterized protein conserved in bacteria
aspC	EAMY_1363	-1.52	2.57E-02	aspartate aminotransferase	Aspartate aminotransferase, chloroplast precursor (Transaminase A), Pyridoxal phosphate-dependent transferase	Aspartate/tyrosine/aromatic aminotransferase
ompN	EAMY_1364	-2.83	2.71E-11	Outer membrane protein precursor (Porin)	Porin, Gram-negative type, TC 1.B.1.1.-The General Bacterial Porin (GBP) Family	Outer membrane protein (porin)
asnS	EAMY_1365	-1.75	4.00E-04	asparaginyl-tRNA synthetase	Asparaginyl-tRNA synthetase (Asparagine-tRNA ligase) (AsnRS)	Aspartyl/asparaginyl-tRNA synthetases
ssuB	EAMY_1369	-3.74	2.15E-11	Aliphatic sulfonate ABC transporter, ATP-binding protein	Aliphatic sulfonate ABC transporter, ATP-binding protein, TC 3.A.1.17.2 ABC transporter ATP-binding subunit	ABC-type nitrate/sulfonate/bicarbonate transport system, ATPase component [Inorganic ion transport and metabolism].
ssuC	EAMY_1370	-3.92	8.86E-11	Aliphatic sulfonate ABC transporter, permease protein	Binding-protein-dependent transport systems inner membrane component, TC 3.A.1.17.2 ABC transporter membrane subunit precursor	ABC-type nitrate/sulfonate/bicarbonate transport system, permease component
ssuD	EAMY_1371	-4.32	0.00E+00	alkanesulfonate monooxygenase	Alkanesulfonate monooxygenase (FMNH2-dependent aliphatic sulfonate monooxygenase)	Coenzyme F420-dependent N5,N10-methylene tetrahydromethanopterin reductase and related flavin-dependent oxidoreductases
ssuA	EAMY_1372	-4.39	0.00E+00	Aliphatic sulfonate ABC transporter, substrate-binding protein precursor	Aliphatic sulfonate ABC transporter, substrate-binding protein precursor, TC 3.A.1.17.2 putative sulfonate binding protein precursor	ABC-type nitrate/sulfonate/bicarbonate transport systems, periplasmic components
ssuE	EAMY_1373	-5.01	0.00E+00	NAD(P)H-dependent FMN reductase	NADPH-dependent FMN reductase	Multimeric flavodoxin WrbA
rmf3	EAMY_1382	-2.09	5.20E-03	Ribosome modulation factor (Protein E)
ycbG	EAMY_1385	1.56	3.71E-02	UPF0268 protein ycbG
yccS	EAMY_1389	1.57	1.17E-02	putative ArAE family transporter	Protein of unknown function DUF893, YccS/YhfK, Aromatic Acid Exporter (ArAE) Family, TC 2.A.85.1.1 hypothetical 81.7 kDa protein YccS	Predicted membrane protein
yccF	EAMY_1390	1.65	1.30E-02	Inner membrane protein yccF	Protein of unknown function DUF307, Domain of unknown function (DUF307)	Predicted membrane protein
mgsA	EAMY_1392	1.78	7.39E-03	Methylglyoxal synthase
EAMY_1393	EAMY_1393	1.88	4.65E-04	UPF0319 protein yccT precursor		Uncharacterized protein conserved in bacteria
EAMY_1394	EAMY_1394	2.32	2.15E-03	hypothetical protein predicted by Glimmer/Critica
EAMY_1395	EAMY_1395	5.42	1.28E-03	hypothetical protein predicted by Glimmer/Critica
yccV	EAMY_1396	2.86	1.73E-09	Uncharacterized protein yccV	Hemimethylated DNA-binding region, Hemimethylated DNA-binding protein YccV like, yccV: hemimethylated DNA binding domain	Uncharacterized conserved protein
cycA	EAMY_1410	-2.28	2.48E-06	D-serine/D-alanine/glycine transporter	D-serine/D-alanine/glycine transporter, Amino Acid Transporter (AAT) Family, TC 2.A.3.1.7 D-serine/D-alanine/glycine transporter	Gamma-aminobutyrate permease and related permeases
ydgC	EAMY_1413	1.55	2.13E-02	Inner membrane protein ydgC	GlpM, GlpM protein	Uncharacterized membrane protein required for alginate biosynthesis
yecF	EAMY_1415	1.63	2.92E-02	Uncharacterized protein yecF
marR	EAMY_1420	1.82	2.64E-03	Transcriptional regulator slyA	Transcriptional regulator slyA (Regulator of antibiotic and pigment protein), Bacterial regulatory protein, MarR, MarR family	Transcriptional regulators
rmrB	EAMY_1421	1.75	3.31E-03	putative DHA2 family MFS transporter	Major facilitator superfamily MFS-1, TC 2.A.1.3. The Drug:H+ Antiporter-2 (14 Spanner) (DHA2) Family	Permeases of the major facilitator superfamily
EAMY_1422	EAMY_1422	1.62	2.98E-02	putative RND efflux system, membrane fusion protein	HlyD family secretion protein, TC 8.A.1.-.-The Membrane Fusion Protein (MFP) Family	EmrA, Multidrug resistance efflux pump
EAMY_1423	EAMY_1423	1.54	2.87E-02	putative HAE1 family transporter	RND efflux system, outer membrane component, TC 2.A.6.2.-The (Largely Gram-negative Bacterial) Hydrophobe/Amphiphile Efflux-1 (HAE1) Family	Outer membrane protein
ymdC	EAMY_1427	1.62	1.35E-02	Uncharacterized protein jhp_0176	Phospholipase D/Transphosphatidylase	Phosphatidylserine/phosphatidylglycerophosphat e/ cardiolipin synthases and related enzymes
yceI	EAMY_1435	-1.91	2.45E-04	Protein yceI precursor	Lipid/polyisoprenoid-binding, YceI-like, YceI-like domain	Uncharacterized conserved protein
EAMY_1437	EAMY_1437	-2.90	2.21E-02	hypothetical protein predicted by Glimmer/Critica
EAMY_1441	EAMY_1441	-2.69	5.26E-04	hypothetical protein predicted by Glimmer/Critica
dinI	EAMY_1442	1.52	2.17E-02	DNA-damage-inducible protein I
grxB	EAMY_1445	1.53	1.89E-02	Glutaredoxin-2 (Grx2)	Glutaredoxin, GrxB family	Glutaredoxin 2
mviN	EAMY_1449	-1.54	4.52E-02	integral membrane protein mviN homolog	Uncharacterized membrane protein, putative virulence factor, Mouse Virulence Factor (MVF) Family, TC 2.A.66.4.1 Virulence factor mviN	Uncharacterized membrane protein, putative virulence factor
flgM	EAMY_1451	1.70	8.18E-03	Negative regulator of flagellin synthesis	Negative regulator of flagellin synthesis (Anti-sigma-28 factor)	Negative regulator of flagellin synthesis (anti-sigma28 factor)
yceD	EAMY_1469	-1.54	1.25E-02	Uncharacterized protein yceD (G30K)	Protein of unknown function DUF177, Uncharacterized ACR, COG1399	Predicted metal-binding, possibly nucleic acid-binding protein
fabD	EAMY_1473	-1.52	2.22E-02	malonyl CoA-acyl carrier protein transacylase	Malonyl CoA-acyl carrier protein transacylase (MCT)	FabD, (acyl-carrier-protein) S-malonyltransferase
fabG	EAMY_1474	-1.62	7.78E-03	3-oxoacyl-(acyl-carrier-protein) reductase	3-oxoacyl-[acyl-carrier-protein] reductase (3-ketoacyl-acyl carrier protein reductase)	Dehydrogenases with different specificities (related to short-chain alcohol dehydrogenases)
acpP	EAMY_1475	-1.66	7.61E-03	Acyl carrier protein (ACP)
ptsG	EAMY_1482	1.92	2.58E-05	PTS system, glucose-specific IIBC component	Phosphotransferase system, glucose-specific IIBC component, TC 4.A.1.1.1 PTS system glucose-specific EIICB component	Phosphotransferase system IIC components, glucose/maltose/N-acetylglucosamine-specific
ycfF	EAMY_1483	-1.84	2.88E-04	Histidine triad nucleotide-binding protein 1	Histidine triad nucleotide-binding protein 1 (Adenosine 5'-monophosphoramidase) (Protein kinase C inhibitor 1) (Protein kinase C-interacting protein 1) (PKCI-1) (17 kDa inhibitor of protein kinase C), Histidine triad motif, HIT domain	Diadenosine tetraphosphate (Ap4A) hydrolase and other HIT family hydrolases
ybhH	EAMY_1489	-3.20	1.65E-06	Uncharacterized protein ybhH
yedP	EAMY_1495	1.58	1.08E-02	mannosyl-3-phosphoglycerate phosphatase	Mannosyl-3-phosphoglycerate phosphatase (MPGP), HAD-superfamily hydrolase, superfamily IIB, YedP, MPGP_rel: mannosyl-3-phosphoglycerate phosphatase homolog	Predicted hydrolases of the HAD superfamily
rcsA	EAMY_1498	-1.97	1.68E-04	Colanic acid capsular biosynthesis activation protein A	Erwinia amylovora positive activator of extracellular polysaccharide (amylovorin) biosynthesis gene	DNA-binding HTH domain-containing proteins
fliR1	EAMY_1499	1.96	8.17E-05	Flagellar biosynthetic protein FliR	Type III secretion system inner membrane R protein	Flagellar biosynthesis pathway, component FliR
fliP1	EAMY_1501	1.97	6.46E-04	Flagellar biosynthetic protein FliP precursor	fliP: flagellar biosynthetic protein FliP	Flagellar biosynthesis pathway, component FliP
fliF1	EAMY_1511	-1.53	4.17E-02	Flagellar M-ring protein FliF	fliF: flagellar M-ring protein FliF, YscJ/FliF family	Flagellar biosynthesis/type III secretory pathway lipoprotein
EAMY_1514	EAMY_1514	6.01	2.51E-07	hypothetical protein predicted by Glimmer/Critica
ycfV	EAMY_1523	-1.60	1.42E-02	Lipoprotein-releasing system ATP-binding protein	Lipoprotein-releasing system ATP-binding protein, TC 3.A.1.125.1 Lipoprotein releasing system ATP-binding protein lolD	ABC-type sugar transport systems, ATPase components
ydcN	EAMY_1528	3.61	5.64E-11	Uncharacterized HTH-type transcriptional regulator ydcN	Cupin, RmlC-type, Helix-turn-helix	Predicted transcriptional regulators
ycfD	EAMY_1529	1.58	1.40E-02	Uncharacterized protein ycfD	Cupin 4, Cupin superfamily protein	Uncharacterized conserved protein
ymfC	EAMY_1536	2.03	8.34E-05	ribosomal large subunit pseudouridine synthase	Ribosomal large subunit pseudouridine synthase E (rRNA-uridine isomerase E) (rRNA pseudouridylate synthase E), Pseudouridine synthase, Rsu, RNA pseudouridylate synthase, TIGR00093: conserved hypothetical protein	16S rRNA uridine-516 pseudouridylate synthase and related pseudouridylate synthases
icdA	EAMY_1537	-2.16	1.05E-06	isocitrate dehydrogenase	Isocitrate dehydrogenase [NADP] (Oxalosuccinate decarboxylase) (IDH) (NADP(+)-specific ICDH) (IDP), Isocitrate dehydrogenase NADP-dependent, prokaryotic	Isocitrate dehydrogenases
ycgQ	EAMY_1547	-1.62	1.21E-02	muramoyltetrapeptide carboxypeptidase	Muramoyltetrapeptide carboxypeptidase (LD-carboxypeptidase A), Peptidase S66, LD-carboxypeptidase A, LD-carboxypeptidase	Uncharacterized proteins, homologs of microcin C7 resistance protein MccF
mltE	EAMY_1548	-2.16	1.25E-05	membrane-bound lytic murein transglycosylase E	Membrane-bound lytic murein transglycosylase C precursor (Murein hydrolase C), Lytic transglycosylase-like, catalytic, Transglycosylase SLT domain	Soluble lytic murein transglycosylase and related regulatory proteins (some contain LysM/invasin domains)
treA	EAMY_1552	-1.51	1.67E-02	trehalase, periplasmic	Periplasmic trehalase precursor (Alpha,alpha-trehalase) (Alpha,alpha-trehalose glucohydrolase), Glycoside hydrolase, family 37, Trehalase	Neutral trehalase
argC	EAMY_1553	-1.81	1.07E-03	N-acetyl-gamma-glutamyl-phosphate reductase	N-acetyl-gamma-glutamyl-phosphate reductase (AGPR) (N-acetyl-glutamate semialdehyde dehydrogenase) (NAGSA dehydrogenase)	Acetylglutamate semialdehyde dehydrogenase
EAMY_1555	EAMY_1555	1.99	2.00E-02	hypothetical protein
EAMY_1556	EAMY_1556	2.03	5.13E-04	hypothetical protein
EAMY_1559	EAMY_1559	1.72	1.32E-02	hypothetical protein predicted by Glimmer/Critica
ygjE	EAMY_1560	2.08	1.71E-05	putative tartrate carrier	putative tartrate carrier (Tartrate transporter) (Tartrate/succinate antiporter), The Divalent Anion:Na+ Symporter (DASS) Family, TC 2.A.47.3.3 Putative tartrate carrier (Tartrate transporter) (Tartrate/succinate antiporter)	Di- and tricarboxylate transporters
yjdH	EAMY_1565	2.09	4.74E-05	putative 2-component sensor protein	Sensor protein malK (Malate kinase sensor), ATP-binding region, ATPase-like, Histidine kinase-, DNA gyrase B-, and HSP90-like ATPase	Signal transduction histidine kinase regulating citrate/malate metabolism
ygdI3	EAMY_1566	1.74	1.36E-03	Uncharacterized lipoprotein ygdI precursor
ygdR3	EAMY_1567	1.97	1.05E-02	Uncharacterized lipoprotein ygdI precursor
ycgZ	EAMY_1569	-1.53	4.83E-02	Uncharacterized protein ycgZ
invB	EAMY_1581	2.22	2.78E-02	surface presentation of antigens, secretory protein invB
sipC3	EAMY_1592	-2.46	3.16E-02	hypothetical protein predicted by Glimmer/Critica
EAMY_1594	EAMY_1594	-3.31	7.68E-03	hypothetical protein predicted by Glimmer/Critica
ychH	EAMY_1602	2.74	1.35E-09	Uncharacterized protein ychH
ispE	EAMY_1604	-1.55	1.41E-02	4-diphosphocytidyl-2-C-methyl-D-erythritolkinase	4-diphosphocytidyl-2-C-methyl-D-erythritol kinase (CMK) (4-(cytidine-5'-diphospho)-2-C-methyl-D-erythritol kinase)	4-diphosphocytidyl-2C-methyl-D-erythritol 2-phosphate synthase
scrR	EAMY_1614	1.56	1.29E-02	HTH-type transcriptional repressor	HTH-type transcriptional repressor, sucrose-responsive transcription factor	Transcriptional regulators
scrB	EAMY_1615	-1.73	2.14E-02	sucrose-6-phosphate hydrolase	Sucrose-6-phosphate hydrolase (Sucrase) (Invertase)	Beta-fructosidases (levanase/invertase)
scrA	EAMY_1616	-1.63	1.51E-02	PTS system, sucrose-specific IIBC component	PTS system sucrose-specific EIIBC component (EIIBC-Scr) (EII-Scr) [Includes: Sucrose-specific phosphotransferase enzyme IIB component (PTS system sucrose-specific EIIB component); Sucrose permease IIC component (PTS system sucrose-specific EIIC component)], TC 4.A.1.2.1 PTS system, sucrose-specific IIBC component (EIIBC-SCR)(Sucrose-permease IIBC component) (Phosphotransferase enzyme II, BC compo…	Phosphotransferase system IIC components, glucose/maltose/N-acetylglucosamine-specific
scrK	EAMY_1618	-1.83	1.32E-03	Fructokinase	pfkB family carbohydrate kinase	Sugar kinases, ribokinase family
chaC	EAMY_1619	-1.95	1.27E-04	Cation transport protein chaC	ChaC-like protein, ChaC-like protein	Uncharacterized protein involved in cation transport
ychP	EAMY_1625	1.88	2.70E-04	putative invasin
ompF	EAMY_1626	-2.13	5.86E-06	Outer membrane protein F precursor	Porin, Gram-negative type, TC 1.B.1.1.1 outer membrane protein F precursor (porin OmpF) (Outer membrane protein 1A, IA, OR B)	Outer membrane protein (porin)
astC	EAMY_1628	4.98	2.11E-18	succinylornithine transaminase	Succinylornithine transaminase (Succinylornithine aminotransferase), Pyridoxal phosphate-dependent transferase	Ornithine/acetylornithine aminotransferase
astA	EAMY_1629	3.91	7.82E-12	arginine N-succinyltransferase	Arginine N-succinyltransferase (AST) (AOST)	Arginine/ornithine N-succinyltransferase beta subunit
astD	EAMY_1630	4.07	9.51E-17	succinylglutamic semialdehyde dehydrogenase	succinylglutamic semialdehyde dehydrogenase, Aldehyde dehydrogenase	NAD-dependent aldehyde dehydrogenases
astB	EAMY_1631	3.71	2.07E-16	Succinylarginine dihydrolase
astE	EAMY_1632	2.68	4.11E-08	Succinylglutamate desuccinylase
spy	EAMY_1633	2.18	2.64E-05	Spheroplast protein Y precursor	Region of unknown function, Spy-related	P pilus assembly/Cpx signaling pathway, periplasmic inhibitor/zinc-resistance associated protein
cho	EAMY_1634	2.18	1.79E-06	putative excinuclease cho	Excinuclease cho (Endonuclease cho) (UvrC homolog protein), nucleotide excision repair endonuclease	Nuclease subunit of the excinuclease complex
nadE	EAMY_1635	-2.09	8.96E-06	NAD synthetase	NAD+ synthetase, prefers NH3 over glutamine	NAD synthase
EAMY_1638	EAMY_1638	5.09	3.29E-14	hypothetical protein predicted by Glimmer/Critica
ydjM	EAMY_1640	2.06	4.48E-02	Inner membrane protein ydjM precursor	Protein of unknown function DUF457, transmembrane, Predicted membrane-bound metal-dependent hydrolase (DUF457)	Predicted membrane-bound metal-dependent hydrolases
yniA	EAMY_1644	2.25	5.83E-06	Uncharacterized protein VP1481	Fructosamine kinase, Fructosamine kinase	Fructosamine-3-kinase
ydiY	EAMY_1646	-1.62	6.20E-03	Uncharacterized protein ydiY precursor	Protein of unknown function DUF481, Protein of unknown function, DUF481	Putative salt-induced outer membrane protein
pheS	EAMY_1652	-1.73	1.43E-02	phenylalanine tRNA synthetase, alpha-subunit	Phenylalanyl-tRNA synthetase alpha chain (Phenylalanine-tRNA ligase alpha chain) (PheRS)	Phenylalanyl-tRNA synthetase alpha subunit
nlpC	EAMY_1657	-2.00	6.40E-03	probable lipoprotein nlpC precursor (ORF-17)	NLP/P60, NlpC/P60 family	Cell wall-associated hydrolases (invasion-associated proteins)
hmuU	EAMY_1664	3.31	8.74E-07	putative iron chelate ABC transport system, inner membrane component	Bacterial transport system permease protein, TC 3.A.1.14.-The Iron Chelate Uptake Transporter (FeCT) Family	ABC-type Fe3+-siderophore transport system, permease component
hmuT	EAMY_1665	2.94	1.86E-04	putative iron chelate ABC transport system, periplasmic component	Periplasmic binding protein, TC 3.A.1.14.-The Iron Chelate Uptake Transporter (FeCT) Family	ABC-type Fe3+-hydroxamate transport system, periplasmic component
hmuS	EAMY_1666	3.10	6.33E-06	Iron chelate transport protein	Iron chelate transport protein, hemin-degrading family protein	Putative heme degradation protein
ppsA	EAMY_1670	-2.11	9.25E-06	phosphoenolpyruvate synthase	Phosphoenolpyruvate synthase (Pyruvate, water dikinase) (PEP synthase)	Phosphoenolpyruvate synthase/pyruvate phosphate dikinase
EAMY_1674	EAMY_1674	1.97	1.92E-03	hypothetical protein
sufA	EAMY_1675	1.70	1.59E-02	FeS assembly scaffold SufA	SUF system FeS cluster assembly, SufA scaffold	Uncharacterized conserved protein
EAMY_1683	EAMY_1683	-3.17	2.80E-03	hypothetical protein predicted by Glimmer/Critica
norM	EAMY_1684	1.71	3.50E-03	Multidrug resistance protein norM	Multidrug resistance protein norM (Na(+)/drug antiporter) (Multidrug-efflux transporter), TC 2.A.66.1.3 Multidrug resistance protein norM (Na(+)/drug antiporter) (Multidrug-efflux transporter)	Na+-driven multidrug efflux pump
purR	EAMY_1689	-1.67	1.30E-02	HTH-type transcriptional repressor purR	HTH-type transcriptional repressor purR (Purine nucleotide synthesis repressor) (Pur regulon repressor), Periplasmic binding protein/LacI transcriptional regulator, Periplasmic binding proteins and sugar binding domain of the LacI family, ccpA: catabolite control protein A	Transcriptional regulators
ydhD	EAMY_1691	1.92	1.09E-03	Glutaredoxin-4 (Grx4) (Monothiol glutaredoxin)	Monothiol glutaredoxin, Glutaredoxin, TIGR00365: glutaredoxin homolog	Glutaredoxin-related protein
ydhL	EAMY_1699	2.04	1.21E-02	Uncharacterized protein ydhL precursor	Protein of unknown function DUF1289, Protein of unknown function (DUF1289)	Predicted Fe-S protein
pdxH	EAMY_1706	1.52	2.80E-02	pyridoxinephosphate oxidase	Pyridoxamine 5'-phosphate oxidase (PNP/PMP oxidase) (PNPOx)	Pyridoxamine-phosphate oxidase
pdxY1	EAMY_1708	2.13	8.47E-05	pyridoxal kinase 2 / pyridoxine kinase	pyridoxal kinase	Pyridoxal/pyridoxine/pyridoxamine kinase
pdxY3	EAMY_1709	2.95	2.55E-12	pyridoxal kinase 2 / pyridoxine kinase		Pyridoxal/pyridoxine/pyridoxamine kinase
gst	EAMY_1710	2.43	9.85E-09	Glutathione S-transferase
ydgK	EAMY_1723	2.03	2.64E-04	Inner membrane protein ydgK
araF	EAMY_1727	1.72	1.42E-02	ABC transport system, D-galactose-binding periplasmic protein precursor	D-galactose-binding periplasmic protein precursor (GBP) (D-galactose/ D-glucose-binding protein) (GGBP), Periplasmic binding protein/LacI transcriptional regulator, TC 3.A.1.2.2 L-arabinose-binding periplasmic protein precursor (ABP)	ABC-type sugar transport system, periplasmic component
araG	EAMY_1728	1.86	1.90E-03	ABC L-arabinose transport system, ATPase component	Arabinose import ATP-binding protein araG, TC 3.A.1.2.2 Arabinose import ATP-binding protein araG	ABC-type sugar transport system, ATPase component
tus	EAMY_1736	1.77	4.01E-03	DNA replication terminus site-binding protein
ynfM	EAMY_1738	3.95	5.45E-17	putative MFS transporter ynfM	Major facilitator superfamily, The Acriflavin-sensitivity Family, TC 2.A.1.36.1 Hypothetical transport protein ynfM	Permeases of the major facilitator superfamily
ynfK	EAMY_1742	2.20	5.49E-06	putative dethiobiotin synthetase	probable dethiobiotin synthetase 1 (Dethiobiotin synthase 1) (DTB synthetase 1) (DTBS 1), Dethiobiotin synthase, CobQ/CobB/MinD/ParA nucleotide binding domain, bioD: dethiobiotin synthase	Dethiobiotin synthetase
EAMY_1743	EAMY_1743	2.09	7.21E-06	putative DHA2 family MFS transporter	Major facilitator superfamily, TC 2.A.1.3.-The Drug:H+ Antiporter-2 (14 Spanner) (DHA2) Family	Permeases of the major facilitator superfamily
dcp	EAMY_1749	-1.69	1.07E-03	dipeptidyl carboxypeptidase II	Thimet oligopeptidase (Endopeptidase 24.15) (MP78), Peptidase M3A and M3B, thimet/oligopeptidase F, Peptidase family M3	Zn-dependent oligopeptidases
EAMY_1750	EAMY_1750	-2.21	2.64E-04	putative flavoprotein monooxygenase	putative flavoprotein monooxygenase, Monooxygenase, FAD-binding	2-polyprenyl-6-methoxyphenol hydroxylase and related FAD-dependent oxidoreductases
gdhA	EAMY_1755	-1.55	8.86E-03	glutamate dehydrogenase		Glutamate dehydrogenase/leucine dehydrogenase
EAMY_1757	EAMY_1757	-1.54	1.14E-02	putative short-chain alcohol dehydrogenase	Short-chain alcohol dehydrogenase	Uncharacterized paraquat-inducible protein B
EAMY_1765	EAMY_1765	2.96	1.20E-06	hypothetical protein
yafP	EAMY_1769	-1.59	2.30E-02	Uncharacterized acetyltransferase yjaB	Uncharacterized acetyltransferase yjaB, GCN5-related N-acetyltransferase	Histone acetyltransferase HPA2 and related acetyltransferases
mqo2	EAMY_1781	2.06	1.87E-04	malate dehydrogenase (acceptor)	probable malate:quinone oxidoreductase 1 (Malate dehydrogenase [acceptor] 1) (MQO 1)	Predicted dehydrogenase
EAMY_1782	EAMY_1782	-1.92	1.68E-03	hypothetical protein predicted by Glimmer/Critica
pvcB	EAMY_1787	1.91	3.74E-02	pyoverdine biosynthesis protein PvcB	Gamma-butyrobetaine dioxygenase (Gamma-butyrobetaine,2-oxoglutarate dioxygenase) (Gamma-butyrobetaine hydroxylase) (Gamma-BBH), Taurine catabolism dioxygenase TauD/TfdA, Taurine catabolism dioxygenase TauD, TfdA family	Probable taurine catabolism dioxygenase
EAMY_1793	EAMY_1793	1.98	1.56E-04	UPF0118 membrane protein MTH_1211		Predicted permease
EAMY_1794	EAMY_1794	1.71	1.49E-03	HTH-type transcriptional regulator iscR	Transcriptional regulator, Rrf2, Transcriptional regulator	Predicted transcriptional regulator
EAMY_1798	EAMY_1798	-3.33	5.80E-09	acyl-CoA dehydrogenase family protein		Acyl-CoA dehydrogenases
EAMY_1800	EAMY_1800	-6.45	1.91E-23	hypothetical protein	Bacterial luciferase-like	Coenzyme F420-dependent N5,N10-methylene tetrahydromethanopterin reductase and related flavin-dependent oxidoreductases
EAMY_1801	EAMY_1801	-5.92	5.57E-22	hypothetical protein	FAD dependent oxidoreductase	Uncharacterized protein conserved in bacteria
EAMY_1802	EAMY_1802	-5.45	6.67E-24	alkanesulfonate monooxygenase	Alkanesulfonate monooxygenase (FMNH2-dependent aliphatic sulfonate monooxygenase), Bacterial luciferase-like	Coenzyme F420-dependent N5,N10-methylene tetrahydromethanopterin reductase and related flavin-dependent oxidoreductases
msuD	EAMY_1803	-4.23	7.12E-17	alkanesulfonate monooxygenase	Alkanesulfonate monooxygenase (FMNH2-dependent aliphatic sulfonate monooxygenase), Bacterial luciferase-like	Coenzyme F420-dependent N5,N10-methylene tetrahydromethanopterin reductase and related flavin-dependent oxidoreductases
EAMY_1804	EAMY_1804	-3.57	3.39E-08	Nif-specific regulatory protein	ABC transporter, substrate-binding protein, aliphatic sulphonates, Sigma-54 interaction domain, phageshock_pspF: psp operon transcriptional activator PspF	Response regulator containing CheY-like receiver, AAA-type ATPase, and DNA-binding domains
dppA1	EAMY_1805	-2.78	2.15E-08	putative ABC transport system, periplasmic component	Bacterial extracellular solute-binding protein, family 5, TC 3.A.1.5.-The Peptide/Opine/Nickel Uptake Transporter (PepT) Family	ABC-type dipeptide transport system, periplasmic component
EAMY_1806	EAMY_1806	-3.70	2.47E-03	hypothetical protein predicted by Glimmer/Critica
pepT	EAMY_1808	-1.71	1.35E-03	peptidase T, putative	Peptidase T (Tripeptide aminopeptidase) (Aminotripeptidase) (Tripeptidase)	Di- and tripeptidases
EAMY_1823	EAMY_1823	-1.94	2.92E-02	hypothetical protein
ydgH	EAMY_1824	-2.28	2.32E-06	Protein ydgH precursor
EAMY_1828	EAMY_1828	3.22	1.26E-06	hypothetical protein	YcfA-like, YcfA-like protein	Predicted periplasmic or secreted lipoprotein
ybjR3	EAMY_1844	1.66	3.24E-02	probable N-acetylmuramoyl-L-alanine amidase	N-acetylmuramoyl-L-alanine amidase amiD precursor, N-acetylmuramoyl-L-alanine amidase, family 2, N-acetylmuramoyl-L-alanine amidase	Negative regulator of beta-lactamase expression
acpD	EAMY_1846	-1.58	1.35E-02	Acyl carrier protein phosphodiesterase
EAMY_1847	EAMY_1847	1.55	4.89E-02	putative short-chain dehydrogenase/reductase	Short-chain dehydrogenase/reductase SDR, short chain dehydrogenase	Dehydrogenases with different specificities (related to short-chain alcohol dehydrogenases)
ydbH	EAMY_1850	1.60	1.27E-02	Uncharacterized protein ydbH
EAMY_1853	EAMY_1853	2.03	1.16E-03	EF-hand calcium-binding protein 2
EAMY_1855	EAMY_1855	4.49	7.26E-13	hypothetical protein predicted by Glimmer/Critica
malL	EAMY_1858	2.59	5.74E-09	oligo-1,6-glucosidase	Oligo-1,6-glucosidase (Oligosaccharide alpha-1,6-glucosidase) (Sucrase-isomaltase) (Isomaltase) (Dextrin 6-alpha-D-glucanohydrolase), Glycoside hydrolase, catalytic core, Alpha amylase, catalytic domain, trehalose_treC: alpha,alpha-phosphotrehalase	Glycosidases
ydaN	EAMY_1859	-1.76	2.32E-02	putative Zinc transport protein	putative Zinc transport protein, TC 1.A.35.4.1 Zinc transport protein (Putative Zn transport protein)	Mg2+ and Co2+ transporters
yhcD	EAMY_1863	1.96	1.59E-03	Outer membrane usher protein fimD precursor	Fimbrial biogenesis outer membrane usher protein, Fimbrial Usher protein	P pilus assembly protein, porin PapC
ycjG	EAMY_1869	1.77	9.68E-04	putative muconate cycloisomerase I	Chloromuconate cycloisomerase (Muconate cycloisomerase II), Mandelate racemase/muconate lactonizing enzyme, Mandelate racemase / muconate lactonizing enzyme, N-terminal domain	L-alanine-DL-glutamate epimerase and related enzymes of enolase superfamily
tpx	EAMY_1870	-2.31	9.20E-07	thiol peroxidase	Thioredoxin fold, Redoxin	Peroxiredoxin
ycjF	EAMY_1872	1.66	7.53E-03	UPF0283 membrane protein plu2581	Conserved hypothetical protein CHP01620, Family of unknown function (DUF697), hyp_HI0043: conserved hypothetical protein TIGR01620	Predicted membrane protein
pspD	EAMY_1874	1.79	1.56E-02	Phage shock protein D
pspC	EAMY_1875	1.78	1.22E-03	Phage shock protein C		Putative stress-responsive transcriptional regulator
pspA	EAMY_1877	1.89	1.23E-04	Phage shock protein A		Phage shock protein A (IM30), suppresses sigma54-dependent transcription
EAMY_1879	EAMY_1879	5.07	9.69E-03	hypothetical protein predicted by Glimmer/Critica
sapA	EAMY_1880	2.03	1.56E-05	Peptide ABC transport system, periplasmic protein sapA precursor	Bacterial extracellular solute-binding protein, family 5, TC 3.A.1.5.5 Peptide transport periplasmic protein SapA precursor	ABC-type oligopeptide transport system, periplasmic component
sapB	EAMY_1881	1.89	6.62E-04	Peptide ABC transport system, inner membrane component	Binding-protein-dependent transport systems inner membrane component, TC 3.A.1.5.5 Peptide transport system permease protein sapB	ABC-type dipeptide/oligopeptide/nickel transport systems, permease components
sapC	EAMY_1882	1.55	3.56E-02	Peptide ABC transport system, inner membrane component	Binding-protein-dependent transport systems inner membrane component, TC 3.A.1.5.5 Peptide transport system permease protein sapC	ABC-type dipeptide/oligopeptide/nickel transport systems, permease components
EAMY_1885	EAMY_1885	2.13	3.18E-02	hypothetical protein predicted by Glimmer/Critica
yciW	EAMY_1886	-1.96	5.45E-05	Uncharacterized protein yciW		Uncharacterized protein conserved in bacteria
EAMY_1891	EAMY_1891	2.32	4.06E-02	putative lipoprotein
EAMY_1892	EAMY_1892	1.97	2.76E-04	oxidoreductase alpha (molybdopterin) subunit	Periplasmic nitrate reductase precursor, Oxidoreductase alpha (molybdopterin) subunit, Fdhalpha-like: oxidoreductase alpha (molybdopterin) subunit	Anaerobic dehydrogenases, typically selenocysteine-containing
pgpB1	EAMY_1893	-1.74	8.37E-04	phosphatidylglycerophosphatase B	Phosphatidic acid phosphatase type 2-like, PAP2 superfamily	Membrane-associated phospholipid phosphatase
EAMY_1895	EAMY_1895	3.97	1.65E-08	Osmotically-inducible lipoprotein B precursor
EAMY_1896	EAMY_1896	2.00	4.03E-03	hypothetical protein predicted by Glimmer/Critica
EAMY_1898	EAMY_1898	2.55	8.89E-04	hypothetical protein predicted by Glimmer/Critica
pyrF	EAMY_1900	-1.66	1.99E-02	Orotidine-5'-phosphate decarboxylase
EAMY_1906	EAMY_1906	3.99	4.63E-07	hypothetical protein predicted by Glimmer/Critica
cysB	EAMY_1907	2.03	6.49E-05	HTH-type transcriptional regulator cysB	HTH-type transcriptional regulator cysB (Cys regulon transcriptional activator), LysR, substrate-binding, LysR substrate binding domain	Transcriptional regulator
trpE	EAMY_1915	1.67	1.26E-02	anthranilate synthase component I	Anthranilate synthase component 1	Anthranilate/para-aminobenzoate synthases component I
trpG	EAMY_1916	1.63	9.13E-03	Glutamine amidotransferase of anthranilate synthase	Anthranilate synthase component II (Glutamine amido-transferase), Glutamine amidotransferase of anthranilate synthase	Anthranilate/para-aminobenzoate synthases component II
trpD	EAMY_1917	1.65	8.14E-03	anthranilate phosphoribosyltransferase / anthranilate synthase component II	Anthranilate phosphoribosyltransferase, trpD: anthranilate phosphoribosyltransferase	Anthranilate phosphoribosyltransferase
yciC	EAMY_1924	1.81	6.41E-04	UPF0259 membrane protein yciC
yciA	EAMY_1926	2.48	1.13E-04	putative acyl-CoA thioester hydrolase	Acyl-CoA thioester hydrolase yciA (Protein P14), Thioesterase superfamily, Thioesterase superfamily	Acyl-CoA hydrolase
oppF	EAMY_1933	-1.73	4.40E-03	Oligopeptide ABC transport system, ATP-binding protein oppF	ATP-binding protein of oligopeptide ABC transport system, TC 3.A.1.5.1 Oligopeptide transport ATP-binding protein OppF	ABC-type oligopeptide transport system, ATPase component
oppC1	EAMY_1935	-1.68	1.59E-02	Oligopeptide ABC transport system, inner membrane component oppC	Binding-protein-dependent transport systems inner membrane component, TC 3.A.1.5.1 Oligopeptide transport system permease protein oppC	ABC-type dipeptide/oligopeptide/nickel transport systems, permease components
oppB1	EAMY_1936	-1.68	5.06E-03	Oligopeptide ABC transport system, inner membrane component oppB	Binding-protein-dependent transport systems inner membrane component, TC 3.A.1.5.1 Oligopeptide transport system permease protein OppB	ABC-type dipeptide/oligopeptide/nickel transport systems, permease components
oppA1	EAMY_1937	-1.62	2.08E-03	Oligopeptide ABC transport system, periplasmic protein precursor oppA	Bacterial extracellular solute-binding protein, family 5, TC 3.A.1.5.1 Periplasmic oligopeptide-binding protein precursor	ABC-type oligopeptide transport system, periplasmic component
oppA3	EAMY_1938	-1.87	2.85E-04	Oligopeptide ABC transport system, periplasmic protein precursor oppA	Bacterial extracellular solute-binding protein, family 5, TC 3.A.1.5.1 Periplasmic oligopeptide-binding protein precursor	ABC-type oligopeptide transport system, periplasmic component
pcaK3	EAMY_1943	-2.06	7.48E-06	putative 4-hydroxybenzoate MFS transporter	Major facilitator superfamily, TC 2.A.1.15.1 4-hydroxybenzoate transporter	Permeases of the major facilitator superfamily
pcaH	EAMY_1944	-2.36	1.81E-08	protocatechuate 3,4-dioxygenase beta chain	Protocatechuate 4,5-dioxygenase beta chain (4,5-PCD), Extradiol ring-cleavage dioxygenase, class III enzyme, subunit B	Uncharacterized conserved protein
pdc1	EAMY_1945	-2.15	2.51E-06	putative 2-pyrone-4,6-dicarboxylic acid (PDC) hydrolase	amidohydrolase 2, putative 2-pyrone-4,6-dicarboxylic acid hydrolase	Predicted metal-dependent hydrolase of the TIM-barrel fold
aroQ3	EAMY_1946	-1.76	5.63E-04	3-dehydroquinate dehydratase	3-dehydroquinate dehydratase (3-dehydroquinase) (Type II DHQase)	3-dehydroquinate dehydratase II
pcaQ	EAMY_1947	-1.73	1.52E-03	LysR family transcriptional regulator	probable pca operon transcription factor PcaQ	Transcriptional regulator
EAMY_1949	EAMY_1949	-2.77	3.93E-12	hypothetical protein	N-acetylglucosaminylphosphatidylinositol deacetylase, GlcNAc-PI de-N-acetylase	Uncharacterized proteins, LmbE homologs
fldZ	EAMY_1950	-2.22	6.79E-07	4-carboxy-4-hydroxy-2-oxoadipate aldolase/oxaloacetate decarboxylase		Demethylmenaquinone methyltransferase
fldA3	EAMY_1951	-2.35	8.57E-08	Uncharacterized protein ybhH	Protein of unknown function DUF453, Protein of unknown function (DUF453), prpF: probable AcnD-accessory protein PrpF	Uncharacterized protein conserved in bacteria
fldX	EAMY_1952	-2.23	6.69E-06	probable dehydrogenase		3-hydroxyisobutyrate dehydrogenase and related beta-hydroxyacid dehydrogenases
glcG	EAMY_1953	-2.23	3.11E-06	Uncharacterized 15.0 kDa protein in dhaT-dhaS intergenic region	Uncharacterized 15.0 kDa protein in dhaT-dhaS intergenic region (ORFY), Protein of unknown function DUF336, Domain of unknown function (DUF336)	Uncharacterized protein, possibly involved in utilization of glycolate and propanediol
EAMY_1954	EAMY_1954	-1.80	2.65E-03	hypothetical protein predicted by Glimmer/Critica
sldL	EAMY_1955	-1.83	9.10E-04	glucose-methanol-choline oxidoreductase	FAD dependent oxidoreductase	Choline dehydrogenase and related flavoproteins
hns_1	EAMY_1959	-2.11	1.10E-06	DNA-binding protein H-NS
topB1	EAMY_1960	-1.54	1.29E-02	DNA topoisomerase III	DNA topoisomerase 3	Topoisomerase IA
ugd	EAMY_1961	-1.63	7.21E-03	putative nucleotide sugar dehydrogenase	UDP-glucose 6-dehydrogenase (UDP-Glc dehydrogenase) (UDP-GlcDH) (UDPGDH)	Predicted UDP-glucose 6-dehydrogenase
galU	EAMY_1962	-1.77	5.02E-04	glucose-1-phosphate uridylyltransferase	UTP-glucose-1-phosphate uridylyltransferase (UDPGP) (Alpha-D-glucosyl-1-phosphate uridylyltransferase) (Uridine diphosphoglucose pyrophosphorylase)	UDP-glucose pyrophosphorylase
xthA	EAMY_1966	-1.62	9.94E-03	Exonuclease III
yeaC	EAMY_1974	-1.55	3.47E-02	Uncharacterized protein yeaC	Protein of unknown function DUF1315, Protein of unknown function (DUF1315)	Uncharacterized protein conserved in bacteria
yeaA	EAMY_1975	-1.96	3.56E-04	Methionine sulphoxide reductase B	Peptide methionine sulfoxide reductase msrB 2 (Peptide-methionine (R)-S-oxide reductase 2), Methionine sulphoxide reductase B, SelR domain, TIGR00357: methionine-R-sulfoxide reductase	Conserved domain frequently associated with peptide methionine sulfoxide reductase
EAMY_1980	EAMY_1980	2.13	2.02E-02	hypothetical protein predicted by Glimmer/Critica
EAMY_1984	EAMY_1984	2.30	2.15E-02	hypothetical protein predicted by Glimmer/Critica
EAMY_1988	EAMY_1988	1.53	2.11E-02	putative DHA1 family MFS transporter	Major facilitator superfamily, TC 2.A.1.2.-The Drug:H+ Antiporter-1 (12 Spanner) (DHA1) Family	Permeases of the major facilitator superfamily
ycgN	EAMY_1995	-2.17	9.18E-05	UPF0260 protein ycgN	Uncharacterised conserved protein UCP006173, Uncharacterised protein family (UPF0153)	Uncharacterized conserved protein
ycgM	EAMY_1996	-1.67	2.76E-03	Uncharacterized protein ycgM	Fumarylacetoacetase, C-terminal-related, Fumarylacetoacetate (FAA) hydrolase family, HpaG-C-term: 4-hydroxyphenylacetate degradation bifunctional isomerase/decarboxylase, C-terminal subunit	2-keto-4-pentenoate hydratase/2-oxohepta-3-ene-1,7-dioic acid hydratase (catechol pathway)
minE	EAMY_2002	-1.50	3.84E-02	cell division topological specificity factor
yeaY	EAMY_2005	2.24	2.02E-06	Outer membrane protein slp precursor
sdaA	EAMY_2012	2.42	1.20E-06	L-serine dehydratase	L-serine dehydratase 1 (L-serine deaminase 1) (SDH 1) (L-SD1), Iron-sulphur-dependent L-serine dehydratase	L-serine deaminase
EAMY_2019	EAMY_2019	-1.87	4.12E-03	UPF0173 metal-dependent hydrolase AF_1265	Beta-lactamase-like	Predicted Zn-dependent hydrolases of the beta-lactamase fold
EAMY_2021	EAMY_2021	-2.22	1.72E-04	Uncharacterized protein yobH precursor
EAMY_2029	EAMY_2029	1.54	4.06E-02	hypothetical protein predicted by Glimmer/Critica
ybjE	EAMY_2032	-2.74	5.91E-07	Uncharacterized protein ybjE	Protein of unknown function DUF340, prokaryotic membrane, Membrane protein of unknown function (DUF340)	Predicted membrane protein
EAMY_2033	EAMY_2033	-1.99	9.98E-05	hypothetical protein
EAMY_2035	EAMY_2035	2.10	2.86E-02	hypothetical protein predicted by Glimmer/Critica
holE	EAMY_2043	-2.46	4.89E-03	DNA polymerase III, theta subunit
exoX	EAMY_2045	-2.10	5.00E-04	exodeoxyribonuclease X	Exodeoxyribonuclease 10 (Exonuclease X) (Exo X)	DNA polymerase III, epsilon subunit and related 3'-5' exonucleases
EAMY_2050	EAMY_2050	1.60	1.02E-02	4-hydroxyphenylpyruvate dioxygenase	3-dehydroshikimate dehydratase (DHS dehydratase) (DHSase), Xylose isomerase-like, TIM barrel, Xylose isomerase-like TIM barrel	Sugar phosphate isomerases/epimerases
yebG	EAMY_2051	2.02	9.43E-04	Uncharacterized protein yebG	YebG, YebG protein	Uncharacterized protein conserved in bacteria
zwf	EAMY_2054	-1.53	6.95E-03	glucose-6-phosphate dehydrogenase	Glucose-6-phosphate 1-dehydrogenase (G6PD)	Glucose-6-phosphate 1-dehydrogenase
znuA	EAMY_2060	1.61	7.92E-03	putative ABC zinc2+ transport system, periplasmic component	Periplasmic solute binding protein, TC 3.A.1.15.5 High-affinity zinc uptake system protein znuA precursor	ABC-type Zn2+ transport system, periplasmic component/surface adhesin
znuC	EAMY_2061	2.49	2.17E-07	putative ABC zinc2+ transport system, ATP-binding component	ABC transporter, ATP-binding protein, TC 3.A.1.15.5 Zinc import ATP-binding protein znuC	ABC-type Mn/Zn transport systems, ATPase component
znuB	EAMY_2062	2.14	6.86E-05	putative ABC zinc2+ transport system, inner membrane component	Permease component of ABC transport system, TC 3.A.1.15.5 High-affinity zinc uptake system membrane protein znuB	ABC-type Mn2+/Zn2+ transport systems, permease components
EAMY_2077	EAMY_2077	2.50	3.89E-04	hypothetical protein predicted by Glimmer/Critica
cutC	EAMY_2078	1.88	3.97E-04	Copper homeostasis protein cutC	Copper homeostasis protein, CutC family	Uncharacterized protein involved in copper resistance
patB	EAMY_2079	1.59	8.81E-03	aminotransferase	Aspartate aminotransferase (Transaminase A) (ASPAT), Pyridoxal phosphate-dependent transferase, major region, Aminotransferase class I and II	Aspartate/tyrosine/aromatic aminotransferase
yecM	EAMY_2080	1.97	7.60E-05	Protein yecM	Protein of unknown function DUF991, YecM protein	Uncharacterized protein conserved in bacteria
cheR1	EAMY_2089	-1.92	1.37E-02	chemotaxis protein methyltransferase CheR	Chemotaxis protein MCP methyltransferase, CheR-type	Methylase of chemotaxis methyl-accepting proteins
otsB	EAMY_2103	1.67	2.39E-03	trehalose-6-phosphate phophatase, biosynthetic	probable trehalose-phosphatase (Trehalose 6-phosphate phosphatase) (TPP)	Trehalose-6-phosphatase
EAMY_2104	EAMY_2104	1.75	4.31E-03	Uncharacterized protein RA0705	Protein of unknown function DUF1275, Protein of unknown function (DUF1275)	Predicted membrane protein
umuD	EAMY_2105	3.72	6.18E-07	Error-prone repair, SOS-response transcriptional repressor	SOS-response transcriptional repressor (RecA-mediated autopeptidase)	SOS-response transcriptional repressors (RecA-mediated autopeptidases)
umuC	EAMY_2106	2.09	8.76E-04	DNA polymerase V subunit UmuC		Nucleotidyltransferase/DNA polymerase involved in DNA repair
yieF	EAMY_2108	1.89	5.31E-04	FMN-dependent NADPH-azoreductase	FMN-dependent NADPH-azoreductase (NADPH-dependent flavo-azoreductase) (NADPH-flavin azoreductase), NADPH-dependent FMN reductase, NADPH-dependent FMN reductase	Predicted flavoprotein
EAMY_2113	EAMY_2113	-3.41	1.65E-06	putative NCS1 family transporter	putative permease for cytosine/purines, uracil, thiamine, allantoin, TC 2.A.39.-.-The Nucleobase:Cation Symporter-1 (NCS1) Family	Purine-cytosine permease and related proteins
aldB	EAMY_2114	-5.73	1.72E-26	putative aldehyde dehydrogenase	Aldehyde dehydrogenase family	NAD-dependent aldehyde dehydrogenases
EAMY_2123	EAMY_2123	2.83	6.86E-05	Iodotyrosine dehalogenase 1 precursor	Iodotyrosine dehalogenase 1 precursor) (IYD-1), Nitroreductase	Nitroreductase
phoH	EAMY_2126	-1.54	9.76E-03	Protein phoH	Protein phoH (Phosphate starvation-inducible protein psiH), PhoH-like protein, PhoH-like protein	Phosphate starvation-inducible protein PhoH, predicted ATPase
ycdB	EAMY_2127	1.75	1.04E-03	Peroxidase ycdB precursor	Tat-translocated enzyme, Dyp-type peroxidase family, tat_substr_1: Tat-translocated enzyme	Predicted iron-dependent peroxidase
ycdO	EAMY_2128	1.91	1.06E-04	UPF0409 protein ycdO precursor	Protein of unknown function DUF451, Imelysin	Predicted periplasmic lipoprotein involved in iron transport
efeU	EAMY_2129	1.57	4.04E-02	Ferrous iron permease efeU	Ferrous iron permease efeU (Ferrous iron uptake protein), TC 9.A.10.2.3 Ferrous iron permease efeU	High-affinity Fe2+/Pb2+ permease
putA	EAMY_2131	1.74	4.96E-04	proline dehydrogenase, P5C dehydrogenase	Bifunctional protein putA [Includes: Proline dehydrogenase (Proline oxidase); Delta-1-pyrroline-5-carboxylate dehydrogenase (P5C dehydrogenase)]	Proline dehydrogenase
EAMY_2132	EAMY_2132	1.92	3.57E-02	hypothetical protein predicted by Glimmer/Critica
ycfT	EAMY_2133	-2.93	1.80E-08	Inner membrane protein ycfT
fliA1	EAMY_2139	-1.69	4.06E-02	RNA polymerase sigma factor FliA/RpoD	FliA_WhiG: RNA polymerase sigma-70 factor, FliA/WhiG family	DNA-directed RNA polymerase specialized sigma subunit
EAMY_2149	EAMY_2149	2.31	3.03E-04	hypothetical protein predicted by Glimmer/Critica
yedI	EAMY_2150	1.67	2.22E-02	Inner membrane protein yedI	Protein of unknown function DUF808, Protein of unknown function (DUF808)	Uncharacterized protein conserved in bacteria
vsr	EAMY_2152	2.13	1.07E-05	patch repair protein	Very short patch repair protein (DNA mismatch endonuclease) (Vsr mismatch endonuclease) (V.EcoKDcm)	DNA G:T-mismatch repair endonuclease
oppD3	EAMY_2169	7.11	5.92E-17	putative ABC transport system, ATP-binding component	ABC transporter, ATP-binding protein, TC 3.A.1.5.-The Peptide/Opine/Nickel Uptake Transporter (PepT) Family	ATPase components of various ABC-type transport systems, contain duplicated ATPase
oppC3	EAMY_2170	8.06	2.15E-11	putative ABC transport system, inner membrane component	Binding-protein-dependent transport systems inner membrane component, TC 3.A.1.5.-The Peptide/Opine/Nickel Uptake Transporter (PepT) Family	ABC-type dipeptide/oligopeptide/nickel transport systems, permease components
oppB3	EAMY_2171	12.48	1.60E-16	putative ABC transport system, inner membrane component	Binding-protein-dependent transport systems inner membrane component, TC 3.A.1.5.-The Peptide/Opine/Nickel Uptake Transporter (PepT) Family	ABC-type dipeptide/oligopeptide/nickel transport systems, permease components
oppA5	EAMY_2172	9.99	3.42E-25	putative ABC transport system, periplasmic component	Bacterial extracellular solute-binding protein, family 5, TC 3.A.1.5.-The Peptide/Opine/Nickel Uptake Transporter (PepT) Family	ABC-type dipeptide transport system, periplasmic component
EAMY_2173	EAMY_2173	2.08	1.80E-04	hypothetical protein predicted by Glimmer/Critica
pglA	EAMY_2178	-2.66	1.43E-08	polygalacturonase	endo-polygalacturonase, Glycosyl hydrolases family 28	Endopolygalacturonase
cbl	EAMY_2185	-6.10	1.63E-19	HTH-type transcriptional regulator cysB	HTH-type transcriptional regulator cysB (Cys regulon transcriptional activator), LysR, substrate-binding, LysR substrate binding domain	Transcriptional regulator
nac	EAMY_2186	-3.15	2.00E-04	probable RuBisCO transcriptional regulator	LysR, substrate-binding, LysR substrate binding domain	Transcriptional regulator
EAMY_2192	EAMY_2192	-1.71	1.64E-03	E3 ubiquitin-protein ligase TRIM33
yviA	EAMY_2194	-1.94	8.65E-04	Uncharacterized protein ykjA (ORF3)	Protein of unknown function DUF421, Protein of unknown function (DUF421)	Predicted membrane protein
EAMY_2201	EAMY_2201	1.67	3.03E-02	Uncharacterized protein SCO4036
paaK	EAMY_2203	-1.58	2.63E-02	coenzyme F390 synthetase II		Acyl-coenzyme A synthetases/AMP-(fatty) acid ligases
ilvE3	EAMY_2204	-1.60	9.08E-03	branched-chain amino acid aminotransferase	Branched-chain-amino-acid aminotransferase 5, chloroplast precursor (Atbcat-5), Aminotransferase, class IV, Aminotransferase class IV, ilvE_I: branched-chain amino acid aminotransferase	Branched-chain amino acid aminotransferase/4-amino-4-deoxychorismate lyase
EAMY_2205	EAMY_2205	-2.38	2.47E-04	Bacilysin biosynthesis protein bacA		Prephenate dehydratase
mip	EAMY_2206	-1.61	3.96E-02	hypothetical protein		Uncharacterized conserved protein
xenA	EAMY_2211	1.77	8.35E-04	xenobiotic reductase A	12-oxophytodienoate reductase 1 (12-oxophytodienoate-10,11-reductase 1) (OPDA-reductase 1) (AtOPR1) (FS-AT-I), NADH:flavin oxidoreductase/NADH oxidase, N-terminal, NADH:flavin oxidoreductase / NADH oxidase family	NADH:flavin oxidoreductases, Old Yellow Enzyme family
yeeO	EAMY_2212	1.75	1.34E-02	putative MATE family transporter	MatE-family transporter, TC 2.A.66.1.-The Multi Antimicrobial Extrusion (MATE) Family	Na+-driven multidrug efflux pump
hisG	EAMY_2220	-1.51	4.87E-02	ATP phosphoribosyltransferase
hisC	EAMY_2222	-1.58	1.45E-02	histidinol-phosphate aminotransferase	Histidinol-phosphate aminotransferase (Imidazole acetol-phosphate transaminase) (HspAT) (HPAT), Pyridoxal phosphate-dependent transferase	Histidinol-phosphate/aromatic aminotransferase and cobyric acid decarboxylase
hisB	EAMY_2223	-1.66	4.33E-03	histidinol-phosphatase / imidazoleglycerol-phosphate dehydratase	Histidine biosynthesis bifunctional protein hisB [Includes: Histidinol-phosphatase; Imidazoleglycerol-phosphate dehydratase (IGPD)]	Imidazoleglycerol-phosphate dehydratase
hisI	EAMY_2227	-1.54	3.03E-02	bifunctional phosphoribosyl-AMP cyclohydrolase/phosphoribosyl-ATP pyrophosphatase protein	Histidine biosynthesis bifunctional protein hisIE [Includes: Phosphoribosyl-AMP cyclohydrolase (PRA-CH); Phosphoribosyl-ATP pyrophosphatase (PRA-PH)]	Phosphoribosyl-AMP cyclohydrolase
galE	EAMY_2240	-1.71	8.76E-04	UDP-glucose 4-epimerase
amsJ	EAMY_2244	-1.92	5.41E-05	Exopolysaccharide biosynthesis protein amsJ	Amylovoran biosynthesis protein AmsJ	Uncharacterized conserved protein
amsF	EAMY_2245	-1.53	7.83E-03	Amylovoran biosynthesis protein amsF precursor
amsE	EAMY_2246	-1.56	1.17E-02	putative glycosyltransferase	Glycosyl transferase family 2, Amylovoran biosynthesis protein AmsE	Glycosyltransferases involved in cell wall biogenesis
amsD	EAMY_2247	-2.37	5.28E-08	glycosyltransferase amsD	Glycosyl transferase, group 1, Amylovoran biosynthesis protein AmsD	Glycosyltransferase
amsC	EAMY_2248	-1.91	1.62E-04	Exopolysaccharide biosynthesis protein
amsB	EAMY_2249	-1.85	8.97E-05	glycosyltransferase amsB	Glycosyl transferase, family 2, Amylovoran biosynthesis protein AmsB	Glycosyltransferases involved in cell wall biogenesis
amsA	EAMY_2250	-1.55	1.10E-02	putative tyrosine-protein kinase	putative tyrosine-protein kinase, Chain length determinant protein, Amylovoran biosynthesis protein AmsA	Uncharacterized protein involved in exopolysaccharide biosynthesis
amsI	EAMY_2251	-1.76	2.44E-03	probable protein-tyrosine-phosphatase	Low molecular weight protein-tyrosine-phosphatase wzb, Amylovoran biosynthesis protein amsI	Protein-tyrosine-phosphatase
amsH	EAMY_2252	-1.64	3.06E-03	Amylovoran export outer membrane protein amsH precursor	Polysaccharide export protein, Amylovoran biosynthesis protein amsH	Periplasmic protein involved in polysaccharide export
amsG	EAMY_2253	-1.68	2.53E-03	undecaprenyl-phosphategalactosephosphotransferase	UDP-galactose-lipid carrier transferase), Amylovoran biosynthesis protein AmsG	Sugar transferases involved in lipopolysaccharide synthesis
yegH	EAMY_2254	1.60	6.67E-03	putative HCC family transporter	TC 9.A.40.-.-The HlyC/CorC (HCC) Family of putative Transporters	Hemolysins and related proteins containing CBS domains
baeR	EAMY_2266	1.92	1.00E-03	probable transcriptional regulator ycf27	probable transcriptional regulator ycf27 (OmpR-like protein), CheY-like, Response regulator receiver domain, PhoB: phosphate regulon transcriptional regulatory protein PhoB	Response regulators consisting of a CheY-like receiver domain and a winged-helix DNA-binding domain
EAMY_2269	EAMY_2269	-2.26	5.29E-06	hypothetical protein predicted by Glimmer/Critica
EAMY_2270	EAMY_2270	-3.11	6.31E-09	hypothetical protein
EAMY_2274	EAMY_2274	3.66	2.79E-13	hypothetical protein predicted by Glimmer/Critica
aroQ5	EAMY_2275	-2.46	5.67E-07	putative chorismate mutase	Monofunctional chorismate mutase precursor (CM-F), Periplasmic chorismate mutase, CM_mono2: chorismate mutase, putative	Chorismate mutase
EAMY_2276	EAMY_2276	-1.75	3.75E-02	Uncharacterized acetyltransferase Mb2688	Uncharacterized acetyltransferase Mb2688, GCN5-related N-acetyltransferase, Acetyltransferase (GNAT) family	Histone acetyltransferase HPA2 and related acetyltransferases
cdd	EAMY_2283	-1.64	1.76E-02	cytidine/deoxycytidine deaminase	Cytidine deaminase (Cytidine aminohydrolase) (CDA); homodimeric; zinc-binding	Cytidine deaminase
sfcA	EAMY_2284	-1.82	3.55E-04	NAD-dependent malic enzyme	Malic enzyme, NAD-binding	Malic enzyme
mglA	EAMY_2287	-1.68	3.04E-02	galactoside ABC transport system, ATPase component mglA	Galactose/methyl galactoside import ATP-binding protein mglA, TC 3.A.1.2.3 Galactose/methyl galactoside import ATP-binding protein mglA	ABC-type sugar transport system, ATPase component
mglB	EAMY_2288	-1.79	1.01E-02	galactoside ABC transport system, periplasmic component precursor mglB	D-galactose-binding periplasmic protein precursor (GBP), TC 3.A.1.2.3 D-galactose-binding periplasmic protein	ABC-type sugar transport system, periplasmic component
mglD	EAMY_2289	2.17	4.08E-06	HTH-type transcriptional repressor mglD	HTH-type transcriptional repressor MglD(galactoside repressor)	Transcriptional regulators
folE	EAMY_2292	-1.79	9.75E-04	GTP cyclohydrolase I
EAMY_2306	EAMY_2306	2.18	1.52E-03	UPF0153 protein yeiW
spr	EAMY_2309	-1.93	4.21E-05	Lipoprotein spr precursor	NLP/P60, NlpC/P60 family	Cell wall-associated hydrolases (invasion-associated proteins)
yejG	EAMY_2315	-2.45	9.35E-04	Uncharacterized protein yejG
yejH	EAMY_2319	1.69	1.30E-02	Uncharacterized protein yejH	DEAD-like helicase, N-terminal, Type III restriction enzyme, res subunit	DNA or RNA helicases of superfamily II
EAMY_2331	EAMY_2331	-2.17	3.30E-05	hypothetical protein
EAMY_2337	EAMY_2337	6.63	2.12E-12	hypothetical protein predicted by Glimmer/Critica
nrdA	EAMY_2347	1.76	8.18E-04	Ribonucleotide reductase, alpha subunit
yfaE	EAMY_2349	2.11	9.75E-04	Ferredoxin-1 precursor	Ferredoxin-1 precursor (Ferredoxin I)	Ferredoxin
ydcG	EAMY_2356	-1.99	2.14E-05	Glucans biosynthesis protein D precursor
nuoL	EAMY_2362	-1.64	4.46E-02	NADH dehydrogenase I chain L	NADH-quinone oxidoreductase subunit L (NADH dehydrogenase I subunit L) (NDH-1 subunit L), NADH-plastoquinone oxidoreductase, chain 5	NADH:ubiquinone oxidoreductase subunit 5 (chain L)/Multisubunit Na+/H+ antiporter, MnhA subunit
nuoK	EAMY_2363	-1.92	6.60E-03	NADH dehydrogenase I chain K
nuoA	EAMY_2373	-1.55	1.29E-02	NADH dehydrogenase I chain A	NADH-quinone oxidoreductase subunit A (NADH dehydrogenase I subunit A) (NDH-1 subunit A)	NADH:ubiquinone oxidoreductase subunit 3 (chain A)
EAMY_2390	EAMY_2390	3.75	5.78E-03	hypothetical protein predicted by Glimmer/Critica
goaG	EAMY_2391	3.30	2.64E-06	putative 4-aminobutyrate aminotransferase	putative 4-aminobutyrate transaminase	4-aminobutyrate aminotransferase and related aminotransferases
EAMY_2392	EAMY_2392	3.62	1.96E-09	putative ABC transport system, periplasmic component	Bacterial extracellular solute-binding protein, family 1, TC 3.A.1.11.-The Polyamine/Opine/Phosphonate Uptake Transporter (POPT) Family	Spermidine/putrescine-binding periplasmic protein
EAMY_2393	EAMY_2393	3.17	1.69E-07	putative ABC transport system, inner membrane component	Binding-protein-dependent transport systems inner membrane component, TC 3.A.1.11.-The Polyamine/Opine/Phosphonate Uptake Transporter (POPT) Family	ABC-type spermidine/putrescine transport system, permease component I
EAMY_2394	EAMY_2394	2.04	2.18E-03	putative ABC transport system, inner membrane component	Binding-protein-dependent transport systems inner membrane component, TC 3.A.1.11.-The Polyamine/Opine/Phosphonate Uptake Transporter (POPT) Family	ABC-type spermidine/putrescine transport system, permease component II
yfcD	EAMY_2395	-1.62	1.80E-02	hypothetical protein	NUDIX hydrolase	NTP pyrophosphohydrolases including oxidative damage repair enzymes
yfcH	EAMY_2398	2.25	9.70E-07	UPF0105 protein SH2119	Conserved hypothetical protein, YfcH, Domain of unknown function (DUF1731), yfcH: conserved hypothetical protein TIGR01777	Predicted nucleoside-diphosphate sugar epimerase
cvpA	EAMY_2405	-1.80	5.24E-03	Colicin V production protein	Colicin V production protein (Protein dedE) (Pur regulon 18 kDa protein), Colicin V production protein, Colicin V production protein	Uncharacterized membrane protein, required for colicin V production
flk	EAMY_2416	1.63	4.40E-03	Protein div
fabB	EAMY_2423	-1.83	1.73E-04	3-oxoacyl-[acyl-carrier-protein] synthase I	3-oxoacyl-[acyl-carrier-protein] synthase 1 (3-oxoacyl-[acyl-carrier-protein] synthase I) (Beta-ketoacyl-ACP synthase I) (KAS I)	3-oxoacyl-(acyl-carrier-protein) synthase
yfcK	EAMY_2424	-1.68	3.24E-02	UPF0209 protein PP_1751	FAD dependent oxidoreductase, Protein of unknown function (DUF752)	Uncharacterized conserved protein
yfcM	EAMY_2426	-1.66	1.48E-02	Uncharacterized protein yfcM	Protein of unknown function DUF462, Protein of unknown function, DUF462	Uncharacterized protein conserved in bacteria
EAMY_2436	EAMY_2436	2.32	1.42E-02	hypothetical protein predicted by Glimmer/Critica
fadL	EAMY_2437	-1.71	1.57E-03	Long-chain fatty acid transport protein precursor	Long-chain fatty acid transport protein precursor (Outer membrane fadL protein) (Outer membrane flp protein), TC 1.B.9.1.1 Long-chain fatty acid transport protein precursor (Outer membrane fadL protein) (Outer membrane flp protein)	Long-chain fatty acid transport protein
ccmF	EAMY_2442	1.51	4.42E-02	Cytochrome c-type biogenesis protein ccmF		Cytochrome c biogenesis factor
EAMY_2460	EAMY_2460	2.21	4.12E-02	hypothetical protein predicted by Glimmer/Critica
EAMY_2462	EAMY_2462	2.04	1.01E-04	hypothetical protein predicted by Glimmer/Critica
EAMY_2463	EAMY_2463	1.89	7.03E-04	putative universal stress protein SERP1273	UspA, Universal stress protein family	Universal stress protein UspA and related nucleotide-binding proteins
pdc3	EAMY_2469	1.80	1.36E-03	putative decarboxylase	Pyruvate decarboxylase/indolepyruvate decarboxylase, Thiamine pyrophosphate enzyme	Thiamine pyrophosphate-requiring enzymes [acetolactate synthase, pyruvate dehydrogenase (cytochrome), glyoxylate carboligase, phosphonopyruvate decarboxylase]
mntH	EAMY_2472	1.80	9.22E-04	putative manganese transport protein mntH	metal ion transporter, metal ion (Mn2+/Fe2+) transporter (Nramp) family, TC 2.A.55.3.1 Manganese transport protein mntH	Mn2+ and Fe2+ transporters of the NRAMP family
nupC3	EAMY_2473	-1.76	1.02E-03	Sodium/nucleoside cotransporter 1
yrhG	EAMY_2474	-2.27	9.94E-03	putative FNT family transporter	putative formate/nitrite family transporter, TC 2.A.44.-.-The Formate-Nitrite Transporter (FNT) Family	Formate/nitrite family of transporters
cysK	EAMY_2484	-2.15	1.96E-06	cysteine synthase A	Cysteine synthase A, O-acetylserine sulfhydrolase A subunit, Pyridoxal-phosphate dependent enzyme	Cysteine synthase
ptsH	EAMY_2485	-1.77	5.91E-04	Phosphocarrier protein HPr	Phosphocarrier protein HPr (Histidine-containing protein), TC 8.A.8.1.1 Phosphocarrier protein HPr	Phosphotransferase system, HPr-related proteins
cpxR3	EAMY_2489	2.06	1.66E-04	Sensory transduction protein regX3	CheY-like, Response regulator receiver domain, PhoB: phosphate regulon transcriptional regulatory protein PhoB	Response regulators consisting of a CheY-like receiver domain and a winged-helix DNA-binding domain
cysM	EAMY_2490	-1.91	1.73E-04	cysteine synthase B	Cysteine synthase B (O-acetylserine sulfhydrylase B) (O-acetylserine (Thiol)-lyase B) (CSase B), Pyridoxal-phosphate dependent enzyme	Cysteine synthase
cysA	EAMY_2491	-2.19	3.02E-07	Sulfate ABC transport system, ATP-binding component	Sulfate/thiosulfate import ATP-binding protein cysA (Sulfate-transporting ATPase), Sulphate transport system permease protein 1, ABC transporter, TC 3.A.1.6.1 Sulfate transport ATP-binding protein cysA	ABC-type spermidine/putrescine transport systems, ATPase components
cysW	EAMY_2492	-2.05	1.35E-05	Sulfate ABC transport system, permease protein cysW	Sulphate ABC transporter permease protein 2, Binding-protein-dependent transport system inner membrane component, TC 3.A.1.6.1 Sulfate transport system permease protein cysW	ABC-type sulfate transport system, permease component
cysU	EAMY_2493	-2.07	4.25E-05	Sulfate ABC transport system, permease protein cysT	Sulphate ABC transporter permease protein 2, Binding-protein-dependent transport system inner membrane component, TC 3.A.1.6.1 Sulfate transport system permease protein cysT	ABC-type sulfate transport system, permease component
cysP	EAMY_2494	-2.68	1.11E-08	Sulfate ABC transport system, thiosulfate-binding protein precursor	Thiosulphate-binding protein, TC 3.A.1.6.1 Thiosulfate-binding protein precursor	ABC-type sulfate transport system, periplasmic component
EAMY_2500	EAMY_2500	3.56	1.58E-03	hypothetical protein predicted by Glimmer/Critica
talA	EAMY_2501	1.56	6.29E-03	transaldolase A	Transaldolase AB	Transaldolase
EAMY_2505	EAMY_2505	2.75	1.77E-07	hypothetical protein predicted by Glimmer/Critica
narP	EAMY_2507	1.70	6.35E-03	Nitrate/nitrite response regulator protein homolog	CheY-like, Response regulator receiver domain	Response regulators consisting of a CheY-like receiver domain and a winged-helix DNA-binding domain
yffB	EAMY_2514	-4.27	3.58E-10	Regulatory protein spx	Thioredoxin fold, ArsC family, arsC_related: conserved hypothetical protein	Arsenate reductase and related proteins, glutaredoxin family
dapE	EAMY_2515	-2.39	7.77E-08	N-succinyl-diaminopimelate deacylase	Succinyl-diaminopimelate desuccinylase (SDAP)	Acetylornithine deacetylase/Succinyl-diaminopimelate desuccinylase and related deacylases
EAMY_2516	EAMY_2516	-1.57	1.83E-02	UPF0370 protein YPO3055/y1425/YP_2677
EAMY_2517	EAMY_2517	-1.88	2.40E-03	putative non-ribosomal peptide synthase	putative non-ribosomal peptide synthase (NRPS)	EntF, Non-ribosomal peptide synthetase modules and related proteins
EAMY_2521	EAMY_2521	-1.77	2.66E-02	hypothetical protein
EAMY_2525	EAMY_2525	3.68	4.85E-02	hypothetical protein predicted by Glimmer/Critica
EAMY_2534	EAMY_2534	1.61	1.02E-02	Protein yhjK	GGDEF, GGDEF domain, GGDEF: diguanylate cyclase (GGDEF) domain	Methyl-accepting chemotaxis protein
EAMY_2535	EAMY_2535	3.35	3.23E-02	hypothetical protein predicted by Glimmer/Critica
yfgE	EAMY_2538	-1.78	7.74E-03	Chromosomal replication initiator protein dnaA	Chromosomal replication initiator, DnaA	ATPase involved in DNA replication initiation
uraA	EAMY_2540	1.81	1.08E-03	Uracil permease	Xanthine/uracil permease, TC 2.A.40.1.1 Uracil permease	Xanthine/uracil permeases
upp	EAMY_2541	2.19	1.37E-05	Uracil phosphoribosyltransferase
purM	EAMY_2542	-1.98	1.01E-04	phosphoribosylformylglycinamidine cyclo-ligase	Phosphoribosylformylglycinamidine cyclo-ligase (AIRS) (Phosphoribosyl-aminoimidazole synthetase) (AIR synthase)	Phosphoribosylaminoimidazole (AIR) synthetase
purN	EAMY_2543	-1.72	5.07E-03	phosphoribosylglycinamide formyltransferase 1	Phosphoribosylglycinamide formyltransferase (GART) (GAR transformylase) (5'-phosphoribosylglycinamide transformylase)	Folate-dependent phosphoribosylglycinamide formyltransferase PurN
EAMY_2555	EAMY_2555	1.64	2.92E-02	Cold shock-like protein cspLA (CspL)	Cold-shock protein, DNA-binding	Cold shock proteins
rluA	EAMY_2556	1.82	4.98E-03	ribosomal large subunit pseudouridine synthase A	Ribosomal large subunit pseudouridine synthase A (rRNA-uridine isomerase A) (rRNA pseudouridylate synthase A)	Pseudouridylate synthases, 23S RNA-specific
yaiL	EAMY_2557	1.63	1.41E-02	Uncharacterized protein yaiL		Uncharacterized protein conserved in bacteria
EAMY_2560	EAMY_2560	2.33	2.58E-02	Insertion element ISR1 uncharacterized 10 kDa protein A3
EAMY_2562	EAMY_2562	-1.73	9.17E-03	hypothetical protein
prt1	EAMY_2570	1.74	5.13E-04	putative metalloprotease	Extracellular metalloprotease precursor, Peptidase M4, thermolysin C-terminal, Thermolysin metallopeptidase, alpha-helical domain	Zinc metalloprotease (elastase)
EAMY_2571	EAMY_2571	1.69	4.83E-03	hypothetical protein
EAMY_2587	EAMY_2587	-1.60	4.96E-02	Retinal dehydrogenase 1	Retinal dehydrogenase 1 (RalDH1) (RALDH 1) (Aldehyde dehydrogenase family 1 member A1) (Aldehyde dehydrogenase, cytosolic) (ALHDII) (ALDH-E1), Aldehyde dehydrogenase, Aldehyde dehydrogenase family	NAD-dependent aldehyde dehydrogenases
EAMY_2591	EAMY_2591	-1.77	2.15E-02	Proline racemase
EAMY_2592	EAMY_2592	-2.35	2.18E-03	Uncharacterized HTH-type transcriptional regulator ydfH	GntR, C-terminal, Bacterial regulatory proteins, gntR family	Transcriptional regulators
EAMY_2593	EAMY_2593	-1.78	1.37E-02	probable dihydrodipicolinate synthetase	Dihydrodipicolinate synthase (DHDPS), Dihydrodipicolinate synthetase, Dihydrodipicolinate synthetase family, dapA: dihydrodipicolinate synthase	Dihydrodipicolinate synthase/N-acetylneuraminate lyase
iscS	EAMY_2597	-1.59	9.89E-03	cysteine desulfurase	Cysteine desulfurase (ThiI transpersulfidase) (NifS protein homolog)	Cysteine sulfinate desulfinase/cysteine desulfurase and related enzymes
iscR	EAMY_2598	-2.28	6.68E-07	HTH-type transcriptional regulator iscR	ISC system FeS cluster assembly, IscR transcription factor, Transcriptional regulator, IscR: iron-sulfur cluster assembly transcription factor IscR	Predicted transcriptional regulator
csiE	EAMY_2602	3.48	6.49E-14	Stationary phase-inducible protein csiE	PRD	Transcriptional antiterminator
EAMY_2603	EAMY_2603	1.88	4.89E-03	hypothetical protein predicted by Glimmer/Critica
glyA	EAMY_2604	-1.56	6.87E-03	serine hydroxymethyltransferase	Serine hydroxymethyltransferase (Serine methylase) (SHMT), Glycine hydroxymethyltransferase	Glycine/serine hydroxymethyltransferase
EAMY_2614	EAMY_2614	1.63	3.39E-03	N-acetylmuramic acid 6-phosphate etherase	N-acetylmuramic acid 6-phosphate etherase (MurNAc-6-P etherase), Glucokinase regulatory-like protein, TIGR00274: glucokinase regulator homolog	Glucosamine 6-phosphate synthetase, contains amidotransferase and phosphosugar isomerase domains
yfhH	EAMY_2615	1.53	2.22E-02	Bifunctional protein glk	Bifunctional protein glk [Includes: Glucokinase (Glucose kinase); putative HTH-type transcriptional regulator], Sugar isomerase (SIS), Helix-turn-helix domain, rpiR family	Transcriptional regulators
recO	EAMY_2620	1.87	2.08E-04	DNA repair protein recO (Recombination protein O)	Recombination protein O, RecO	Recombinational DNA repair protein (RecF pathway)
era	EAMY_2621	1.80	5.30E-04	GTP-binding protein Era		GTPase
rnc	EAMY_2622	1.89	2.13E-04	RNase III, ds RNA	Ribonuclease 3 (Ribonuclease III) (RNase III)	dsRNA-specific ribonuclease
HvnA	EAMY_2626	-1.96	1.54E-02	halovibrin
rseA	EAMY_2630	1.82	1.58E-04	Sigma-E factor negative regulatory protein
rpoE	EAMY_2631	1.68	1.02E-02	RNA polymerase sigma-E factor (Sigma-24)	RNA polymerase sigma factor RpoE	DNA-directed RNA polymerase specialized sigma subunit, sigma24 homolog
EAMY_2636	EAMY_2636	4.33	2.15E-03	hypothetical protein predicted by Glimmer/Critica
recN	EAMY_2641	2.02	2.91E-05	DNA repair protein recN (Recombination protein N)	DNA repair protein RecN	ATPase involved in DNA repair
tsr5	EAMY_2657	1.58	3.24E-02	Methyl-accepting chemotaxis protein
flgF3	EAMY_2664	2.17	3.75E-02	Flagellar basal-body rod protein flgF	Flagellar basal-body rod protein flgF (putative proximal rod protein)	Flagellar basal body rod protein
flgA3	EAMY_2669	1.88	2.59E-02	Flagella basal body P-ring formation protein flgA precursor		Flagellar basal body P-ring biosynthesis protein
EAMY_2676	EAMY_2676	2.69	3.00E-03	hypothetical protein predicted by Glimmer/Critica
EAMY_2677	EAMY_2677	2.44	3.15E-06	Uncharacterized protein yqeI	Winged helix repressor DNA-binding, Transcriptional regulatory protein, C terminal	DNA-binding winged-HTH domains
EAMY_2678	EAMY_2678	1.77	3.85E-02	hypothetical protein predicted by Glimmer/Critica
fliP3	EAMY_2684	2.34	1.08E-02	Flagellar biosynthetic protein FliP precursor		Flagellar biosynthesis pathway, component FliP
fliI3	EAMY_2691	2.61	2.88E-04	flagellum-specific ATP synthase	Type III secretion system ATPase, FliI/YscN family	Flagellar biosynthesis/type III secretory pathway ATPase
EAMY_2704	EAMY_2704	-3.17	5.02E-04	hypothetical protein predicted by Glimmer/Critica
nrdH	EAMY_2709	7.26	2.67E-20	Glutaredoxin	Glutaredoxin-like protein NrdH	Glutaredoxin and related proteins
nrdI	EAMY_2710	5.81	1.30E-21	Ribonucleotide reductase	Ribonucleotide reductase, NrdI	Flavodoxins
nrdE	EAMY_2711	3.95	1.97E-15	ribonucleoside-diphosphate reductase alpha chain	Ribonucleoside-diphosphate reductase 2 alpha subunit (Ribonucleotide reductase 2) (R1E protein)	Ribonucleotide reductase, alpha subunit
nrdF	EAMY_2712	3.73	6.64E-13	ribonucleoside-diphosphate reductase 2 beta chain	Ribonucleoside-diphosphate reductase M2 subunit (Ribonucleotide reductase small subunit) (Ribonucleotide reductase small chain)	Ribonucleotide reductase, beta subunit
proV	EAMY_2713	-1.57	4.23E-02	glycine betaine/proline ABC transport system, ATP-binding component	Glycine betaine/L-proline transport ATP-binding subunit, ABC transporter, TC 3.A.1.12.1 Glycine betaine/L-proline transport ATP-binding protein proV	ABC-type proline/glycine betaine transport system, ATPase component
proX	EAMY_2715	-1.55	3.02E-02	Glycine betaine/L-proline ABC transport system, periplasmic component	Substrate-binding region of ABC-type glycine betaine transport system, TC 3.A.1.12.1 Glycine betaine-binding periplasmic protein	Periplasmic glycine betaine/choline-binding (lipo)protein of an ABC-type transport system (osmoprotectant binding protein)
trxC	EAMY_2721	3.56	4.59E-11	putative thioredoxin-like protein	Thioredoxin-2 (Trx2) (Protein-disulfide reductase) (Disulfide reductase)	Thiol-disulfide isomerase and thioredoxins
yfiP	EAMY_2722	2.79	1.04E-09	Uncharacterized protein yfiP	DTW, DTW domain	Uncharacterized conserved protein
yfiQ	EAMY_2723	1.99	7.97E-05	Uncharacterized protein yfiQ	GCN5-related N-acetyltransferase, AcCoA-syn-alpha: acetyl coenzyme A synthetase (ADP forming), alpha domain	Acyl-CoA synthetase (NDP forming)
kgtP	EAMY_2726	-2.06	6.93E-06	alpha-ketoglutarate permease	MFS transporter, metabolite:H+ symporter (MHS) family protein, TC 2.A.1.6.2 Alpha-ketoglutarate permease	Permeases of the major facilitator superfamily
proS	EAMY_2733	-1.67	3.64E-03	Prolyl-tRNA synthetase
lpxD	EAMY_2749	1.81	1.59E-03	UDP-3-O-(3-hydroxymyristoyl)-glucosamine N-acyltransferase	UDP-3-O-[3-hydroxymyristoyl] glucosamine N-acyltransferase	UDP-3-O-[3-hydroxymyristoyl] glucosamine N-acyltransferase
uppS	EAMY_2754	-1.89	4.73E-04	undecaprenyl pyrophosphate synthetase	Undecaprenyl pyrophosphate synthetase (UPP synthetase) (Di-trans,poly-cis-decaprenylcistransferase) (Undecaprenyl diphosphate synthase) (UDS)	Undecaprenyl pyrophosphate synthase
dapD	EAMY_2763	-2.54	1.39E-08	2,3,4,5-tetrahydropyridine-2-carboxylate N-succinyltransferase	2,3,4,5-tetrahydropyridine-2,6-dicarboxylate N-succinyltransferase (THP succinyltransferase) (Tetrahydropicolinate succinylase)	Tetrahydrodipicolinate N-succinyltransferase
fhuA3	EAMY_2777	2.03	3.40E-03	Ferrichrome-iron receptor precursor	Ferrichrome-iron receptor precursor (Ferric hydroxamate uptake) (Ferric hydroxamate receptor), TonB-dependent receptor, beta-barrel, TonB-dependent Receptor Plug Domain	Outer membrane receptor proteins, mostly Fe transport
EAMY_2783	EAMY_2783	-1.80	2.14E-02	hypothetical protein	Protein of unknown function DUF1795, Domain of unknown function (DUF1795)	Uncharacterized conserved protein
sfsA	EAMY_2787	2.11	1.25E-05	Sugar fermentation stimulation protein A
speE	EAMY_2805	-1.63	7.65E-03	Spermidine synthase
speD	EAMY_2806	-1.81	4.89E-04	S-adenosylmethionine decarboxylase
acnB	EAMY_2809	-2.02	3.83E-06	aconitate hydratase 2	Aconitate hydratase 2 (Citrate hydro-lyase 2) (Aconitase 2)	3-isopropylmalate dehydratase large subunit
ygcB	EAMY_2820	1.93	3.16E-05	CRISPR-associated helicase Cas3		Predicted helicases
EAMY_2823	EAMY_2823	-37.03	1.55E-02	hypothetical protein predicted by Glimmer/Critica
EAMY_2832	EAMY_2832	-3.52	5.77E-03	putative ABC transport system, inner membrane component	putative ABC transport system, inner membrane component, TC 3.A.1.-.-The ATP-binding Cassette (ABC) Superfamily	CbiQ, ABC-type cobalt transport system, permease component CbiQ and related transporters
lpdA	EAMY_2835	-1.63	3.20E-03	dihydrolipoamide dehydrogenase	Dihydrolipoyl dehydrogenase 1 (Dihydrolipoamide dehydrogenase 1) (Pyruvate dehydrogenase complex E3 subunit 1) (PDC-E3 1) (E3-1)	Pyruvate/2-oxoglutarate dehydrogenase complex, dihydrolipoamide dehydrogenase (E3) component, and related enzymes
aceE	EAMY_2837	-1.56	9.97E-03	pyruvate dehydrogenase E1 component	2-oxo-acid dehydrogenase E1 component homodimeric type	Pyruvate dehydrogenase complex, dehydrogenase (E1) component
pdhR	EAMY_2838	-2.57	2.32E-07	Glc operon transcriptional activator	GntR, C-terminal, FCD domain	Transcriptional regulators
EAMY_2842	EAMY_2842	5.15	1.36E-03	hypothetical protein predicted by Glimmer/Critica
EAMY_2845	EAMY_2845	32.25	4.80E-02	putatuve glycosysl hydrolase	Glycoside hydrolase, family 43	Predicted beta-xylosidase
ompT5	EAMY_2848	-1.60	1.14E-02	IcsP/SopA	Outer membrane protease ompP precursor), Peptidase A26, omptin, Omptin family	Outer membrane protease
EAMY_2849	EAMY_2849	-2.48	4.06E-02	putatuve glycosysl hydrolase	Glycoside hydrolase, family 43	Predicted beta-xylosidase
EAMY_2850	EAMY_2850	-1.71	3.47E-02	Dermonecrotic toxin (DNT) (PMT) (Mitogenic toxin)
coaE	EAMY_2860	1.52	3.17E-02	Dephospho-CoA kinase
yacG	EAMY_2862	2.09	1.01E-04	UPF0243 zinc-binding protein yacG	Zinc finger, NHR/GATA-type, Domain of unknown function (DUF329)	Uncharacterized protein conserved in bacteria
outF	EAMY_2868	2.30	4.89E-03	Type II secretion system protein outF	Bacterial type II secretion system protein F domain, Type II secretion system outF/gspF/pulF, GspF: general secretion pathway protein F	Type II secretory pathway, component PulF
EAMY_2877	EAMY_2877	2.01	3.18E-03	Uncharacterized protein yacC precursor
secM	EAMY_2881	1.51	3.56E-02	Secretion monitor precursor
EAMY_2882	EAMY_2882	1.64	9.27E-03	Uncharacterized protein HI0907
lpxC	EAMY_2883	1.51	1.02E-02	UDP-3-O-acyl N-acetylglucosamine deacetylase	UDP-3-O-[3-hydroxymyristoyl] N-acetylglucosamine deacetylase (UDP-3-O-acyl-GlcNAc deacetylase)	UDP-3-O-acyl-N-acetylglucosamine deacetylase
ilvI	EAMY_2904	-1.50	1.17E-02	acetolactate synthase large subunit	Acetolactate synthase large subunit (AHAS) (Acetohydroxy-acid synthase large subunit) (ALS), Thiamine pyrophosphate enzyme	Thiamine pyrophosphate-requiring enzymes [acetolactate synthase, pyruvate dehydrogenase (cytochrome), glyoxylate carboligase, phosphonopyruvate decarboxylase]
leuA	EAMY_2906	-1.81	1.06E-03	2-isopropylmalate synthase	2-isopropylmalate synthase (Alpha-isopropylmalate synthase) (Alpha-IPM synthetase)	Isopropylmalate/homocitrate/citramalatesynthas es
yabM	EAMY_2910	1.87	2.79E-04	putative MFS sugar efflux transporter	Major facilitator superfamily, TC 2.A.1.20.1 Sugar efflux transporter A	Nitrate/nitrite transporter
EAMY_2911	EAMY_2911	7.87	1.24E-02	hypothetical protein predicted by Glimmer/Critica
polB	EAMY_2919	2.85	1.37E-11	DNA polymerase II	DNA-directed DNA polymerase B	DNA polymerase elongation subunit (family B)
hepA	EAMY_2920	1.79	3.21E-04	RNA polymerase-associated protein HepA	RNA polymerase-associated protein rapA (ATP-dependent helicase hepA)	Superfamily II DNA/RNA helicases, SNF2 family
apaG	EAMY_2927	-1.59	3.88E-02	Protein apaG (Protein corD)	ApaG, Protein of unknown function (DUF525)	Uncharacterized protein affecting Mg2+/Co2+ transport
carA	EAMY_2932	-1.66	7.91E-03	carbamoyl-phosphate synthase small chain	Carbamoyl-phosphate synthase small chain (Carbamoyl-phosphate synthetase glutamine chain)	Carbamoylphosphate synthase small subunit
ribF	EAMY_2938	-1.56	2.81E-02	bifunctional riboflavin kinase/FMN adenylyltransferase	Riboflavin biosynthesis protein ribF [Includes: Riboflavin kinase (Flavokinase); FMN adenylyltransferase (FAD pyrophosphorylase) (FAD synthetase)]	FAD synthase
EAMY_2939	EAMY_2939	-1.82	3.31E-02	hypothetical protein predicted by Glimmer/Critica
rpsT	EAMY_2940	-1.77	9.65E-04	30S ribosomal protein S20
EAMY_2945	EAMY_2945	-1.60	5.10E-03	putative O-acetyltransferase SAV0974)	Acyltransferase 3, Acyltransferase family	Predicted acyltransferases
talB	EAMY_2947	-1.72	1.09E-03	transaldolase B	Transaldolase AB	Transaldolase
creA	EAMY_2955	-1.76	3.04E-02	Protein creA	CreA, CreA protein	Uncharacterized protein conserved in bacteria
rob3	EAMY_2956	-1.64	3.50E-03	Right origin-binding protein	Regulatory factor, effector, bacterial, Bacterial transcription activator, effector binding domain	AraC-type DNA-binding domain-containing proteins
gpmB	EAMY_2958	1.53	2.86E-02	phosphoglyceromutase 2	2,3-bisphosphoglycerate-dependent phosphoglycerate mutase (Phosphoglyceromutase) (PGAM) (BPG-dependent PGAM) (dPGM)	Phosphoglycerate mutase 1
EAMY_2969	EAMY_2969	1.94	1.01E-04	Heme/hemopexin utilization protein B precursor	Polypeptide-transport-associated, ShlB-type, POTRA domain, ShlB-type	Hemolysin activation/secretion protein
EAMY_2970	EAMY_2970	4.90	1.55E-20	Nuclear pore complex protein Nup98-Nup96 precursor
deoA	EAMY_2980	1.96	1.19E-04	Thymidine phosphorylase
yjjV	EAMY_2983	1.65	5.61E-03	Mg-dependent DNase
EAMY_3017	EAMY_3017	-1.65	2.77E-02	putative type VI secretion system-associated hypothetical protein
EAMY_3018	EAMY_3018	-1.88	4.77E-04	putative type VI secretion system-associated hypothetical protein
EAMY_3019	EAMY_3019	-1.57	5.20E-03	putative type VI secretion system, effector protein hcp	putative type VI secretion system, effector protein hcp COG3157: Hemolysin-coregulated protein (uncharacterized) Protein of unknown function DUF796	Hemolysin-coregulated protein (uncharacterized)
yjjZ	EAMY_3034	2.00	3.29E-02	Uncharacterized protein yjjZ
hmsT	EAMY_3035	1.73	1.16E-02	Uncharacterized protein yhcK	GGDEF, GGDEF domain, GGDEF: diguanylate cyclase (GGDEF) domain	FOG: GGDEF domain
EAMY_3051	EAMY_3051	2.30	4.48E-02	hypothetical protein predicted by Glimmer/Critica
EAMY_3053	EAMY_3053	1.75	2.11E-02	hypothetical protein
nuc	EAMY_3058	-3.69	1.74E-02	Phospholipase D precursor	Phospholipase D precursor (PLD) (Choline phosphatase), Phospholipase D/Transphosphatidylase	Phosphatidylserine/phosphatidylglycerophosphat e/ cardiolipin synthases and related enzymes
pqqF	EAMY_3078	1.50	3.14E-02	coenzyme PQQ synthesis protein F	coenzyme PQQ biosynthesis protein PqqF	Predicted Zn-dependent peptidases
yadF3	EAMY_3085	-2.19	2.34E-04	putative carbonic anhydrase	Carbonic anhydrase (Carbonate dehydratase)	Carbonic anhydrase
EAMY_3086	EAMY_3086	1.66	4.70E-02	hypothetical protein predicted by Glimmer/Critica
EAMY_3088	EAMY_3088	2.13	1.40E-02	hypothetical protein predicted by Glimmer/Critica
fadH	EAMY_3089	3.50	9.84E-13	2,4-dienoyl-CoA reductase FadH	2,4-dienoyl-CoA reductase [NADPH] (2,4-dienoyl coenzyme A reductase)	NADH:flavin oxidoreductases, Old Yellow Enzyme family
ygjO	EAMY_3090	1.78	8.15E-04	putative ribosomal RNA small subunit methyltransferase D	putative ribosomal RNA small subunit methyltransferase D (rRNA (guanine-N(2)-)-methyltransferase) (16S rRNA m2G966 methyltransferase)	16S RNA G1207 methylase RsmC
ygjP	EAMY_3091	2.42	3.79E-06	Uncharacterized protein ygjP	Protein of unknown function DUF45	Predicted metal-dependent hydrolase
ygjT	EAMY_3097	4.34	6.97E-20	putative TerC family transporter	Integral membrane protein TerC family, TC 9.A.30.1.-The Tellurium Ion Resistance (TerC) Family	Membrane protein TerC, possibly involved in tellurium resistance
parB_1	EAMY_3100	2.31	1.07E-02	Protein hok
EAMY_3112	EAMY_3112	5.22	1.76E-06	hypothetical protein
EAMY_3126	EAMY_3126	-3.12	1.02E-02	Glycine dehydrogenase
tsr7	EAMY_3131	1.60	1.05E-02	Methyl-accepting chemotaxis citrate transducer	Methyl-accepting chemotaxis citrate transducer (Citrate chemoreceptor protein), Bacterial chemotaxis sensory transducer, Methyl-accepting chemotaxis protein (MCP) signaling domain	Methyl-accepting chemotaxis protein
ppa	EAMY_3132	-1.58	1.02E-02	Inorganic pyrophosphatase
fklB	EAMY_3140	-1.52	4.48E-02	FKBP-type peptidyl-prolyl cis-trans isomerase	FKBP-type peptidyl-prolyl cis-trans isomerase fkpA precursor (PPIase) (Rotamase)	FKBP-type peptidyl-prolyl cis-trans isomerases 1
ytfB	EAMY_3141	1.73	1.70E-03	Bifunctional protein glmU
EAMY_3148	EAMY_3148	2.85	4.55E-07	UPF0379 lipoprotein yjfO precursor
blc	EAMY_3172	3.85	7.39E-14	Outer membrane lipoprotein blc precursor
EAMY_3173	EAMY_3173	2.98	1.35E-05	hypothetical protein predicted by Glimmer/Critica
EAMY_3174	EAMY_3174	2.68	3.03E-04	hypothetical protein predicted by Glimmer/Critica
avrRpt2	EAMY_3175	2.48	4.00E-05	Cysteine protease avirulence protein avrRpt2 precursor
EAMY_3186	EAMY_3186	-1.89	1.05E-02	hypothetical protein predicted by Glimmer/Critica
asnB2	EAMY_3190	-4.71	0.00E+00	putative asparagine synthetase B2	putative asparagine synthetase [glutamine-hydrolyzing] (AS)	Asparagine synthase (glutamine-hydrolyzing)
panC3	EAMY_3191	-3.25	3.79E-12	putative pantoate-beta-alanine ligase	Pantoate-beta-alanine ligase (Pantothenate synthetase) (Pantoate-activating enzyme)	Panthothenate synthetase
purD3	EAMY_3192	-2.95	2.57E-10	phosphoribosylamine-glycine ligase	Phosphoribosylamine-glycine ligase (GARS) (Glycinamide ribonucleotide synthetase) (Phosphoribosylglycinamide synthetase)	Pyruvate carboxylase
hisS3	EAMY_3193	-3.01	1.28E-10	putative histidyl-tRNA synthetase	Histidyl-tRNA synthetase (Histidine-tRNA ligase) (HisRS)	Histidyl-tRNA synthetase
panE	EAMY_3194	-2.78	3.89E-04	putative 2-dehydropantoate 2-reductase	probable 2-dehydropantoate 2-reductase (KPA reductase) (KPR)	Ketopantoate reductase
EAMY_3196	EAMY_3196	-2.04	1.81E-05	Multifunctional cyclase-dehydratase-3-O-methyl transferase tcmN	Methyltransferase type 11	Ribosomal protein L11 methylase
nikS	EAMY_3197	-3.50	2.36E-12	Carbamoyl-phosphate synthase large chain	Carbamoyl-phosphate synthase large chain (Carbamoyl-phosphate synthetase ammonia chain), ATP-grasp fold	Carbamoylphosphate synthase large subunit (split gene in MJ)
EAMY_3200	EAMY_3200	2.13	8.16E-03	hypothetical protein predicted by Glimmer/Critica
dfoJ	EAMY_3238	6.96	7.01E-31	putative decarboxylase involved in desferrioxamine biosynthesis	Pyridoxal-dependent decarboxylase, involved in desferrioxamine biosynthesis, Pyridoxal phosphate-dependent transferase, major region	Glutamate decarboxylase and related PLP-dependent proteins
dfoA	EAMY_3239	7.50	5.33E-26	L-lysine 6-monooxygenase involved in desferrioxamine biosynthesis	L-lysine 6-monooxygenase (Lysine 6-N-hydroxylase) (Lysine N(6)-hydroxylase) (Lysine-N-oxygenase), Desferrioxamine biosynthesis protein DfoA	Predicted flavoprotein involved in K+ transport
dfoC	EAMY_3240	6.40	1.40E-22	Desferrioxamine siderophore biosynthesis protein dfoC		Acetyltransferases, including N-acetylases of ribosomal proteins
EAMY_3243	EAMY_3243	1.64	2.15E-02	hypothetical protein
EAMY_3246	EAMY_3246	1.91	4.04E-02	hypothetical protein predicted by Glimmer/Critica
ybiV	EAMY_3250	1.71	9.57E-03	putative sugar phosphatase	Cof protein, haloacid dehalogenase-like hydrolase, Cof-subfamily: Cof-like hydrolase	Predicted hydrolases of the HAD superfamily
ydcJ	EAMY_3251	1.93	5.00E-04	Uncharacterized protein ydcJ	Protein of unknown function DUF1338, Protein of unknown function (DUF1338)	Uncharacterized protein conserved in bacteria
yieL	EAMY_3252	1.76	6.67E-03	putative glycosyl hydrolase exoenzyme	Endo-1,4-beta-xylanase Z precursor (Xylanase Z) (1,4-beta-D-xylan xylanohydrolase Z), putative esterase	Enterochelin esterase and related enzymes
rhtB3	EAMY_3256	1.71	2.20E-03	putative RhtB family transporter	putative RhtB family transporter, TC 2.A.76.-.-The Resistance to Homoserine/Threonine Family	Putative threonine efflux protein
EAMY_3258	EAMY_3258	-1.82	2.89E-02	HTH-type transcriptional regulator ptxR	LysR, substrate-binding, LysR substrate binding domain	Transcriptional regulator
EAMY_3260	EAMY_3260	2.12	6.33E-06	UDP-glucose 4-epimerase	UDP-glucose 4-epimerase (Galactowaldenase) (UDP-galactose 4-epimerase), NAD-dependent epimerase/dehydratase	Nucleoside-diphosphate-sugar epimerases
EAMY_3272	EAMY_3272	1.68	6.80E-03	hypothetical protein predicted by Glimmer/Critica
aer	EAMY_3273	-1.54	3.07E-02	Methyl-accepting chemotaxis serine transducer	Bacterial chemotaxis sensory transducer, Methyl-accepting chemotaxis protein (MCP) signaling domain	Methyl-accepting chemotaxis protein
gltP	EAMY_3274	-2.19	2.67E-06	Proton glutamate symport protein	Proton glutamate symport protein (Glutamate-aspartate carrier protein), TC 2.A.23.1.1 Proton glutamate symport protein (Glutamate-aspartate carrier protein)	Na+/H+-dicarboxylate symporters
acs	EAMY_3275	-4.58	0.00E+00	acetyl-CoA synthetase	Acetyl-coenzyme A synthetase (Acetate-CoA ligase) (Acyl-activating enzyme), Acetate-CoA ligase, AMP-binding	Acyl-coenzyme A synthetases/AMP-(fatty) acid ligases
yjcH	EAMY_3276	-4.76	2.71E-11	Inner membrane protein yjcH
actP	EAMY_3277	-2.39	5.81E-08	Cation/acetate symporter actP	Cation/acetate symporter actP (Acetate transporter actP) (Acetate permease), 2.A.21.7.2 Acetate/glyoxalate permease, ActP	Predicted symporter
ywgG	EAMY_3279	3.94	4.43E-14	Holin-like protein cidB	LrgB-like protein, LrgB-like family, TIGR00659: conserved hypothetical protein TIGR00659	Putative effector of murein hydrolase
lrgA	EAMY_3280	3.73	2.71E-11	UPF0299 membrane protein PM0880	LrgA, LrgA family	Putative effector of murein hydrolase LrgA
soxS1	EAMY_3287	-1.59	1.74E-02	HTH-type transcriptional regulator soxS	Bacterial regulatory helix-turn-helix proteins, AraC family	AraC-type DNA-binding domain-containing proteins
ssb	EAMY_3296	1.69	1.87E-03	Single-stranded DNA-binding protein
EAMY_3304	EAMY_3304	1.64	1.29E-02	hypothetical protein	Protein of unknown function DUF161	Uncharacterized conserved protein
EAMY_3308	EAMY_3308	2.73	1.72E-04	Uncharacterized protein yjbO
yjbN	EAMY_3309	1.78	6.47E-04	tRNA-dihydrouridine synthase A	Dihydrouridine synthase, DuS, Dihydrouridine synthase (Dus), yjbN: TIM-barrel protein, yjbN family	tRNA-dihydrouridine synthase
gtrB3	EAMY_3311	-1.88	2.67E-02	bactoprenol glucosyl transferase	SfII prophage-derived bactoprenol glucosyl transferase, Glycosyl transferase, family 2, Glycosyl transferase family 2	Glycosyltransferases involved in cell wall biogenesis
EAMY_3318	EAMY_3318	-2.56	3.87E-09	hypothetical protein
traF	EAMY_3322	-1.74	3.68E-04	hypothetical protein
yjbK	EAMY_3324	2.13	6.67E-05	Peroxide operon regulator	Ferric-uptake regulator	Fe2+/Zn2+ uptake regulation proteins
yjbJ	EAMY_3325	1.75	1.96E-02	UPF0337 protein RB0906	CsbD-like, CsbD-like	Uncharacterized protein conserved in bacteria
lysC	EAMY_3339	-1.79	8.80E-04	lysine-sensitive aspartokinase III	aspartate kinase	Aspartokinases
yjbB	EAMY_3340	1.58	3.05E-02	putative PNaS family transporter	putative Na+/Pi-cotransporter, TC 2.A.58.2.1 Uncharacterized protein yjbB	Na+/phosphate symporter
metA	EAMY_3342	-1.72	4.89E-03	homoserine transsuccinylase
def	EAMY_3350	1.79	4.83E-04	peptide deformylase	Peptide deformylase 1 (PDF 1) (Polypeptide deformylase 1)	N-formylmethionyl-tRNA deformylase
fmt	EAMY_3351	1.83	2.67E-04	10-formyltetrahydrofolate:L-methionyl-tRNA(fMet)N-formyltransferase		Methionyl-tRNA formyltransferase
sun	EAMY_3352	1.63	5.38E-03	Ribosomal RNA small subunit methyltransferase B	Ribosomal RNA small subunit methyltransferase B (rRNA (cytosine-C(5)-)-methyltransferase) (16S rRNA m5C967 methyltransferase)	tRNA and rRNA cytosine-C5-methylases
rpsL	EAMY_3391	-1.65	3.47E-02	30S ribosomal protein S12	Ribosomal protein S12, bacterial-type	Ribosomal protein S12
yheN	EAMY_3394	1.69	2.34E-03	putative tRNA 2-thiouridine synthesizing protein D
fkpA	EAMY_3396	-1.59	1.09E-02	FKBP-type peptidyl-prolyl cis-trans isomerase (rotamase)	FKBP-type peptidyl-prolyl cis-trans isomerase fkpA precursor (PPIase) (Rotamase)	FKBP-type peptidyl-prolyl cis-trans isomerases 1
kefB	EAMY_3400	1.71	1.93E-03	Glutathione-regulated potassium-efflux system protein kefB	Glutathione-regulated potassium-efflux system protein kefB (K(+)/H(+) antiporter) (NEM-activable K(+)/H(+) antiporter), TC 2.A.37.1.2 Glutathione-regulated potassium-efflux system protein kefB	Kef-type K+ transport systems, membrane components
yheR	EAMY_3401	1.81	1.99E-03	putative NAD(P)H oxidoreductase	Uncharacterized NAD(P)H oxidoreductase yrkL, Flavodoxin-like fold, Flavodoxin-like fold	Putative NADPH-quinone reductase (modulator of drug activity B)
tauD3	EAMY_3404	-3.40	3.32E-13	taurine dioxygenase, 2-oxoglutarate-dependent	Alpha-ketoglutarate-dependent taurine dioxygenase (2-aminoethanesulfonate dioxygenase) (Sulfate starvation-induced protein 3) (SSI3)	Probable taurine catabolism dioxygenase
tauC	EAMY_3405	-3.78	2.27E-14	Taurine transport permease protein tauC	Binding-protein-dependent transport systems inner membrane component, TC 3.A.1.17.1 Taurine transport system permease protein tauC	ABC-type nitrate/sulfonate/bicarbonate transport system, permease component
tauB	EAMY_3406	-3.76	0.00E+00	Taurine ABC transporter, ATP-binding protein TauB	Taurine ABC transporter, ATP-binding protein, TC 3.A.1.17.1 Taurine transport ATP-binding protein tauB	TauB, ABC-type taurine transport system, ATPase component [Inorganic ion transport and metabolism].
tauA	EAMY_3407	-3.51	0.00E+00	Taurine-binding periplasmic protein precursor	Taurine-binding periplasmic protein precursor (Sulfate starvation-induced protein 1) (SSI1), TC 3.A.1.17.1 Taurine-binding periplasmic protein precursor (Sulfate starvation-induced protein 1) (SSI1)	ABC-type nitrate/sulfonate/bicarbonate transport systems, periplasmic components
yhfA	EAMY_3412	-1.66	1.90E-02	Protein yhfA	OsmC-like protein, OsmC-like protein	Predicted redox protein, regulator of disulfide bond formation
crp	EAMY_3413	-1.57	9.94E-03	Catabolite gene activator	Catabolite gene activator (cAMP receptor protein) (cAMP-regulatory protein)	cAMP-binding proteins - catabolite gene activator and regulatory subunit of cAMP-dependent protein kinases
ppiA	EAMY_3417	1.58	4.23E-03	peptidyl-prolyl cis-trans isomerase A (rotamase A)	Peptidyl-prolyl cis-trans isomerase B precursor (PPIase B) (Rotamase B)	Peptidyl-prolyl cis-trans isomerase (rotamase) - cyclophilin family
rpe	EAMY_3427	-1.72	3.20E-03	D-ribulose-5-phosphate 3-epimerase	Ribulose-phosphate 3-epimerase (Pentose-5-phosphate 3-epimerase) (PPE) (R5P3E)	Pentose-5-phosphate-3-epimerase
aroK	EAMY_3431	-1.97	1.26E-04	shikimate kinase I		Shikimate kinase
yrfH	EAMY_3441	1.92	8.52E-05	putative heat shock protein 15 (HSP15)		COG Ribosome-associated heat shock protein implicated in the recycling of the 50S subunit (S4 paralog)
pckA	EAMY_3443	-1.80	9.52E-04	phosphoenolpyruvate carboxykinase	Phosphoenolpyruvate carboxykinase [ATP] (PEP carboxykinase) (Phosphoenolpyruvate carboxylase) (PEPCK), Phosphoenolpyruvate carboxykinase, ATP-utilising	Phosphoenolpyruvate carboxykinase (ATP)
envZ	EAMY_3444	-1.62	5.82E-03	protein histidine kinase/phosphatase sensor for OmpR	Sensory histidine kinase in two-component regulatory system with OmpR, modulates expression of OmpF and OmpC	Signal transduction histidine kinase
yhgH	EAMY_3452	2.99	4.56E-07	Competence protein F	Competence protein F (DNA transformation protein comF) (Protein COM101A), Phosphoribosyltransferase, comF: comF family protein	Predicted amidophosphoribosyltransferases
malQ	EAMY_3454	2.16	5.41E-05	4-alpha-glucanotransferase (amylomaltase)	4-alpha-glucanotransferase (Amylomaltase) (Disproportionating enzyme) (D-enzyme), Glycoside hydrolase, family 77	4-alpha-glucanotransferase
EAMY_3459	EAMY_3459	4.07	1.04E-02	hypothetical protein predicted by Glimmer/Critica
glpD	EAMY_3460	8.72	3.14E-41	aerobic glycerol-3-phosphate dehydrogenase	FAD dependent oxidoreductase	Glycerol-3-phosphate dehydrogenase
EAMY_3461	EAMY_3461	3.16	1.94E-04	hypothetical protein predicted by Glimmer/Critica
glgP	EAMY_3465	1.79	1.16E-03	glycogen phosphorylase	Glycosyl transferase, family 35, Carbohydrate phosphorylase	Glucan phosphorylase
glgA	EAMY_3466	2.01	2.37E-05	Glycogen synthase
glgC	EAMY_3467	2.07	2.71E-05	glucose-1-phosphate adenylyltransferase	Glucose-1-phosphate adenylyltransferase (ADP-glucose synthase) (ADPGlc PPase)	ADP-glucose pyrophosphorylase
glgX	EAMY_3468	3.55	2.24E-17	glycogen operon protein	Glycogen debranching enzyme (Glycogen operon protein glgX)	Type II secretory pathway, pullulanase PulA and related glycosidases
glgB	EAMY_3469	3.59	4.21E-17	1,4-alpha-glucan branching enzyme
yhhW	EAMY_3476	4.74	2.29E-11	Protein yhhW	Pirin, Pirin	Pirin-related protein
ggt5	EAMY_3478	-1.57	1.09E-02	gamma-glutamyltranspeptidase	Gamma-glutamyltranspeptidase precursor [Contains: Gamma-glutamyltranspeptidase large chain; Gamma-glutamyltranspeptidase small chain]	Gamma-glutamyltransferase
livG	EAMY_3486	-1.63	1.14E-02	branched-chain amino acid ABC transport system, ATP-binding component	ABC transporter, ATP-binding protein, TC 3.A.1.4.1 High-affinity branched-chain amino acid transport ATP-binding protein livG	ABC-type sugar transport systems, ATPase components
livH	EAMY_3488	-2.01	7.34E-03	branched-chain amino acid ABC transport system, inner membrane component	High-affinity branched-chain amino acid transport system permease protein livH, TC 3.A.1.4.1 High-affinity branched-chain amino acid transport system permease protein livH	Branched-chain amino acid ABC-type transport system, permease components
livJ	EAMY_3489	-1.57	1.05E-02	branched-chain amino acid ABC transport system, periplasmic component	Leucine-specific-binding protein precursor (LS-BP) (L-BP), TC 3.A.1.4.1 Leu/Ile/Val-binding protein	ABC-type branched-chain amino acid transport systems, periplasmic component
dcrB	EAMY_3503	-1.65	2.90E-03	Protein dcrB precursor
iolE	EAMY_3504	-2.49	2.18E-05	2-keto-myo-inositol dehydratase	myo-inositol catabolism protein	sugar phosphate isomerases/epimerases
EAMY_3506	EAMY_3506	-4.10	2.02E-02	hypothetical protein predicted by Glimmer/Critica
iolG	EAMY_3507	-2.96	5.14E-10	myo-inositol 2-dehydrogenase	myo-inositol 2-dehydrogenase, Oxidoreductase, NAD-binding	Predicted dehydrogenases and related proteins
iolD	EAMY_3508	-2.76	4.65E-09	malonic semialdehyde oxidative decarboxylase	malonic semialdehyde oxidative decarboxylase, myo-inositol catabolism protein (thiamine pyrophosphate-requiring enzymes)	Acetolactate synthase
iolC	EAMY_3510	-2.58	7.09E-08	putative carbohydrate kinase IolC	putative carbohydrate kinase IolC, pfkB family carbohydrate kinase	Sugar kinases, ribokinase family
iolB	EAMY_3513	-1.97	4.09E-05	Protein iolB	Myo-inositol catabolism IolB region	Uncharacterized enzyme involved in inositol metabolism
mmsA	EAMY_3514	-1.98	1.02E-04	Methylmalonate-semialdehyde dehydrogenase	Methylmalonate-semialdehyde dehydrogenase, Aldehyde dehydrogenase family	NAD-dependent aldehyde dehydrogenases
EAMY_3516	EAMY_3516	5.16	3.12E-13	hypothetical protein predicted by Glimmer/Critica
rtn3	EAMY_3517	3.81	5.53E-16	Uncharacterized protein yjcC	EAL, EAL domain	Predicted signal transduction protein containing sensor and EAL domains
yjgB	EAMY_3520	1.60	7.52E-03	Cinnamyl alcohol dehydrogenase 2	Cinnamyl alcohol dehydrogenase 2 (CAD 2), Alcohol dehydrogenase superfamily, zinc-containing, Zinc-binding dehydrogenase, adh_fam_2: zinc-binding alcohol dehydrogenase family protein	Zn-dependent alcohol dehydrogenases
EAMY_3521	EAMY_3521	2.54	3.91E-03	Uncharacterized membrane protein yuaF
EAMY_3528	EAMY_3528	-2.50	3.17E-03	XylDLEGF operon transcriptional activator 1	Helix-turn-helix, AraC type	AraC-type DNA-binding domain-containing proteins
uspB	EAMY_3533	3.80	1.97E-15	Universal stress protein B
uspA	EAMY_3534	1.51	1.81E-02	Universal stress protein A	Universal stress protein	Universal stress protein UspA and related nucleotide-binding proteins
yhiQ	EAMY_3535	1.80	5.68E-04	UPF0341 protein yhiQ	Protein of unknown function DUF548, Protein of unknown function (DUF548)	SAM-dependent methyltransferases
cybB	EAMY_3547	-1.52	1.69E-02	cytochrome b(561)	Cytochrome B561, bacterial	Cytochrome B561
EAMY_3550	EAMY_3550	1.58	1.64E-02	probable RuBisCO transcriptional regulator	LysR, substrate-binding, LysR substrate binding domain	Transcriptional regulator
yqhA	EAMY_3552	-2.12	4.08E-02	UPF0114 protein PA4574
EAMY_3557	EAMY_3557	-1.81	4.28E-02	hypothetical protein predicted by Glimmer/Critica
lysR3	EAMY_3561	2.32	2.32E-06	Nodulation protein D 3	LysR, substrate-binding, LysR substrate binding domain	Transcriptional regulator
sidE	EAMY_3562	3.00	1.27E-06	Vulnibactin utilization protein viuB	Siderophore-interacting protein, Siderophore-interacting FAD-binding domain	Flavodoxin reductases (ferredoxin-NADPH reductases) family 1
bapA	EAMY_3564	1.69	2.38E-03	putative ABC transport system, permease/ATP-binding protein	ABC transporter, permease/ATP-binding protein, TC 3.A.1.106.2 putative multidrug export ATP-binding/permease protein	ABC-type multidrug transport system, ATPase and permease components
gnl	EAMY_3566	-1.71	2.05E-02	Gluconolactonase
kdpD	EAMY_3569	1.62	6.17E-03	two-component system, sensor kinase protein KdpD	Osmosensitive K+ channel His kinase sensor domain	Osmosensitive K+ channel histidine kinase
kdpB	EAMY_3571	1.59	9.57E-03	potassium-transporting ATPase, B subunit	Potassium-transporting ATPase B chain (Potassium-translocating ATPase B chain) (ATP phosphohydrolase [potassium-transporting] B chain) (Potassium-binding and translocating subunit B), TC 3.A.3.7.1 Potassium-transporting ATPase B chain (Potassium-translocating ATPase B chain) (ATP phosphohydrolase [potassium-transporting] B chain)(Potassium binding and translocating subunit B)	High-affinity K+ transport system, ATPase chain B
kdpA	EAMY_3572	1.60	1.22E-02	potassium-transporting ATPase A chain	Potassium-transporting ATPase A chain (Potassium-translocating ATPase A chain) (ATP phosphohydrolase [potassium-transporting] A chain) (Potassium-binding and translocating subunit A), TC 3.A.3.7.1 Potassium-transporting ATPase A chain (Potassium-translocating ATPase A chain) (ATP phosphohydrolase [potassium-transporting] A chain)(Potassium binding and translocating subunit A)	K+-transporting ATPase, A chain
inh	EAMY_3580	-2.25	1.84E-03	Proteinase inhibitor precursor
prtA	EAMY_3581	-2.51	1.56E-09	zinc-binding metalloprotease PrtA	Extracellular metalloproteinase (Zinc proteinase)	RTX toxins and related Ca2+-binding proteins
EAMY_3583	EAMY_3583	-5.52	5.47E-03	hypothetical protein predicted by Glimmer/Critica
yebN	EAMY_3586	-1.82	4.89E-03	putative YebN family transporter	Protein of unknown function DUF204, UPF0059 membrane protein, TC 9.B.29.1.1 The YebN protein	Predicted membrane protein
EAMY_3587	EAMY_3587	-1.69	3.69E-03	carboxypeptidase G2	Carboxypeptidase G2 precursor (CPDG2) (Folate hydrolase G2) (Pteroylmonoglutamic acid hydrolase G2) (Glutamate carboxypeptidase) (Glucarpidase), Peptidase M20, Peptidase family M20/M25/M40	Metal-dependentamidase/aminoacylase/carboxypeptidase
mgtA	EAMY_3590	1.73	3.69E-03	Mg2+ transport ATPase, P-type 1	Magnesium-transporting ATPase, P-type 1 (Mg(2+) transport ATPase, P-type 1), TC 3.A.3.4.1 MG(2+) TRANSPORT ATPASE, P-TYPE 1	Cation transport ATPase
mgtC	EAMY_3591	1.91	2.78E-02	putative Mg(2+) transport ATPase protein C	MgtC/SapB transporter, TC 9.B.20.1.1 Mg(2+) transport ATPase protein C	Uncharacterized membrane protein
yhjG3	EAMY_3595	1.87	2.25E-04	Uncharacterized protein yhjG	AsmA, AsmA family	Uncharacterized protein involved in outer membrane biogenesis
dctA	EAMY_3599	-1.59	1.23E-02	C4-dicarboxylate transport protein	Sodium:dicarboxylate symporter, Dicarboxylate/Amino Acid:Cation (Na+ or H+) Symporter (DAACS) Family, 2.A.23.1.3 C4-dicarboxylate transport protein	Na+/H+-dicarboxylate symporters
celA3	EAMY_3602	1.80	5.18E-04	endoglucanase precursor
dppF	EAMY_3609	-2.22	1.01E-04	putative ABC transport system, ATP-binding component	ABC transporter related, TC 3.A.1.5.-The Peptide/Opine/Nickel Uptake Transporter (PepT) Family	ABC-type oligopeptide transport system, ATPase component
dppD3	EAMY_3610	-1.84	6.90E-04	putative ABC transport system, ATP-binding component	ABC transporter related, TC 3.A.1.5.-The Peptide/Opine/Nickel Uptake Transporter (PepT) Family	ABC-type dipeptide/oligopeptide/nickel transport system, ATPase component
dppC3	EAMY_3611	-1.78	2.66E-02	putative ABC transport system, inner membrane component	Binding-protein-dependent transport systems inner membrane component, TC 3.A.1.5.-The Peptide/Opine/Nickel Uptake Transporter (PepT) Family	ABC-type dipeptide/oligopeptide/nickel transport systems, permease components
dppA3	EAMY_3613	-1.74	5.34E-04	putative ABC transport system, periplasmic component	Periplasmic dipeptide transport protein precursor (Dipeptide-binding protein) (DBP), Bacterial extracellular solute-binding protein, family 5, TC 3.A.1.5.-The Peptide/Opine/Nickel Uptake Transporter (PepT) Family	ABC-type dipeptide transport system, periplasmic component
EAMY_3628	EAMY_3628	33.16	4.85E-02	hypothetical protein predicted by Glimmer/Critica
EAMY_3639	EAMY_3639	-5.56	2.48E-02	hypothetical protein predicted by Glimmer/Critica
mtlA	EAMY_3640	-1.76	6.47E-04	mannitol-specific PTS family enzyme IICBA component	PTS system mannitol-specific EIICBA component (EIICBA-Mtl) (EII-Mtl) [Includes: Mannitol permease IIC component (PTS system mannitol-specific EIIC component); Mannitol-specific phosphotransferase enzyme IIB component (PTS system mannitol-specific EIIB component); Mannitol-specific phosphotransferase enzyme IIA component (PTS system mannitol-specific EIIA component)], TC 4.A.2.1.2 PTS system manni…	Phosphotransferase system, mannitol-specific IIBC component
mtlR	EAMY_3642	-1.73	3.75E-02	Mannitol operon repressor
EAMY_3647	EAMY_3647	-2.35	1.37E-05	putative ABC transport system, periplasmic component	Periplasmic binding protein/LacI transcriptional regulator, TC 3.A.1.2.-The Carbohydrate Uptake Transporter-2 (CUT2) Family	ABC-type sugar transport system, periplasmic component
EAMY_3648	EAMY_3648	-2.38	8.77E-05	putative ABC transport system, inner membrane component	Bacterial inner-membrane translocator, TC 3.A.1.2.-The Carbohydrate Uptake Transporter-2 (CUT2) Family	Ribose/xylose/arabinose/galactoside ABC-type transport systems, permease components
EAMY_3649	EAMY_3649	-2.82	1.26E-08	putative ABC transport system, ATP-binding component	ABC transporter, ATP-binding protein, TC 3.A.1.2.-The Carbohydrate Uptake Transporter-2 (CUT2) Family	ATPase components of various ABC-type transport systems, contain duplicated ATPase
fdhD	EAMY_3653	2.07	1.55E-05	Formate dehydrogenase, subunit fdhD	Formate dehydrogenase, subunit FdhD, formate dehydrogenase family accessory protein FdhD	Uncharacterized protein required for formate dehydrogenase activity
EAMY_3664	EAMY_3664	1.62	1.85E-02	hypothetical protein
tub	EAMY_3666	1.65	2.86E-02	putative ACS family transporter	Major facilitator superfamily, TC 2.A.1.14.-The Anion:Cation Symporter (ACS) Family	Permeases of the major facilitator superfamily
ibpA	EAMY_3670	1.86	4.33E-04	Small heat shock protein hspB	HSP20-like chaperone	Molecular chaperone (small heat shock protein)
yidQ	EAMY_3671	2.17	3.38E-04	Uncharacterized protein yidQ precursor
gyrB	EAMY_3675	1.54	6.95E-03	DNA gyrase subunit B	DNA gyrase, subunit B	Type IIA topoisomerase (DNA gyrase/topo II, topoisomerase IV), B subunit
yidD	EAMY_3681	-1.71	6.40E-03	UPF0161 protein in rnpA 3'region	Protein of unknown function DUF37, Domain of unknown function DUF37, TIGR00278: conserved hypothetical protein TIGR00278	Uncharacterized conserved protein
glmS	EAMY_3698	1.56	6.10E-03	glucosamine-fructose-6-phosphateaminotransferase	Glucosamine-fructose-6-phosphate aminotransferase [isomerizing] (Hexosephosphate aminotransferase) (D-fructose-6-phosphate amidotransferase) (GFAT) (L-glutamine-D-fructose-6-phosphate amidotransferase) (Glucosamine-6-phosphate synthase)	Glucosamine 6-phosphate synthetase, contains amidotransferase and phosphosugar isomerase domains
glmU	EAMY_3699	1.89	2.94E-04	glucosamine-1-phosphate N-acetyltransferase / UDP-N-acetylglucosamine pyrophosphorylase	Bifunctional protein glmU [Includes: UDP-N-acetylglucosamine pyrophosphorylase (N-acetylglucosamine-1-phosphate uridyltransferase); Glucosamine-1-phosphate N-acetyltransferase ]	N-acetylglucosamine-1-phosphate uridyltransferase (contains nucleotidyltransferase and I-patch acetyltransferase domains)
atpB	EAMY_3708	-2.26	1.59E-06	ATP synthase A chain	ATP synthase a chain (ATPase protein 6)	F0F1-type ATP synthase, subunit a
atpI	EAMY_3709	-2.70	1.08E-04	ATP synthase protein I	ATPase, F0 complex, subunit I, proteobacteria-type, ATP synthase I chain	F0F1-type ATP synthase, subunit I
hns_2	EAMY_3715	-1.70	1.94E-03	DNA-binding protein H-NS		DNA-binding protein H-NS
EAMY_3720	EAMY_3720	2.39	4.96E-04	hypothetical protein predicted by
EAMY_3721	EAMY_3721	1.57	1.02E-02	Methyl-accepting chemotaxis serine transducer	Bacterial chemotaxis sensory transducer,	Methyl-accepting chemotaxis protein
thiG	EAMY_3725	-1.71	4.33E-02	Thiazole biosynthesis protein thiG		Uncharacterized enzyme of thiazole
EAMY_3729	EAMY_3729	1.65	3.16E-02	hypothetical protein	PilT protein, N-terminal
ytl2	EAMY_3738	2.16	4.35E-06	Uncharacterized protein pSLT051	Conserved hypothetical protein CHP01784, putative	Uncharacterized conserved protein
EAMY_3739	EAMY_3739	2.86	1.56E-05	hypothetical protein predicted by
* Values below 0 mean that the gene has a lower expression 6 days than 24 h after inoculation; values over 0 mean that the gene has higher expression 6 days than 24 h after inoculation.
