# Supplementary material for: Comparative transcriptome analysis of a lowly virulent strain of Erwinia amylovora in shoots of two apple cultivars – susceptible and resistant to fire blight
Source: BMC Genomics. 2017 Nov 13;18:868. doi: 10.1186/s12864-017-4251-z (PMC5683332; doi:10.1186/s12864-017-4251-z)
Supplement: Supplementary file 15 — KEGG orthology assignments for genes located on E. amylovora CFBP 1430 genome (XLSX 121 kb) [file 12864_2017_4251_MOESM15_ESM.xlsx]

## Sheet: Arkusz1
Table S12. KEGG orthology assignments for genes located on E. amylovora CFBP1430 genome
	Name	Locus tag in CFBP1430 Genome	KEGG term
	mioC	EAMY_0001	K06205
	asnC	EAMY_0002	K03718
	EAMY_0003	EAMY_0003
	yieM	EAMY_0004
	yieN	EAMY_0005	K03924
	kup1	EAMY_0006	K03549
	EAMY_0007	EAMY_0007
	EAMY_0008	EAMY_0008
	EAMY_0009	EAMY_0009
	EAMY_0010	EAMY_0010
	ygiW	EAMY_0011
	alsR	EAMY_0012
	alsD	EAMY_0013	K01575
	alsS	EAMY_0014	K01652
	EAMY_0015	EAMY_0015
	EAMY_0016	EAMY_0016
	EAMY_0017	EAMY_0017
	rbsD	EAMY_0018	K06726
	rbsA	EAMY_0019	K10441
	rbsC	EAMY_0020	K10440
	rbsB	EAMY_0021	K10439
	rbsK	EAMY_0022	K00852
	rbsR1	EAMY_0023	K02529
	yieO	EAMY_0024
	mobA	EAMY_0025	K03752
	yihD	EAMY_0026	K09896
	yihE	EAMY_0027
	dsbA1	EAMY_0028	K03673
	polA	EAMY_0029	K02335
	yihA	EAMY_0030	K03978
	yihI	EAMY_0031	K09894
	EAMY_0032	EAMY_0032
	hemN	EAMY_0033	K02495
	glnG	EAMY_0034	K07712
	glnL	EAMY_0035	K07708
	glnA	EAMY_0036	K01915
	typA	EAMY_0037	K06207
	yihX	EAMY_0038	K07025
	rbn	EAMY_0039	K07058
	dtd	EAMY_0040	K07560
	yiiD	EAMY_0041
	yjbC	EAMY_0042	K06182
	yicH	EAMY_0043
	EAMY_0044	EAMY_0044
	yicE	EAMY_0045	K16345
	EAMY_0046	EAMY_0046
	recG	EAMY_0047	K03655
	spoU	EAMY_0048	K00556
	spoT	EAMY_0049	K01139
	rpoZ	EAMY_0050	K03060
	gmk	EAMY_0051	K00942
	ligB	EAMY_0052	K01972
	yicG	EAMY_0053
	rcsB1	EAMY_0054	K07687
	EAMY_0055	EAMY_0055
	phnA	EAMY_0056	K06193
	EAMY_0057	EAMY_0057
	EAMY_0058	EAMY_0058
	EAMY_0059	EAMY_0059
	EAMY_0060	EAMY_0060
	EAMY_0061	EAMY_0061	K07497
	EAMY_0062	EAMY_0062
	dcm1	EAMY_0063	K00558
	mcrB	EAMY_0064	K07452
	EAMY_0065	EAMY_0065	K19147
	EAMY_0066	EAMY_0066
	int1	EAMY_0067
	yicC	EAMY_0068
	EAMY_0069	EAMY_0069
	nupC1	EAMY_0070	K03317
	rph	EAMY_0071	K00989
	pyrE	EAMY_0072	K00762
	ttk	EAMY_0073	K05501
	dut	EAMY_0074	K01520
	coaBC	EAMY_0075	K13038
	grxC1	EAMY_0076	K03630
	rpmB	EAMY_0077	K02902
	rpmG	EAMY_0078	K02913
	mutM	EAMY_0079	K10563
	kdtB	EAMY_0080	K00954
	kdtX	EAMY_0081	K12984
	kdtA	EAMY_0082	K02527
	waaQ1	EAMY_0083
	walW1	EAMY_0084
	waaG	EAMY_0085	K02844
	waaQ3	EAMY_0086	K02849
	EAMY_0087	EAMY_0087
	walW3	EAMY_0088
	waaF2	EAMY_0089
	wabM	EAMY_0090
	waaL	EAMY_0091	K02847
	wabK	EAMY_0092
	waaC	EAMY_0093	K02841
	waaF	EAMY_0094	K02843
	waaD	EAMY_0095	K03274
	yigQ	EAMY_0096	K09798
	yibP	EAMY_0097
	yibN	EAMY_0098
	grxC3	EAMY_0099	K03676
	secB	EAMY_0100	K03071
	gpsA	EAMY_0101	K00057
	cysE	EAMY_0102	K00640
	yibK	EAMY_0103	K03216
	cpxA	EAMY_0104	K07640
	cpxR1	EAMY_0105	K07662
	cpxP	EAMY_0106	K06006
	fieF	EAMY_0107	K13283
	pfkA	EAMY_0108	K00850
	sbp	EAMY_0109	K02048
	cdh	EAMY_0110	K01521
	yhjD	EAMY_0111	K07058
	EAMY_0112	EAMY_0112
	pab	EAMY_0113
	EAMY_0114	EAMY_0114
	mqo	EAMY_0115	K00116
	EAMY_0116	EAMY_0116
	EAMY_0117	EAMY_0117
	tpiA	EAMY_0118	K01803
	yiiQ	EAMY_0119
	yiiR	EAMY_0120
	fpr	EAMY_0121	K00528
	EAMY_0122	EAMY_0122
	emrD	EAMY_0123	K08154
	glpX	EAMY_0124	K02446
	EAMY_0125	EAMY_0125
	EAMY_0126	EAMY_0126
	glpK	EAMY_0127	K00864
	glpF	EAMY_0128	K02440
	yiiU	EAMY_0129	K09892
	rraA	EAMY_0130	K02553
	hslU	EAMY_0131	K03667
	hslV	EAMY_0132	K01419
	ftsN	EAMY_0133	K03591
	cytR	EAMY_0134	K05499
	priA	EAMY_0135	K04066
	rpmE	EAMY_0136	K02909
	metJ	EAMY_0137	K03764
	metB	EAMY_0138	K01739
	metL	EAMY_0139	K12525
	EAMY_0140	EAMY_0140
	metF	EAMY_0141	K00297
	ppc	EAMY_0142	K01595
	argE	EAMY_0143	K01438
	argB	EAMY_0144	K00930
	argG	EAMY_0145	K01940
	argH	EAMY_0146	K01755
	aHP1	EAMY_0147
	oxyR	EAMY_0148	K04761
	udhA	EAMY_0149	K00322
	EAMY_0150	EAMY_0150
	yijC	EAMY_0151
	yijD	EAMY_0152
	trmA	EAMY_0153	K00557
	murI	EAMY_0154	K01776
	yifA	EAMY_0155
	yifE	EAMY_0156	K09897
	yifB	EAMY_0157	K07391
	ilvG	EAMY_0158	K01652
	ilvM	EAMY_0159	K11258
	ilvE1	EAMY_0160	K00826
	ilvD	EAMY_0161	K01687
	ilvA	EAMY_0162	K01754
	ilvY	EAMY_0163	K02521
	ilvC	EAMY_0164	K00053
	ppiC	EAMY_0165	K03769
	rep	EAMY_0166	K03656
	gppA	EAMY_0167	K01524
	rhlB	EAMY_0168	K03732
	trxA	EAMY_0169	K03671
	rho	EAMY_0170	K03628
	wecA	EAMY_0171	K02851
	wzzE	EAMY_0172	K05790
	wecB	EAMY_0173	K01791
	wecC	EAMY_0174	K02472
	rmlB	EAMY_0175	K01710
	rmlA	EAMY_0176	K00973
	wecD	EAMY_0177	K16704
	wecE	EAMY_0178	K02805
	wzx	EAMY_0179	K16693
	wecF	EAMY_0180	K12582
	wzy	EAMY_0181	K02853
	wecG	EAMY_0182	K02852
	EAMY_0183	EAMY_0183
	hemY	EAMY_0184	K02498
	hemX	EAMY_0185	K02496
	hemD	EAMY_0186	K01719
	hemC	EAMY_0187	K01749
	cyaA	EAMY_0188	K05851
	EAMY_0189	EAMY_0189
	dapF	EAMY_0190	K01778
	yigA	EAMY_0191	K09921
	xerC	EAMY_0192	K03733
	yigB	EAMY_0193	K07025
	uvrD	EAMY_0194	K03657
	pldA1	EAMY_0195	K03284
	yigI	EAMY_0196
	pldA3	EAMY_0197	K01058
	recQ	EAMY_0198	K03654
	pldB1	EAMY_0199	K05834
	pldB3	EAMY_0200	K01048
	yigL	EAMY_0201	K07024
	EAMY_0202	EAMY_0202
	glpT	EAMY_0203	K02445
	EAMY_0204	EAMY_0204
	EAMY_0205	EAMY_0205
	EAMY_0206	EAMY_0206
	metR	EAMY_0207	K03576
	metE	EAMY_0208	K00549
	dlhH	EAMY_0209	K01061
	udp	EAMY_0210	K00757
	yigN	EAMY_0211	K09760
	ubiE	EAMY_0212	K03183
	yigP	EAMY_0213	K03690
	aarF	EAMY_0214	K03688
	tatA	EAMY_0215	K03116
	tatB	EAMY_0216	K03117
	tatC	EAMY_0217	K03118
	tatD	EAMY_0218	K03424
	rfaH	EAMY_0219	K05785
	ubiD	EAMY_0220	K03182
	ubiB	EAMY_0221	K05368
	fadA	EAMY_0222	K00632
	fadB	EAMY_0223	K01825
	pepQ	EAMY_0224	K01271
	yigZ	EAMY_0225
	trkH	EAMY_0226	K03498
	hemG	EAMY_0227	K00230
	murB	EAMY_0228	K00075
	birA	EAMY_0229	K03524
	coaA	EAMY_0230	K00867
	EAMY_0231	EAMY_0231
	tufA1	EAMY_0232	K02358
	secE	EAMY_0233	K03073
	nusG	EAMY_0234	K02601
	rplK	EAMY_0235	K02867
	rplA	EAMY_0236	K02863
	rplJ	EAMY_0237	K02864
	rplL	EAMY_0238	K02935
	rpoB	EAMY_0239	K03043
	rpoC	EAMY_0240	K03046
	mcbG	EAMY_0241
	EAMY_0242	EAMY_0242
	yraJ	EAMY_0243
	pefD	EAMY_0244
	EAMY_0245	EAMY_0245
	EAMY_0246	EAMY_0246
	EAMY_0247	EAMY_0247
	EAMY_0248	EAMY_0248
	ompT1	EAMY_0249	K01355
	EAMY_0250	EAMY_0250
	thiE	EAMY_0251	K00788
	thiC	EAMY_0252	K03147
	yjaE	EAMY_0253	K07740
	yjaD	EAMY_0254	K03426
	EAMY_0255	EAMY_0255
	hemE	EAMY_0256	K01599
	nfi	EAMY_0257	K05982
	yjaG	EAMY_0258	K09891
	hupA	EAMY_0259	K05787
	yjaH	EAMY_0260
	purD1	EAMY_0261	K01945
	purH	EAMY_0262	K00602
	yhdZ	EAMY_0263	K09972
	yhdY	EAMY_0264	K09971
	yhdX	EAMY_0265	K09970
	yhdW	EAMY_0266	K09969
	ddg	EAMY_0267	K12974
	EAMY_0268	EAMY_0268
	EAMY_0269	EAMY_0269
	fis	EAMY_0270	K03557
	yhdG	EAMY_0271	K05540
	EAMY_0272	EAMY_0272
	prmA	EAMY_0273	K02687
	panF	EAMY_0274	K14392
	yhdT	EAMY_0275
	accC	EAMY_0276	K01961
	accB	EAMY_0277	K02160
	aroQ1	EAMY_0278	K03786
	yedZ	EAMY_0279	K17247
	yedY	EAMY_0280	K07147
	yhdH	EAMY_0281
	yhdA	EAMY_0282	K18765
	mreB	EAMY_0283	K03569
	mreC	EAMY_0284	K03570
	mreD	EAMY_0285	K03571
	yhdE	EAMY_0286	K06287
	cafA	EAMY_0287	K08301
	yhdP	EAMY_0288
	tldD	EAMY_0289	K03568
	yhcS	EAMY_0290
	yhcR	EAMY_0291
	aaeA	EAMY_0292	K15548
	aaeB	EAMY_0293	K03468
	yhcN1	EAMY_0294
	yhcN3	EAMY_0295
	EAMY_0296	EAMY_0296
	argR	EAMY_0297	K03402
	mdh	EAMY_0298	K00024
	degS	EAMY_0299	K04691
	degQ	EAMY_0300	K04772
	yhcB	EAMY_0301	K09908
	yhcM	EAMY_0302	K06916
	rplM	EAMY_0303	K02871
	rpsI	EAMY_0304	K02996
	sspA	EAMY_0305	K03599
	sspB	EAMY_0306	K03600
	cysI1	EAMY_0307	K00380
	gltB	EAMY_0308	K00265
	arcB	EAMY_0309	K07648
	mtgA	EAMY_0310	K03814
	ptsO	EAMY_0311	K08485
	yhbJ	EAMY_0312	K06958
	EAMY_0313	EAMY_0313
	ptsN	EAMY_0314	K02806
	yhbH	EAMY_0315	K05808
	rpoN	EAMY_0316	K03092
	yhbG	EAMY_0317	K06861
	yhbN	EAMY_0318	K09774
	yrbK	EAMY_0319	K11719
	yrbI	EAMY_0320	K03270
	yrbH	EAMY_0321	K06041
	yrbG	EAMY_0322	K07301
	yrbF	EAMY_0323	K02065
	yrbE	EAMY_0324	K02066
	yrbD	EAMY_0325	K02067
	yrbC	EAMY_0326	K07323
	yrbB	EAMY_0327	K07122
	yrbA	EAMY_0328
	murA	EAMY_0329	K00790
	nlp1	EAMY_0330	K07724
	ispB	EAMY_0331	K02523
	rplU	EAMY_0332	K02888
	rpmA	EAMY_0333	K02899
	yhbZ	EAMY_0334	K03979
	basS	EAMY_0335	K07643
	basR	EAMY_0336	K07771
	dacB	EAMY_0337	K07259
	greA	EAMY_0338	K03624
	yhbY	EAMY_0339	K07574
	ftsJ	EAMY_0340	K02427
	ftsH	EAMY_0341	K03798
	EAMY_0342	EAMY_0342
	folP	EAMY_0343	K00796
	mrsA	EAMY_0344	K03431
	EAMY_0345	EAMY_0345
	secG	EAMY_0346	K03075
	yhbC	EAMY_0347	K09748
	nusA	EAMY_0348	K02600
	infB	EAMY_0349	K02519
	rbfA	EAMY_0350	K02834
	truB	EAMY_0351	K03177
	rpsO	EAMY_0352	K02956
	pnp	EAMY_0353	K00962
	yhbM	EAMY_0354	K05803
	deaD	EAMY_0355	K05592
	yhbW	EAMY_0356
	yhbS	EAMY_0357	K03824
	EAMY_0358	EAMY_0358
	yjfL	EAMY_0359	K08989
	nrdG	EAMY_0360	K04068
	nrdD	EAMY_0361	K00527
	EAMY_0362	EAMY_0362
	nahA	EAMY_0363	K12373
	yjgF	EAMY_0364	K09022
	pyrI	EAMY_0365	K00610
	pyrB	EAMY_0366	K00609
	argI	EAMY_0367	K00611
	yjgD	EAMY_0368	K09893
	yjgM	EAMY_0369	K03828
	EAMY_0370	EAMY_0370
	cbbF	EAMY_0371
	uhpC	EAMY_0372	K07783
	EAMY_0373	EAMY_0373
	valS	EAMY_0374	K01873
	holC	EAMY_0375	K02339
	pepA	EAMY_0376	K01255
	yjgP	EAMY_0377	K07091
	ampH1	EAMY_0378	K11720
	yjiN	EAMY_0379
	yjgR	EAMY_0380	K06915
	EAMY_0381	EAMY_0381
	yjjA	EAMY_0382
	intB	EAMY_0383
	EAMY_0384	EAMY_0384	K19173
	EAMY_0385	EAMY_0385	K19174
	EAMY_0386	EAMY_0386	K19175
	EAMY_0387	EAMY_0387	K19175
	mrr	EAMY_0388	K07448
	EAMY_0389	EAMY_0389
	EAMY_0390	EAMY_0390	K19171
	EAMY_0391	EAMY_0391	K19170
	EAMY_0392	EAMY_0392	K19169
	EAMY_0393	EAMY_0393
	EAMY_0394	EAMY_0394
	EAMY_0395	EAMY_0395
	yafZ1	EAMY_0396
	yafZ3	EAMY_0397
	yeeS	EAMY_0398	K03630
	yeeU	EAMY_0399	K18838
	yeeV	EAMY_0400	K18837
	EAMY_0401	EAMY_0401
	EAMY_0402	EAMY_0402
	EAMY_0403	EAMY_0403
	lcrS	EAMY_0404	K07497
	EAMY_0405	EAMY_0405
	EAMY_0406	EAMY_0406
	yecA	EAMY_0407	K07039
	nlpA	EAMY_0408	K02073
	EAMY_0409	EAMY_0409
	nlp3	EAMY_0410
	ampH3	EAMY_0411	K18988
	EAMY_0412	EAMY_0412
	ompU	EAMY_0413
	ygjF	EAMY_0414	K03649
	rpoD	EAMY_0415	K03086
	dnaG	EAMY_0416	K02316
	rpsU	EAMY_0417	K02970
	EAMY_0418	EAMY_0418
	ygjD	EAMY_0419	K01409
	ygiH	EAMY_0420	K08591
	bacA	EAMY_0421	K06153
	cca	EAMY_0422	K00974
	ygiM	EAMY_0423	K07184
	ygiF	EAMY_0424	K18446
	glnE	EAMY_0425	K00982
	rfaE	EAMY_0426	K03272
	yqiC	EAMY_0427	K09806
	EAMY_0428	EAMY_0428
	ribB	EAMY_0429	K02858
	ygiD	EAMY_0430
	ygiC	EAMY_0431
	ygiB	EAMY_0432
	tolC	EAMY_0433	K12340
	yqiE	EAMY_0434	K01515
	yqiB	EAMY_0435	K09920
	icc	EAMY_0436	K03651
	yqiA	EAMY_0437	K07000
	parE	EAMY_0438	K02622
	EAMY_0439	EAMY_0439
	EAMY_0440	EAMY_0440
	EAMY_0441	EAMY_0441	K01470
	EAMY_0442	EAMY_0442	K00226
	EAMY_0443	EAMY_0443
	mcyE1	EAMY_0444
	mcyE3	EAMY_0445
	irp1	EAMY_0446
	sypC	EAMY_0447
	ppsD	EAMY_0448
	EAMY_0449	EAMY_0449
	EAMY_0450	EAMY_0450
	smvA	EAMY_0451	K08167
	EAMY_0452	EAMY_0452
	EAMY_0453	EAMY_0453
	EAMY_0454	EAMY_0454
	EAMY_0455	EAMY_0455
	mdaB	EAMY_0456	K03923
	EAMY_0457	EAMY_0457
	pheC	EAMY_0458	K01713
	parC	EAMY_0459	K02621
	plsC	EAMY_0460	K00655
	EAMY_0461	EAMY_0461
	sufI	EAMY_0462	K04753
	yqhE	EAMY_0463	K06221
	yqhC	EAMY_0464
	dat	EAMY_0465	K00836
	ddc	EAMY_0466	K13745
	yghB	EAMY_0467
	metC	EAMY_0468	K01760
	exbB	EAMY_0469	K03561
	exbD	EAMY_0470	K03559
	citA	EAMY_0471
	yghA	EAMY_0472	K00540
	EAMY_0473	EAMY_0473
	csuE	EAMY_0474
	csuD	EAMY_0475	K07347
	csuC	EAMY_0476	K07346
	csuB	EAMY_0477
	csuA	EAMY_0478
	EAMY_0479	EAMY_0479
	ydcR	EAMY_0480
	ylaC	EAMY_0481
	EAMY_0482	EAMY_0482
	EAMY_0483	EAMY_0483
	EAMY_0484	EAMY_0484
	EAMY_0485	EAMY_0485
	yiuA1	EAMY_0486	K02016
	ftnA	EAMY_0487	K02217
	EAMY_0488	EAMY_0488
	EAMY_0489	EAMY_0489
	EAMY_0490	EAMY_0490
	lidJ	EAMY_0491
	EAMY_0492	EAMY_0492
	ggt1	EAMY_0493	K00681
	bglA	EAMY_0494	K01223
	bglH	EAMY_0495	K01223
	celC	EAMY_0496	K02759
	celB	EAMY_0497	K02761
	celA1	EAMY_0498	K02760
	ascG	EAMY_0499	K03487
	codB	EAMY_0500	K10974
	EAMY_0501	EAMY_0501
	EAMY_0502	EAMY_0502
	EAMY_0503	EAMY_0503
	EAMY_0504	EAMY_0504
	EAMY_0505	EAMY_0505
	yddG	EAMY_0506
	mdtI	EAMY_0507	K11742
	mdtJ	EAMY_0508	K11743
	EAMY_0509	EAMY_0509
	yehU	EAMY_0510	K02478
	yehT	EAMY_0511	K02477
	yjiX	EAMY_0512
	cstA	EAMY_0513
	EAMY_0514	EAMY_0514
	ampR	EAMY_0515	K17850
	ampC	EAMY_0516	K01467
	ykfE	EAMY_0517
	virK	EAMY_0518
	hrpK	EAMY_0519
	hsvA	EAMY_0520	K00613
	hsvB	EAMY_0521
	hsvC	EAMY_0522
	EAMY_0523	EAMY_0523
	EAMY_0524	EAMY_0524
	hrcU	EAMY_0525	K03229
	hrcT	EAMY_0526	K03228
	hrcS	EAMY_0527	K03227
	hcrR	EAMY_0528	K03226
	hrcQ	EAMY_0529	K03225
	hrpP	EAMY_0530
	hrpO	EAMY_0531
	hrcN	EAMY_0532	K03224
	hrpQ	EAMY_0533	K03220
	hrcV	EAMY_0534	K03230
	hrpJ	EAMY_0535	K04058
	hrpL	EAMY_0536
	hrpX	EAMY_0537
	hrpY	EAMY_0538
	hrpS	EAMY_0539
	orfU1	EAMY_0540
	orfU2	EAMY_0541	K07043
	hrpA1	EAMY_0542
	hrpB1	EAMY_0543
	hrcJ	EAMY_0544	K03222
	hrpD	EAMY_0545
	hrpE	EAMY_0546	K03223
	hrpF	EAMY_0547
	hrpG	EAMY_0548
	hrcC	EAMY_0549	K03219
	hrpT	EAMY_0550
	hrpV	EAMY_0551
	hrpN	EAMY_0552
	ORFA	EAMY_0553
	ORFB	EAMY_0554
	ORFC	EAMY_0555
	hrpW	EAMY_0556
	dspE	EAMY_0557
	dspF	EAMY_0558
	rlsA	EAMY_0559
	clpB1	EAMY_0560
	EAMY_0561	EAMY_0561
	EAMY_0562	EAMY_0562
	EAMY_0563	EAMY_0563
	EAMY_0564	EAMY_0564
	EAMY_0565	EAMY_0565
	EAMY_0566	EAMY_0566
	EAMY_0567	EAMY_0567
	EAMY_0568	EAMY_0568
	EAMY_0569	EAMY_0569
	EAMY_0570	EAMY_0570
	EAMY_0571	EAMY_0571
	EAMY_0572	EAMY_0572
	EAMY_0573	EAMY_0573
	EAMY_0574	EAMY_0574
	EAMY_0575	EAMY_0575
	EAMY_0576	EAMY_0576
	EAMY_0577	EAMY_0577
	speC	EAMY_0578	K01581
	EAMY_0579	EAMY_0579
	EAMY_0580	EAMY_0580
	mltC	EAMY_0581	K08306
	yggX	EAMY_0582
	mutY	EAMY_0583	K03575
	EAMY_0584	EAMY_0584
	yggH	EAMY_0585	K03439
	yggL	EAMY_0586	K09923
	yggN	EAMY_0587
	yggW	EAMY_0588	K02495
	yggV	EAMY_0589	K02428
	yggT	EAMY_0590	K02221
	yggS	EAMY_0591	K06997
	yggR	EAMY_0592	K02669
	sigD	EAMY_0593	K03088
	dsbD1	EAMY_0594
	EAMY_0595	EAMY_0595
	yqgF	EAMY_0596	K07447
	yqgE	EAMY_0597	K07735
	gshB	EAMY_0598	K01920
	yggJ	EAMY_0599	K09761
	endA	EAMY_0600	K01150
	sprT	EAMY_0601	K02742
	galP	EAMY_0602	K08137
	metK	EAMY_0603	K00789
	EAMY_0604	EAMY_0604
	speA	EAMY_0605	K01585
	yidB	EAMY_0606
	speB	EAMY_0607	K01480
	EAMY_0608	EAMY_0608	K06992
	EAMY_0609	EAMY_0609
	EAMY_0610	EAMY_0610
	EAMY_0611	EAMY_0611
	tsr1	EAMY_0612	K05874
	EAMY_0613	EAMY_0613
	yggG	EAMY_0614	K07387
	EAMY_0615	EAMY_0615
	tktA1	EAMY_0616	K00615
	epd	EAMY_0617	K03472
	pgk	EAMY_0618	K00927
	fba	EAMY_0619	K01624
	yggB	EAMY_0620	K03442
	yggA	EAMY_0621	K06895
	EAMY_0622	EAMY_0622
	Fmo5	EAMY_0623
	EAMY_0624	EAMY_0624	K15383
	yhjJ1	EAMY_0625	K18652
	yhjK1	EAMY_0626	K18654
	yhjL	EAMY_0627	K18653
	EAMY_0628	EAMY_0628
	yggE	EAMY_0629	K09807
	iciA	EAMY_0630	K05596
	rpiA	EAMY_0631	K01807
	serA	EAMY_0632	K00058
	ygfA	EAMY_0633	K01934
	ygfE	EAMY_0634	K09888
	ygfB	EAMY_0635	K09895
	pepP	EAMY_0636	K01262
	ubiH	EAMY_0637	K03185
	visC	EAMY_0638	K18800
	EAMY_0639	EAMY_0639
	gcvT	EAMY_0640	K00605
	gcvH	EAMY_0641	K02437
	gcvP	EAMY_0642	K00281
	EAMY_0643	EAMY_0643
	ygfF	EAMY_0644
	EAMY_0645	EAMY_0645	K07023
	yqfA	EAMY_0646	K11068
	ygfZ	EAMY_0647	K06980
	ygfY	EAMY_0648	K09159
	EAMY_0649	EAMY_0649	K19168
	fldB	EAMY_0650	K03840
	ytfF	EAMY_0651
	EAMY_0652	EAMY_0652
	eop2	EAMY_0653	K01732
	xerD	EAMY_0654	K04763
	dsbC	EAMY_0655	K03981
	recJ	EAMY_0656	K07462
	EAMY_0657	EAMY_0657
	prfB	EAMY_0658	K02836
	lysS	EAMY_0659	K04567
	EAMY_0660	EAMY_0660
	EAMY_0661	EAMY_0661
	EAMY_0662	EAMY_0662	K19577
	lysR1	EAMY_0663
	lysA	EAMY_0664	K01586
	galR	EAMY_0665	K02529
	EAMY_0666	EAMY_0666
	bisC1	EAMY_0667
	bisC3	EAMY_0668	K08351
	pagC	EAMY_0669	K07804
	EAMY_0670	EAMY_0670
	EAMY_0671	EAMY_0671
	EAMY_0672	EAMY_0672	K19048
	EAMY_0673	EAMY_0673	K15125
	EAMY_0674	EAMY_0674	K19048
	EAMY_0675	EAMY_0675
	EAMY_0676	EAMY_0676
	EAMY_0677	EAMY_0677
	EAMY_0678	EAMY_0678	K19048
	EAMY_0679	EAMY_0679
	fhaB	EAMY_0680	K15125
	fhaC	EAMY_0681
	ftsI1	EAMY_0682	K03587
	mdtA	EAMY_0683	K07799
	mdtB	EAMY_0684	K07788
	mdtC	EAMY_0685	K07789
	EAMY_0686	EAMY_0686
	EAMY_0687	EAMY_0687
	nodT	EAMY_0688
	EAMY_0689	EAMY_0689
	EAMY_0690	EAMY_0690
	aas	EAMY_0691	K05939
	lplT	EAMY_0692	K08227
	tas	EAMY_0693
	ygdR1	EAMY_0694
	EAMY_0695	EAMY_0695
	ygdQ	EAMY_0696
	mutH	EAMY_0697	K03573
	EAMY_0698	EAMY_0698
	EAMY_0699	EAMY_0699
	ygdP	EAMY_0700	K08311
	ptsP	EAMY_0701	K08484
	lgt	EAMY_0702	K13292
	thyA	EAMY_0703	K00560
	vanX	EAMY_0704	K08641
	ppdA	EAMY_0705	K02679
	ppdB	EAMY_0706	K02680
	ygdB	EAMY_0707
	ppdC	EAMY_0708	K02681
	recC	EAMY_0709	K03583
	ptrA	EAMY_0710	K01407
	recB	EAMY_0711	K03582
	recD	EAMY_0712	K03581
	yagU	EAMY_0713	K08996
	argA	EAMY_0714	K14682
	amiC	EAMY_0715	K01448
	mltA	EAMY_0716	K08304
	ygdL	EAMY_0717
	ygdK	EAMY_0718	K02426
	csdA	EAMY_0719	K01766
	ygdI1	EAMY_0720
	gcvA	EAMY_0721	K03566
	ygdD	EAMY_0722
	ygdE	EAMY_0723	K06968
	EAMY_0724	EAMY_0724
	exo	EAMY_0725	K01146
	ygdH	EAMY_0726	K06966
	yqcD	EAMY_0727	K06879
	syd	EAMY_0728	K15723
	yqcC	EAMY_0729
	yqcB	EAMY_0730	K06175
	yqcA	EAMY_0731
	glxK	EAMY_0732	K00865
	barA	EAMY_0733	K07678
	ygcA	EAMY_0734	K03215
	relA	EAMY_0735	K00951
	mazG	EAMY_0736	K04765
	pyrG	EAMY_0737	K01937
	eno	EAMY_0738	K01689
	EAMY_0739	EAMY_0739
	ygcF	EAMY_0740	K10026
	EAMY_0741	EAMY_0741	K02424
	EAMY_0742	EAMY_0742	K10010
	EAMY_0743	EAMY_0743	K10009
	HopPtoC	EAMY_0744
	EAMY_0745	EAMY_0745
	ygcM	EAMY_0746	K01737
	cysJ	EAMY_0747	K00380
	cysI3	EAMY_0748	K00381
	cysH	EAMY_0749	K00390
	EAMY_0750	EAMY_0750
	EAMY_0751	EAMY_0751
	cysG	EAMY_0752	K02302
	cysD	EAMY_0753	K00957
	cysN	EAMY_0754	K00956
	cysC	EAMY_0755	K00860
	EAMY_0756	EAMY_0756
	ygbE	EAMY_0757
	ygbQ	EAMY_0758	K05589
	ispD	EAMY_0759	K00991
	ispF	EAMY_0760	K01770
	ygbO	EAMY_0761	K06176
	surE	EAMY_0762	K03787
	pcm	EAMY_0763	K00573
	nlpD	EAMY_0764	K06194
	rpoS	EAMY_0765	K03087
	EAMY_0766	EAMY_0766
	mutS	EAMY_0767	K03555
	EAMY_0768	EAMY_0768
	hpa2	EAMY_0769
	EAMY_0770	EAMY_0770
	orgAa	EAMY_0771
	prgK1	EAMY_0772	K03222
	prgJ1	EAMY_0773
	prgI	EAMY_0774	K03221
	prgH1	EAMY_0775
	invF1	EAMY_0776
	invG1	EAMY_0777	K03219
	invE1	EAMY_0778	K04058
	invA1	EAMY_0779	K03230
	spaK	EAMY_0780
	spaI1	EAMY_0781	K03224
	spaM1	EAMY_0782
	spaN1	EAMY_0783
	spaO1	EAMY_0784	K03225
	spaP1	EAMY_0785	K03226
	spaQ1	EAMY_0786	K03227
	spaR1	EAMY_0787	K03228
	spaS1	EAMY_0788	K03229
	spaT1	EAMY_0789
	sipB1	EAMY_0790	K13285
	sipC1	EAMY_0791
	sipD1	EAMY_0792	K13287
	EAMY_0793	EAMY_0793
	EAMY_0794	EAMY_0794
	EAMY_0795	EAMY_0795
	EAMY_0796	EAMY_0796
	EAMY_0797	EAMY_0797
	EAMY_0798	EAMY_0798
	EAMY_0799	EAMY_0799
	dsbA3	EAMY_0800
	yohN	EAMY_0801
	EAMY_0802	EAMY_0802
	mltB	EAMY_0803	K08305
	ygaD	EAMY_0804	K03743
	recA	EAMY_0805	K03553
	recX	EAMY_0806	K03565
	alaS	EAMY_0807	K01872
	rsmA	EAMY_0808	K03563
	yqaB	EAMY_0809
	yqaA	EAMY_0810
	gshA	EAMY_0811	K01919
	luxS	EAMY_0812	K07173
	corB	EAMY_0813
	corE	EAMY_0814
	ffh	EAMY_0815	K03106
	rpsP	EAMY_0816	K02959
	yfjA	EAMY_0817	K02860
	trmD	EAMY_0818	K00554
	rplS	EAMY_0819	K02884
	EAMY_0820	EAMY_0820
	EAMY_0821	EAMY_0821
	EAMY_0822	EAMY_0822
	rimL	EAMY_0823
	EAMY_0824	EAMY_0824
	EAMY_0825	EAMY_0825
	aroF	EAMY_0826	K01626
	tyrA	EAMY_0827	K14187
	EAMY_0828	EAMY_0828
	pheA	EAMY_0829	K14170
	yfiA	EAMY_0830	K05809
	EAMY_0831	EAMY_0831
	yfiO	EAMY_0832	K05807
	rluD	EAMY_0833	K06180
	yfiH	EAMY_0834	K05810
	clpB3	EAMY_0835	K03695
	EAMY_0836	EAMY_0836
	yafD	EAMY_0837
	EAMY_0838	EAMY_0838
	EAMY_0839	EAMY_0839
	mltD	EAMY_0840	K08307
	gloB	EAMY_0841	K01069
	yafS	EAMY_0842
	rnhA	EAMY_0843	K03469
	dnaQ	EAMY_0844	K02342
	pucI	EAMY_0845	K03457
	gntR1	EAMY_0846
	hyuE	EAMY_0847	K16841
	EAMY_0848	EAMY_0848	K16842
	EAMY_0849	EAMY_0849
	resB	EAMY_0850	K01156
	mod	EAMY_0851	K07316
	EAMY_0852	EAMY_0852	K07448
	EAMY_0853	EAMY_0853
	gatA	EAMY_0854	K02433
	EAMY_0855	EAMY_0855
	ggt3	EAMY_0856	K00681
	EAMY_0857	EAMY_0857
	EAMY_0858	EAMY_0858
	EAMY_0859	EAMY_0859
	EAMY_0860	EAMY_0860	K02030
	EAMY_0861	EAMY_0861	K02029
	EAMY_0862	EAMY_0862	K02029
	EAMY_0863	EAMY_0863	K02028
	pucG	EAMY_0864	K00839
	amaB	EAMY_0865	K02083
	EAMY_0866	EAMY_0866	K16840
	pucM	EAMY_0867	K07127
	EAMY_0868	EAMY_0868
	yafV	EAMY_0869
	ybdL	EAMY_0870	K14287
	EAMY_0871	EAMY_0871
	EAMY_0872	EAMY_0872
	EAMY_0873	EAMY_0873	K08964
	masA	EAMY_0874	K09880
	EAMY_0875	EAMY_0875	K08967
	eif	EAMY_0876	K08963
	mtnK	EAMY_0877	K00899
	yafH	EAMY_0878	K06445
	gmhA	EAMY_0879	K03271
	yafJ	EAMY_0880	K07008
	yafK	EAMY_0881
	dinP	EAMY_0882	K02346
	pepD	EAMY_0883	K01270
	gpt	EAMY_0884	K00769
	yafA	EAMY_0885	K11750
	crl	EAMY_0886	K11926
	EAMY_0887	EAMY_0887
	omp39	EAMY_0888	K11929
	proB	EAMY_0889	K00931
	proA	EAMY_0890	K00147
	EAMY_0891	EAMY_0891	K09790
	crcB	EAMY_0892	K06199
	EAMY_0893	EAMY_0893
	EAMY_0894	EAMY_0894
	EAMY_0895	EAMY_0895
	EAMY_0896	EAMY_0896
	EAMY_0897	EAMY_0897
	EAMY_0898	EAMY_0898
	EAMY_0899	EAMY_0899
	EAMY_0900	EAMY_0900
	EAMY_0901	EAMY_0901
	EAMY_0902	EAMY_0902
	dppE	EAMY_0903	K02032
	dppD1	EAMY_0904	K02031
	dppC1	EAMY_0905	K02034
	dppB1	EAMY_0906	K02033
	lacZ1	EAMY_0907	K02035
	yprA	EAMY_0908	K07052
	EAMY_0909	EAMY_0909
	EAMY_0910	EAMY_0910
	cspA	EAMY_0911	K03704
	lacZ3	EAMY_0912	K01190
	EAMY_0913	EAMY_0913
	psiF	EAMY_0914
	aspH	EAMY_0915	K12979
	proC	EAMY_0916	K00286
	yaiI	EAMY_0917	K09768
	yba2	EAMY_0918	K09945
	aroL	EAMY_0919	K00891
	yaiA	EAMY_0920
	iclR	EAMY_0921
	EAMY_0922	EAMY_0922
	EAMY_0923	EAMY_0923
	aroM	EAMY_0924	K14591
	yaiE	EAMY_0925	K09913
	EAMY_0926	EAMY_0926
	rdgC	EAMY_0927	K03554
	eutP	EAMY_0928	K16238
	EAMY_0929	EAMY_0929
	EAMY_0930	EAMY_0930
	EAMY_0931	EAMY_0931
	EAMY_0932	EAMY_0932
	csgG	EAMY_0933
	EAMY_0934	EAMY_0934
	EAMY_0935	EAMY_0935
	sbcC	EAMY_0936	K03546
	sbcD	EAMY_0937	K03547
	phoB	EAMY_0938	K07657
	phoR	EAMY_0939	K07636
	pstS1	EAMY_0940	K02040
	yxjG	EAMY_0941	K00549
	brnQ	EAMY_0942	K03311
	proY	EAMY_0943	K11736
	EAMY_0944	EAMY_0944
	EAMY_0945	EAMY_0945
	EAMY_0946	EAMY_0946
	ahpC	EAMY_0947	K03386
	yajB	EAMY_0948	K08682
	queA	EAMY_0949	K07568
	EAMY_0950	EAMY_0950
	gtrB1	EAMY_0951
	tgt	EAMY_0952	K00773
	yajC	EAMY_0953	K03210
	secD	EAMY_0954	K03072
	secF	EAMY_0955	K03074
	EAMY_0956	EAMY_0956
	ygaU	EAMY_0957
	ybaD	EAMY_0958	K07738
	ribD	EAMY_0959	K11752
	ribH	EAMY_0960	K00794
	nusB	EAMY_0961	K03625
	thiL	EAMY_0962	K00946
	pgpA	EAMY_0963	K01095
	dxs	EAMY_0964	K01662
	ispA	EAMY_0965	K00795
	xseB	EAMY_0966	K03602
	thiI	EAMY_0967	K03151
	thiJ	EAMY_0968	K03152
	apbA	EAMY_0969	K00077
	yajQ	EAMY_0970	K09767
	yajR	EAMY_0971
	cyoE	EAMY_0972	K02301
	cyoD	EAMY_0973	K02300
	cyoC	EAMY_0974	K02299
	cyoB	EAMY_0975	K02298
	cyoA	EAMY_0976	K02297
	ampG	EAMY_0977	K08218
	yajG	EAMY_0978	K07286
	bolA	EAMY_0979	K05527
	tig	EAMY_0980	K03545
	clpP	EAMY_0981	K01358
	clpX	EAMY_0982	K03544
	clpP2	EAMY_0983	K01358
	clpX2	EAMY_0984	K03544
	lon	EAMY_0985	K01338
	hupB	EAMY_0986	K03530
	ybaU	EAMY_0987	K03770
	ybaV	EAMY_0988	K02237
	ybaW	EAMY_0989	K12500
	ybaX	EAMY_0990	K06920
	pagO	EAMY_0991	K07790
	ybaO	EAMY_0992	K05800
	smdA	EAMY_0993	K18889
	smdB	EAMY_0994	K18890
	glnK	EAMY_0995	K04752
	amtB	EAMY_0996	K03320
	tesB	EAMY_0997	K10805
	EAMY_0998	EAMY_0998
	ybaY	EAMY_0999	K09914
	ybaZ	EAMY_1000	K07443
	hha	EAMY_1001	K05839
	ybaJ	EAMY_1002	K19162
	EAMY_1003	EAMY_1003
	EAMY_1004	EAMY_1004
	EAMY_1005	EAMY_1005
	rpmJ2	EAMY_1006	K02919
	rpmE2	EAMY_1007	K02909
	acrB	EAMY_1008	K18138
	acrA	EAMY_1009	K03585
	acrR	EAMY_1010	K03577
	EAMY_1011	EAMY_1011
	ymgE	EAMY_1012
	priC	EAMY_1013	K04067
	ybaN	EAMY_1014	K09790
	apt	EAMY_1015	K00759
	dnaX	EAMY_1016	K02343
	ybaB	EAMY_1017	K09747
	recR	EAMY_1018	K06187
	htpG	EAMY_1019	K04079
	trpI	EAMY_1020
	EAMY_1021	EAMY_1021
	EAMY_1022	EAMY_1022
	EAMY_1023	EAMY_1023
	EAMY_1024	EAMY_1024
	adk	EAMY_1025	K00939
	hemH	EAMY_1026	K01772
	gsk	EAMY_1027	K00892
	EAMY_1028	EAMY_1028
	ybaL	EAMY_1029	K03455
	fsr	EAMY_1030	K08223
	EAMY_1031	EAMY_1031
	ushA	EAMY_1032	K11751
	EAMY_1033	EAMY_1033
	EAMY_1034	EAMY_1034
	ybaK	EAMY_1035	K03976
	ybaP	EAMY_1036	K09973
	ybaR	EAMY_1037	K17686
	ybbI	EAMY_1038	K11923
	ybbJ	EAMY_1039	K07340
	ybbK	EAMY_1040
	ybbN	EAMY_1041	K05838
	ybbO	EAMY_1042	K00540
	EAMY_1043	EAMY_1043
	EAMY_1044	EAMY_1044
	EAMY_1045	EAMY_1045
	tesA	EAMY_1046	K10804
	ybbA	EAMY_1047	K02003
	ybbP	EAMY_1048	K02004
	purK	EAMY_1049	K01589
	purE	EAMY_1050	K01588
	ybbF	EAMY_1051	K03269
	ppiB	EAMY_1052	K03768
	cysS	EAMY_1053	K01883
	adhP	EAMY_1054	K13953
	ybcJ	EAMY_1055	K14761
	folD	EAMY_1056	K01491
	EAMY_1057	EAMY_1057
	EAMY_1058	EAMY_1058
	EAMY_1059	EAMY_1059
	EAMY_1060	EAMY_1060
	EAMY_1061	EAMY_1061
	EAMY_1062	EAMY_1062
	EAMY_1063	EAMY_1063
	EAMY_1064	EAMY_1064
	EAMY_1065	EAMY_1065
	EAMY_1066	EAMY_1066
	EAMY_1067	EAMY_1067
	osmC	EAMY_1068	K04063
	EAMY_1069	EAMY_1069
	EAMY_1070	EAMY_1070
	EAMY_1071	EAMY_1071
	ophA	EAMY_1072	K02035
	ophB	EAMY_1073	K02033
	ophC	EAMY_1074	K02034
	ophD	EAMY_1075	K02032
	EAMY_1076	EAMY_1076
	EAMY_1077	EAMY_1077
	inlA	EAMY_1078	K13730
	EAMY_1079	EAMY_1079
	yncD	EAMY_1080	K02014
	gcd	EAMY_1081	K00117
	yclD	EAMY_1082
	EAMY_1083	EAMY_1083
	yfbE	EAMY_1084	K07806
	yfbG	EAMY_1085	K10011
	yfbH	EAMY_1086	K13014
	yfbI	EAMY_1087	K07264
	yfbW	EAMY_1088	K12962
	yfbJ	EAMY_1089	K12963
	EAMY_1090	EAMY_1090
	EAMY_1091	EAMY_1091
	cydB	EAMY_1092	K00426
	cydA	EAMY_1093	K00425
	EAMY_1094	EAMY_1094
	EAMY_1095	EAMY_1095
	EAMY_1096	EAMY_1096
	EAMY_1097	EAMY_1097
	ygbI	EAMY_1098
	ygbJ	EAMY_1099	K08319
	ygbK	EAMY_1100
	ygbL	EAMY_1101
	ygbM	EAMY_1102	K01816
	EAMY_1103	EAMY_1103
	EAMY_1104	EAMY_1104
	EAMY_1105	EAMY_1105
	EAMY_1106	EAMY_1106
	EAMY_1107	EAMY_1107
	crcA	EAMY_1108	K12973
	cspE	EAMY_1109	K03704
	ybeM	EAMY_1110
	ybeC	EAMY_1111	K03425
	lipA	EAMY_1112	K03644
	lipB	EAMY_1113	K03801
	ybeD	EAMY_1114	K09158
	dacA	EAMY_1115	K07258
	rlpA	EAMY_1116	K03642
	rodA	EAMY_1117	K05837
	mrdA	EAMY_1118	K05515
	ybeA	EAMY_1119	K00783
	ybeB	EAMY_1120	K09710
	nadD	EAMY_1121	K00969
	holA	EAMY_1122	K02340
	rlpB	EAMY_1123	K03643
	leuS	EAMY_1124	K01869
	ybeL	EAMY_1125
	gltL	EAMY_1126	K10004
	gltK	EAMY_1127	K10002
	gltJ	EAMY_1128	K10003
	EAMY_1129	EAMY_1129
	gltI	EAMY_1130	K10001
	lnt	EAMY_1131	K03820
	corC	EAMY_1132	K06189
	ybeY	EAMY_1133	K07042
	ybeZ	EAMY_1134	K06217
	miaB	EAMY_1135	K06168
	EAMY_1136	EAMY_1136
	yleB	EAMY_1137	K03184
	EAMY_1138	EAMY_1138
	asnB	EAMY_1139	K01953
	nagD	EAMY_1140	K02566
	nagC	EAMY_1141	K02565
	nagA	EAMY_1142	K01443
	nagB	EAMY_1143	K02564
	nagE	EAMY_1144	K02804
	glnS	EAMY_1145	K01886
	EAMY_1146	EAMY_1146
	mtr	EAMY_1147	K03835
	fur	EAMY_1148	K03711
	fldA1	EAMY_1149	K03839
	ybfE	EAMY_1150
	ybfF	EAMY_1151	K01175
	seqA	EAMY_1152	K03645
	pgm	EAMY_1153	K01835
	kdpE	EAMY_1154	K07667
	ybfA	EAMY_1155
	ybgA	EAMY_1156
	ybgI	EAMY_1157
	ybgJ	EAMY_1158
	ybgK	EAMY_1159
	ybgL	EAMY_1160	K07160
	pcp	EAMY_1161	K01304
	nei	EAMY_1162	K05522
	gltA	EAMY_1163	K01647
	sdhC	EAMY_1164	K00241
	sdhD	EAMY_1165	K00242
	sdhA	EAMY_1166	K00239
	sdhB	EAMY_1167	K00240
	sucA	EAMY_1168	K00164
	sucB	EAMY_1169	K00658
	sucC	EAMY_1170	K01903
	sucD	EAMY_1171	K01902
	ybgC	EAMY_1172	K07107
	tolQ	EAMY_1173	K03562
	tolR	EAMY_1174	K03560
	tolA	EAMY_1175	K03646
	tolB	EAMY_1176	K03641
	pal	EAMY_1177	K03640
	ybgF	EAMY_1178
	ada	EAMY_1179	K13529
	ogt	EAMY_1180	K00567
	nadA	EAMY_1181	K03517
	pnuC	EAMY_1182	K03811
	ybgR	EAMY_1183	K16264
	ybgS	EAMY_1184
	aroG	EAMY_1185	K01626
	EAMY_1186	EAMY_1186
	rhsA1	EAMY_1187
	rhsA3	EAMY_1188
	gpmA	EAMY_1189	K01834
	galM	EAMY_1190	K01785
	galK	EAMY_1191	K00849
	galT	EAMY_1192	K00965
	modF	EAMY_1193	K05776
	modE	EAMY_1194	K02019
	EAMY_1195	EAMY_1195
	EAMY_1196	EAMY_1196
	EAMY_1197	EAMY_1197
	modA	EAMY_1198	K02020
	modB	EAMY_1199	K02018
	modC	EAMY_1200	K02017
	ybhA	EAMY_1201	K07024
	ybhE	EAMY_1202	K07404
	ybhB	EAMY_1203	K06910
	yncB	EAMY_1204	K07119
	bioA	EAMY_1205	K00833
	bioB	EAMY_1206	K01012
	bioF	EAMY_1207	K00652
	bioC	EAMY_1208	K02169
	bioD	EAMY_1209	K01935
	EAMY_1210	EAMY_1210
	uvrB	EAMY_1211	K03702
	ybhK	EAMY_1212
	moaA	EAMY_1213	K03639
	moaB	EAMY_1214	K03638
	moaC	EAMY_1215	K03637
	moaD	EAMY_1216	K03636
	moaE	EAMY_1217	K03635
	yaiW	EAMY_1218
	EAMY_1219	EAMY_1219
	ybhL	EAMY_1220	K06890
	EAMY_1221	EAMY_1221
	ybhQ	EAMY_1222
	EAMY_1223	EAMY_1223
	rhlE	EAMY_1224	K11927
	yohI	EAMY_1225	K05541
	ybiS	EAMY_1226	K19235
	EAMY_1227	EAMY_1227
	yohD	EAMY_1228
	EAMY_1229	EAMY_1229
	yohC	EAMY_1230
	pbpG	EAMY_1231	K07262
	bglX1	EAMY_1232
	EAMY_1233	EAMY_1233
	EAMY_1234	EAMY_1234
	dld	EAMY_1235	K03777
	bglX3	EAMY_1236	K05349
	EAMY_1237	EAMY_1237
	mvaD	EAMY_1238	K01823
	EAMY_1239	EAMY_1239
	EAMY_1240	EAMY_1240
	EAMY_1241	EAMY_1241
	cfa1	EAMY_1242	K00574
	EAMY_1243	EAMY_1243	K09701
	EAMY_1244	EAMY_1244
	EAMY_1245	EAMY_1245
	EAMY_1246	EAMY_1246
	yehV	EAMY_1247
	EAMY_1248	EAMY_1248
	EAMY_1249	EAMY_1249
	EAMY_1250	EAMY_1250
	dinG	EAMY_1251	K03722
	ybiB	EAMY_1252
	hipO	EAMY_1253	K01451
	hutU	EAMY_1254	K01712
	hutH	EAMY_1255	K01745
	hutC	EAMY_1256	K05836
	ydjR	EAMY_1257	K09975
	hutF	EAMY_1258	K05603
	hutI	EAMY_1259	K01468
	hutG	EAMY_1260	K01479
	EAMY_1261	EAMY_1261
	EAMY_1262	EAMY_1262
	EAMY_1263	EAMY_1263
	EAMY_1264	EAMY_1264
	syrB	EAMY_1265	K06871
	EAMY_1266	EAMY_1266
	ybiN	EAMY_1267	K06970
	ybiO	EAMY_1268
	EAMY_1269	EAMY_1269
	EAMY_1270	EAMY_1270
	glnQ	EAMY_1271	K10038
	glnP	EAMY_1272	K10037
	glnH	EAMY_1273	K10036
	ybiI	EAMY_1274
	dps	EAMY_1275	K04047
	ybiF	EAMY_1276	K11939
	ompX	EAMY_1277	K11934
	mntR	EAMY_1278	K11924
	hlyD	EAMY_1279	K03543
	emrB1	EAMY_1280	K03446
	EAMY_1281	EAMY_1281
	EAMY_1282	EAMY_1282
	EAMY_1283	EAMY_1283
	iolT	EAMY_1284
	ybiT	EAMY_1285
	moeB	EAMY_1286	K11996
	moeA	EAMY_1287	K03750
	ybiK	EAMY_1288	K13051
	yliA	EAMY_1289	K13892
	yliB	EAMY_1290	K13889
	yliC	EAMY_1291	K13890
	yliD	EAMY_1292	K13891
	EAMY_1293	EAMY_1293
	EAMY_1294	EAMY_1294
	dacC	EAMY_1295	K07258
	sdaC	EAMY_1296	K03837
	EAMY_1297	EAMY_1297
	EAMY_1298	EAMY_1298
	EAMY_1299	EAMY_1299
	ybjL	EAMY_1300	K07085
	grxA	EAMY_1301	K03674
	EAMY_1302	EAMY_1302
	mdaA	EAMY_1303	K10678
	ybjN	EAMY_1304
	potF	EAMY_1305	K11073
	potG	EAMY_1306	K11076
	potH	EAMY_1307	K11075
	potI	EAMY_1308	K11074
	EAMY_1309	EAMY_1309
	ybjO	EAMY_1310
	artJ	EAMY_1311	K09996
	artM	EAMY_1312	K09998
	artQ	EAMY_1313	K09999
	artI	EAMY_1314	K09997
	artP	EAMY_1315	K10000
	ybjP	EAMY_1316
	orfB1	EAMY_1317
	ybjR1	EAMY_1318	K11066
	EAMY_1319	EAMY_1319
	ltaA	EAMY_1320	K01620
	poxB	EAMY_1321	K00156
	ybjD	EAMY_1322	K07459
	cspD	EAMY_1323	K03704
	EAMY_1324	EAMY_1324
	clpS	EAMY_1325	K06891
	clpA	EAMY_1326	K03694
	infA	EAMY_1327	K02518
	aat1	EAMY_1328	K00684
	cydC	EAMY_1329	K16012
	cydD	EAMY_1330	K16013
	trxB	EAMY_1331	K00384
	EAMY_1332	EAMY_1332
	lrp	EAMY_1333	K03719
	ftsK	EAMY_1334	K03466
	EAMY_1335	EAMY_1335
	lolA	EAMY_1336	K03634
	ycaJ	EAMY_1337	K07478
	serS	EAMY_1338	K01875
	ycaD	EAMY_1339	K08219
	EAMY_1340	EAMY_1340	K04069
	EAMY_1341	EAMY_1341
	EAMY_1342	EAMY_1342
	ycaO	EAMY_1343	K09136
	serC	EAMY_1344	K00831
	aroA	EAMY_1345	K00800
	cmk	EAMY_1346	K00945
	rpsA	EAMY_1347	K02945
	himD	EAMY_1348	K05788
	ycaI	EAMY_1349	K02238
	msbA	EAMY_1350	K11085
	lpxK	EAMY_1351	K00912
	ycaR	EAMY_1352	K09791
	kdsB	EAMY_1353	K00979
	EAMY_1354	EAMY_1354
	ycbC	EAMY_1355
	smtA	EAMY_1356	K06219
	mukF	EAMY_1357	K03633
	mukE	EAMY_1358	K03804
	mukB	EAMY_1359	K03632
	ycbB	EAMY_1360
	ycbK	EAMY_1361
	ycbL	EAMY_1362
	aspC	EAMY_1363	K00813
	ompN	EAMY_1364	K09476
	asnS	EAMY_1365	K01893
	pncB	EAMY_1366	K00763
	EAMY_1367	EAMY_1367
	pepN	EAMY_1368	K01256
	ssuB	EAMY_1369	K15555
	ssuC	EAMY_1370	K15554
	ssuD	EAMY_1371	K04091
	ssuA	EAMY_1372	K15553
	ssuE	EAMY_1373	K00299
	pyrD	EAMY_1374	K00254
	ycbW	EAMY_1375	K18657
	ycbX	EAMY_1376	K07140
	ycbY	EAMY_1377	K12297
	rmf1	EAMY_1378	K15738
	pqiA	EAMY_1379	K03808
	pqiB	EAMY_1380	K06192
	ymbA	EAMY_1381	K09857
	rmf3	EAMY_1382	K03812
	fabA	EAMY_1383	K01716
	lonH	EAMY_1384	K04770
	ycbG	EAMY_1385	K09911
	ompA	EAMY_1386	K03286
	sulA	EAMY_1387	K13053
	yccR	EAMY_1388	K07343
	yccS	EAMY_1389
	yccF	EAMY_1390
	helD	EAMY_1391	K03658
	mgsA	EAMY_1392	K01734
	EAMY_1393	EAMY_1393	K09909
	EAMY_1394	EAMY_1394
	EAMY_1395	EAMY_1395
	yccV	EAMY_1396	K11940
	yccW	EAMY_1397	K06969
	yccK	EAMY_1398	K11179
	EAMY_1399	EAMY_1399
	yccA	EAMY_1400	K19416
	EAMY_1401	EAMY_1401
	EAMY_1402	EAMY_1402
	agp	EAMY_1403	K01085
	gabD	EAMY_1404	K00135
	yccJ	EAMY_1405
	EAMY_1406	EAMY_1406
	rhaT	EAMY_1407
	ycdC	EAMY_1408	K09017
	EAMY_1409	EAMY_1409	K07038
	cycA	EAMY_1410	K11737
	expR	EAMY_1411	K07782
	expI	EAMY_1412	K13061
	ydgC	EAMY_1413
	EAMY_1414	EAMY_1414
	yecF	EAMY_1415
	uvrY	EAMY_1416	K07689
	uvrC	EAMY_1417	K03703
	pgsA	EAMY_1418	K00995
	EAMY_1419	EAMY_1419
	marR	EAMY_1420	K06075
	rmrB	EAMY_1421
	EAMY_1422	EAMY_1422
	EAMY_1423	EAMY_1423
	EAMY_1424	EAMY_1424
	EAMY_1425	EAMY_1425
	EAMY_1426	EAMY_1426
	ymdC	EAMY_1427
	ymdD	EAMY_1428	K11941
	mdoG	EAMY_1429	K03670
	mdoH	EAMY_1430	K03669
	yceK	EAMY_1431
	msyB	EAMY_1432	K12147
	htrB	EAMY_1433	K02517
	yceA	EAMY_1434	K07146
	yceI	EAMY_1435
	yceJ	EAMY_1436
	EAMY_1437	EAMY_1437
	EAMY_1438	EAMY_1438
	solA	EAMY_1439	K02846
	yceP	EAMY_1440	K12148
	EAMY_1441	EAMY_1441
	dinI	EAMY_1442	K12149
	pyrC	EAMY_1443	K01465
	yceB	EAMY_1444
	grxB	EAMY_1445	K03675
	rimJ	EAMY_1446	K03790
	EAMY_1447	EAMY_1447
	EAMY_1448	EAMY_1448
	mviN	EAMY_1449	K03980
	flgN1	EAMY_1450	K02399
	flgM	EAMY_1451	K02398
	flgA1	EAMY_1452	K02386
	flgB1	EAMY_1453	K02387
	flgC1	EAMY_1454	K02388
	flgD1	EAMY_1455	K02389
	flgE1	EAMY_1456	K02390
	flgF1	EAMY_1457	K02391
	flgG1	EAMY_1458	K02392
	flgH1	EAMY_1459	K02393
	flgI1	EAMY_1460	K02394
	flgJ1	EAMY_1461	K02395
	flgK1	EAMY_1462	K02396
	flgL1	EAMY_1463	K02397
	EAMY_1464	EAMY_1464
	EAMY_1465	EAMY_1465
	rne	EAMY_1466	K08300
	rluC	EAMY_1467	K06179
	yceF	EAMY_1468
	yceD	EAMY_1469	K07040
	rpmF	EAMY_1470	K02911
	plsX	EAMY_1471	K03621
	fabH	EAMY_1472	K00648
	fabD	EAMY_1473	K00645
	fabG	EAMY_1474	K00059
	acpP	EAMY_1475	K02078
	fabF	EAMY_1476	K09458
	pabC	EAMY_1477	K02619
	yceG	EAMY_1478	K07082
	tmk	EAMY_1479	K00943
	holB	EAMY_1480	K02341
	ycfH	EAMY_1481	K03424
	ptsG	EAMY_1482	K02779
	ycfF	EAMY_1483	K02503
	ycfL	EAMY_1484
	ycfM	EAMY_1485	K07337
	thiK	EAMY_1486	K07251
	nagZ	EAMY_1487	K01207
	EAMY_1488	EAMY_1488
	ybhH	EAMY_1489	K09788
	EAMY_1490	EAMY_1490
	ndh	EAMY_1491	K03885
	ycfJ	EAMY_1492
	mfd	EAMY_1493	K03723
	wcaA	EAMY_1494	K13693
	yedP	EAMY_1495	K07026
	EAMY_1496	EAMY_1496
	EAMY_1497	EAMY_1497
	rcsA	EAMY_1498	K07781
	fliR1	EAMY_1499	K02421
	fliQ1	EAMY_1500	K02420
	fliP1	EAMY_1501	K02419
	fliO1	EAMY_1502	K02418
	fliN1	EAMY_1503	K02417
	fliM1	EAMY_1504	K02416
	fliL1	EAMY_1505	K02415
	fliK1	EAMY_1506	K02414
	fliJ1	EAMY_1507	K02413
	fliI1	EAMY_1508	K02412
	fliH1	EAMY_1509	K02411
	fliG1	EAMY_1510	K02410
	fliF1	EAMY_1511	K02409
	fliE1	EAMY_1512	K02408
	EAMY_1513	EAMY_1513
	EAMY_1514	EAMY_1514
	cheV	EAMY_1515	K03415
	EAMY_1516	EAMY_1516
	ybcQ1	EAMY_1517
	EAMY_1518	EAMY_1518
	EAMY_1519	EAMY_1519
	yneF	EAMY_1520
	EAMY_1521	EAMY_1521
	ycfU	EAMY_1522	K09808
	ycfV	EAMY_1523	K09810
	ycfW	EAMY_1524	K09808
	ycfX	EAMY_1525	K00884
	cobB	EAMY_1526	K12410
	ydcO	EAMY_1527	K05782
	ydcN	EAMY_1528
	ycfD	EAMY_1529	K18850
	phoQ	EAMY_1530	K07637
	phoP	EAMY_1531	K07660
	purB	EAMY_1532	K01756
	ycfC	EAMY_1533	K07153
	ycfB	EAMY_1534	K00566
	ymfB	EAMY_1535	K12152
	ymfC	EAMY_1536	K06181
	icdA	EAMY_1537	K00031
	EAMY_1538	EAMY_1538
	EAMY_1539	EAMY_1539
	EAMY_1540	EAMY_1540
	EAMY_1541	EAMY_1541
	EAMY_1542	EAMY_1542
	EAMY_1543	EAMY_1543
	EAMY_1544	EAMY_1544
	msgA	EAMY_1545
	EAMY_1546	EAMY_1546
	ycgQ	EAMY_1547	K01297
	mltE	EAMY_1548	K08308
	EAMY_1549	EAMY_1549
	EAMY_1550	EAMY_1550
	yeaQ	EAMY_1551
	treA	EAMY_1552	K01194
	argC	EAMY_1553	K00145
	EAMY_1554	EAMY_1554
	EAMY_1555	EAMY_1555
	EAMY_1556	EAMY_1556
	EAMY_1557	EAMY_1557
	fumB	EAMY_1558	K01676
	EAMY_1559	EAMY_1559
	ygjE	EAMY_1560	K11106
	EAMY_1561	EAMY_1561
	frdC	EAMY_1562	K00244
	apbE	EAMY_1563	K03734
	yjdG	EAMY_1564	K07703
	yjdH	EAMY_1565	K07701
	ygdI3	EAMY_1566
	ygdR3	EAMY_1567
	EAMY_1568	EAMY_1568
	ycgZ	EAMY_1569
	EAMY_1570	EAMY_1570
	EAMY_1571	EAMY_1571
	EAMY_1572	EAMY_1572
	orgA	EAMY_1573
	prgK3	EAMY_1574	K03222
	prgJ3	EAMY_1575
	prgH3	EAMY_1576
	invF3	EAMY_1577
	invG3	EAMY_1578	K03219
	invE3	EAMY_1579	K04058
	invA3	EAMY_1580	K03230
	invB	EAMY_1581
	spaI3	EAMY_1582	K03224
	spaM3	EAMY_1583
	spaN3	EAMY_1584
	spaO3	EAMY_1585	K03225
	spaP3	EAMY_1586	K03226
	spaQ3	EAMY_1587	K03227
	spaR3	EAMY_1588	K03228
	spaS3	EAMY_1589	K03229
	spaT3	EAMY_1590
	sipB3	EAMY_1591	K13285
	sipC3	EAMY_1592
	sipD3	EAMY_1593	K13287
	EAMY_1594	EAMY_1594
	EAMY_1595	EAMY_1595
	EAMY_1596	EAMY_1596
	ychF	EAMY_1597	K06942
	EAMY_1598	EAMY_1598	K03321
	EAMY_1599	EAMY_1599
	rtn2	EAMY_1600
	pth	EAMY_1601	K01056
	ychH	EAMY_1602
	prsA	EAMY_1603	K00948
	ispE	EAMY_1604	K00919
	lolB	EAMY_1605	K02494
	hemA	EAMY_1606	K02492
	prfA	EAMY_1607	K02835
	hemK	EAMY_1608	K02493
	EAMY_1609	EAMY_1609
	ychA	EAMY_1610
	kdsA	EAMY_1611	K01627
	hslJ	EAMY_1612	K03668
	chaA	EAMY_1613	K07300
	scrR	EAMY_1614	K03484
	scrB	EAMY_1615	K01193
	scrA	EAMY_1616	K02810
	scrY	EAMY_1617	K16077
	scrK	EAMY_1618	K00847
	chaC	EAMY_1619	K07232
	EAMY_1620	EAMY_1620
	EAMY_1621	EAMY_1621	K11890
	EAMY_1622	EAMY_1622	K11891
	EAMY_1623	EAMY_1623	K11892
	EAMY_1624	EAMY_1624
	ychP	EAMY_1625
	ompF	EAMY_1626
	EAMY_1627	EAMY_1627
	astC	EAMY_1628
	astA	EAMY_1629	K00673
	astD	EAMY_1630	K06447
	astB	EAMY_1631	K01484
	astE	EAMY_1632	K05526
	spy	EAMY_1633
	cho	EAMY_1634	K05984
	nadE	EAMY_1635	K01916
	tcaB	EAMY_1636	K07552
	osmE	EAMY_1637	K04064
	EAMY_1638	EAMY_1638
	ydjN	EAMY_1639	K06956
	ydjM	EAMY_1640	K07038
	EAMY_1641	EAMY_1641
	EAMY_1642	EAMY_1642
	yniB	EAMY_1643
	yniA	EAMY_1644
	ydiZ	EAMY_1645
	ydiY	EAMY_1646	K07283
	EAMY_1647	EAMY_1647
	thrS	EAMY_1648	K01868
	infC	EAMY_1649	K02520
	rpmI	EAMY_1650	K02916
	rplT	EAMY_1651	K02887
	pheS	EAMY_1652	K01889
	pheT	EAMY_1653	K01890
	himA	EAMY_1654	K04764
	EAMY_1655	EAMY_1655
	btuE	EAMY_1656	K00432
	nlpC	EAMY_1657	K13695
	EAMY_1658	EAMY_1658
	EAMY_1659	EAMY_1659
	EAMY_1660	EAMY_1660
	EAMY_1661	EAMY_1661
	ydiU	EAMY_1662	K08997
	hmuV	EAMY_1663	K02013
	hmuU	EAMY_1664	K02015
	hmuT	EAMY_1665	K02016
	hmuS	EAMY_1666	K07225
	EAMY_1667	EAMY_1667
	EAMY_1668	EAMY_1668
	ydiA	EAMY_1669	K09773
	ppsA	EAMY_1670	K01007
	ydiK	EAMY_1671
	EAMY_1672	EAMY_1672
	ydiJ	EAMY_1673
	EAMY_1674	EAMY_1674
	sufA	EAMY_1675	K05997
	sufB	EAMY_1676	K09014
	sufC	EAMY_1677	K09013
	sufD	EAMY_1678	K09015
	sufS	EAMY_1679	K11717
	sufE	EAMY_1680	K02426
	lpp	EAMY_1681	K06078
	pykF	EAMY_1682	K00873
	EAMY_1683	EAMY_1683
	norM	EAMY_1684	K03327
	ribE	EAMY_1685	K00793
	cfa	EAMY_1686	K00574
	ydhC	EAMY_1687
	ydhB	EAMY_1688
	purR	EAMY_1689	K03604
	ydhO	EAMY_1690	K19303
	ydhD	EAMY_1691	K07390
	rnt	EAMY_1692	K03683
	gloA	EAMY_1693	K01759
	nemA1	EAMY_1694	K10680
	ydhM	EAMY_1695
	yjdB	EAMY_1696	K03760
	EAMY_1697	EAMY_1697
	EAMY_1698	EAMY_1698
	ydhL	EAMY_1699	K06938
	EAMY_1700	EAMY_1700
	slyA	EAMY_1701	K06075
	slyB	EAMY_1702	K06077
	EAMY_1703	EAMY_1703
	ydhH	EAMY_1704	K09001
	EAMY_1705	EAMY_1705
	pdxH	EAMY_1706	K00275
	tyrS	EAMY_1707	K01866
	pdxY1	EAMY_1708	K00868
	pdxY3	EAMY_1709
	gst	EAMY_1710	K00799
	EAMY_1711	EAMY_1711
	ydgR	EAMY_1712	K03305
	betI	EAMY_1713	K02167
	betB	EAMY_1714	K00130
	betA	EAMY_1715	K00108
	nth	EAMY_1716	K10773
	rnfE	EAMY_1717	K03613
	rfnG	EAMY_1718	K03612
	rnfD	EAMY_1719	K03614
	rnfC	EAMY_1720	K03615
	rnfB	EAMY_1721	K03616
	rnfA	EAMY_1722	K03617
	ydgK	EAMY_1723
	EAMY_1724	EAMY_1724
	araA	EAMY_1725	K01804
	araB	EAMY_1726	K00853
	araF	EAMY_1727	K10537
	araG	EAMY_1728	K10539
	araH	EAMY_1729	K10538
	araC	EAMY_1730	K02099
	yhhX	EAMY_1731
	add	EAMY_1732	K01488
	ydgA	EAMY_1733
	EAMY_1734	EAMY_1734
	fumC	EAMY_1735	K01679
	tus	EAMY_1736	K10748
	EAMY_1737	EAMY_1737
	ynfM	EAMY_1738	K08224
	ynfL	EAMY_1739
	EAMY_1740	EAMY_1740
	mlc	EAMY_1741	K15545
	ynfK	EAMY_1742	K01935
	EAMY_1743	EAMY_1743
	ynfD	EAMY_1744
	ynfB	EAMY_1745
	ydfG	EAMY_1746	K16066
	EAMY_1747	EAMY_1747
	ygfP	EAMY_1748	K01487
	dcp	EAMY_1749	K01284
	EAMY_1750	EAMY_1750	K16839
	EAMY_1751	EAMY_1751
	EAMY_1752	EAMY_1752
	yeaL	EAMY_1753
	EAMY_1754	EAMY_1754
	gdhA	EAMY_1755	K00261
	EAMY_1756	EAMY_1756
	EAMY_1757	EAMY_1757	K00209
	EAMY_1758	EAMY_1758
	EAMY_1759	EAMY_1759
	EAMY_1760	EAMY_1760
	EAMY_1761	EAMY_1761	K16087
	EAMY_1762	EAMY_1762	K07401
	EAMY_1763	EAMY_1763
	tetR	EAMY_1764
	EAMY_1765	EAMY_1765
	plc	EAMY_1766	K01771
	EAMY_1767	EAMY_1767
	EAMY_1768	EAMY_1768
	yafP	EAMY_1769	K03830
	EAMY_1770	EAMY_1770
	katA	EAMY_1771	K03781
	EAMY_1772	EAMY_1772	K19165
	doc	EAMY_1773	K07341
	EAMY_1774	EAMY_1774
	EAMY_1775	EAMY_1775
	EAMY_1776	EAMY_1776
	tap1	EAMY_1777
	cynT	EAMY_1778	K01673
	EAMY_1779	EAMY_1779
	EAMY_1780	EAMY_1780
	mqo2	EAMY_1781	K00116
	EAMY_1782	EAMY_1782
	srfA	EAMY_1783
	srfB	EAMY_1784
	srfC	EAMY_1785
	yhjG1	EAMY_1786
	pvcB	EAMY_1787
	pvcA	EAMY_1788
	EAMY_1789	EAMY_1789
	EAMY_1790	EAMY_1790	K03623
	EAMY_1791	EAMY_1791
	EAMY_1792	EAMY_1792
	EAMY_1793	EAMY_1793
	EAMY_1794	EAMY_1794	K19587
	rob1	EAMY_1795	K05804
	yneH	EAMY_1796	K01425
	ydeA	EAMY_1797	K08159
	EAMY_1798	EAMY_1798
	EAMY_1799	EAMY_1799
	EAMY_1800	EAMY_1800
	EAMY_1801	EAMY_1801
	EAMY_1802	EAMY_1802	K17228
	msuD	EAMY_1803	K04091
	EAMY_1804	EAMY_1804
	dppA1	EAMY_1805
	EAMY_1806	EAMY_1806
	EAMY_1807	EAMY_1807
	pepT	EAMY_1808	K01258
	EAMY_1809	EAMY_1809
	tar1	EAMY_1810	K03406
	pnbA	EAMY_1811	K03929
	pcaK1	EAMY_1812	K08195
	EAMY_1813	EAMY_1813
	EAMY_1814	EAMY_1814
	EAMY_1815	EAMY_1815
	EAMY_1816	EAMY_1816
	ydaL	EAMY_1817
	fnr	EAMY_1818	K01420
	ydaA	EAMY_1819	K14055
	EAMY_1820	EAMY_1820
	oprC	EAMY_1821	K02014
	ynaJ	EAMY_1822
	EAMY_1823	EAMY_1823
	ydgH	EAMY_1824
	ydgI	EAMY_1825	K03758
	EAMY_1826	EAMY_1826
	rstA	EAMY_1827	K07661
	EAMY_1828	EAMY_1828
	EAMY_1829	EAMY_1829
	exoZ	EAMY_1830
	stf	EAMY_1831
	EAMY_1832	EAMY_1832
	EAMY_1833	EAMY_1833
	EAMY_1834	EAMY_1834
	EAMY_1835	EAMY_1835
	EAMY_1836	EAMY_1836
	intR	EAMY_1837	K14059
	rstB	EAMY_1838	K07639
	ctaQ	EAMY_1839	K01299
	EAMY_1840	EAMY_1840
	EAMY_1841	EAMY_1841
	EAMY_1842	EAMY_1842
	ydgD	EAMY_1843	K04775
	ybjR3	EAMY_1844	K11066
	hrpA3	EAMY_1845	K03578
	acpD	EAMY_1846	K01118
	EAMY_1847	EAMY_1847
	ydbL	EAMY_1848	K09978
	ynbE	EAMY_1849
	ydbH	EAMY_1850
	ldhA	EAMY_1851	K03778
	hlx	EAMY_1852
	EAMY_1853	EAMY_1853
	dbpA	EAMY_1854	K05591
	EAMY_1855	EAMY_1855
	EAMY_1856	EAMY_1856
	ydaO	EAMY_1857	K14058
	malL	EAMY_1858	K01182
	ydaN	EAMY_1859	K16074
	EAMY_1860	EAMY_1860
	yhcF	EAMY_1861
	yhcA	EAMY_1862
	yhcD	EAMY_1863
	EAMY_1864	EAMY_1864
	EAMY_1865	EAMY_1865
	EAMY_1866	EAMY_1866
	EAMY_1867	EAMY_1867
	mppA	EAMY_1868	K15580
	ycjG	EAMY_1869
	tpx	EAMY_1870	K11065
	tyrR	EAMY_1871	K03721
	ycjF	EAMY_1872	K08990
	ycjX	EAMY_1873	K06918
	pspD	EAMY_1874	K03971
	pspC	EAMY_1875	K03973
	pspB	EAMY_1876	K03970
	pspA	EAMY_1877	K03969
	pspF	EAMY_1878	K03974
	EAMY_1879	EAMY_1879
	sapA	EAMY_1880	K19226
	sapB	EAMY_1881	K19227
	sapC	EAMY_1882	K19228
	sapD	EAMY_1883	K19229
	sapF	EAMY_1884	K19230
	EAMY_1885	EAMY_1885
	yciW	EAMY_1886
	EAMY_1887	EAMY_1887
	EAMY_1888	EAMY_1888
	EAMY_1889	EAMY_1889
	EAMY_1890	EAMY_1890
	EAMY_1891	EAMY_1891
	EAMY_1892	EAMY_1892
	pgpB1	EAMY_1893	K01147
	araD	EAMY_1894	K01786
	EAMY_1895	EAMY_1895	K04062
	EAMY_1896	EAMY_1896
	EAMY_1897	EAMY_1897
	EAMY_1898	EAMY_1898
	yciH	EAMY_1899	K03113
	pyrF	EAMY_1900	K01591
	yciM	EAMY_1901
	yciS	EAMY_1902	K08992
	pgpB3	EAMY_1903	K01096
	ribA	EAMY_1904	K01497
	acnA	EAMY_1905	K01681
	EAMY_1906	EAMY_1906
	cysB	EAMY_1907	K13634
	topA	EAMY_1908	K03168
	sohB	EAMY_1909	K04774
	yciK	EAMY_1910
	yciL	EAMY_1911	K06178
	yciO	EAMY_1912
	yciV	EAMY_1913	K07053
	EAMY_1914	EAMY_1914
	trpE	EAMY_1915	K01657
	trpG	EAMY_1916	K01658
	trpD	EAMY_1917	K00766
	trpC	EAMY_1918	K13498
	trpB	EAMY_1919	K01696
	trpA	EAMY_1920	K01695
	EAMY_1921	EAMY_1921
	EAMY_1922	EAMY_1922
	ompW	EAMY_1923	K07275
	yciC	EAMY_1924
	yciB	EAMY_1925	K06190
	yciA	EAMY_1926	K10806
	tonB	EAMY_1927	K03832
	yciI	EAMY_1928	K09780
	EAMY_1929	EAMY_1929
	EAMY_1930	EAMY_1930
	cls	EAMY_1931	K06131
	yciU	EAMY_1932	K09901
	oppF	EAMY_1933	K10823
	oppD1	EAMY_1934	K15583
	oppC1	EAMY_1935	K15582
	oppB1	EAMY_1936	K15581
	oppA1	EAMY_1937	K15580
	oppA3	EAMY_1938	K15580
	EAMY_1939	EAMY_1939
	ychE	EAMY_1940
	adhE1	EAMY_1941	K04072
	adhE3	EAMY_1942	K04072
	pcaK3	EAMY_1943
	pcaH	EAMY_1944	K04099
	pdc1	EAMY_1945
	aroQ3	EAMY_1946	K03786
	pcaQ	EAMY_1947	K16516
	EAMY_1948	EAMY_1948
	EAMY_1949	EAMY_1949	K16515
	fldZ	EAMY_1950	K10218
	fldA3	EAMY_1951	K16514
	fldX	EAMY_1952
	glcG	EAMY_1953	K11477
	EAMY_1954	EAMY_1954
	sldL	EAMY_1955
	sldC	EAMY_1956
	EAMY_1957	EAMY_1957
	tdk	EAMY_1958	K00857
	hns	EAMY_1959	K03746
	topB1	EAMY_1960	K08679
	ugd	EAMY_1961	K00012
	galU	EAMY_1962	K00963
	hnr	EAMY_1963	K02485
	ychJ	EAMY_1964	K09858
	purU	EAMY_1965	K01433
	xthA	EAMY_1966	K01142
	ynjH	EAMY_1967
	topB3	EAMY_1968	K03169
	EAMY_1969	EAMY_1969
	ydjA	EAMY_1970
	sppA	EAMY_1971	K04773
	ansA	EAMY_1972	K01424
	ydjB	EAMY_1973	K08281
	yeaC	EAMY_1974	K09916
	yeaA	EAMY_1975	K07305
	gapA	EAMY_1976	K00134
	yeaD	EAMY_1977	K01792
	yeaE	EAMY_1978
	mipA	EAMY_1979	K07274
	EAMY_1980	EAMY_1980
	prkA	EAMY_1981	K07180
	yeaH	EAMY_1982	K09786
	EAMY_1983	EAMY_1983
	EAMY_1984	EAMY_1984
	EAMY_1985	EAMY_1985
	ycgO	EAMY_1986	K11105
	rfbP	EAMY_1987	K00996
	EAMY_1988	EAMY_1988	K07552
	dadX	EAMY_1989	K01775
	dadA	EAMY_1990	K00285
	EAMY_1991	EAMY_1991
	EAMY_1992	EAMY_1992
	fadR	EAMY_1993	K03603
	dsbB	EAMY_1994	K03611
	ycgN	EAMY_1995	K09160
	ycgM	EAMY_1996
	EAMY_1997	EAMY_1997
	EAMY_1998	EAMY_1998
[truncated: 1,737 more rows]
